# Supplementary material for: Gene network-based analysis identifies two potential subtypes of small intestinal neuroendocrine tumors
Source: BMC Genomics. 2014 Jul 15;15(1):595. doi: 10.1186/1471-2164-15-595 (PMC4124138; doi:10.1186/1471-2164-15-595)
Supplement: Supplementary file 5 — Additional file 5: Table S1: Differentially expressed genes and functional enrichment of Sample Set 1. (XLS 582 KB) [file 12864_2014_6321_MOESM5_ESM.xls]

## Sheet: Differentially expressed genes
Symbol	Name	Entrez	Location	Process	Function	Connections	logFC	AveExpr	t	P.Value	adj.P.Val	B	Ave.tumor	Ave.normal
APOB	Apolipoprotein B	338	Extracellular region	Retinoid metabolic process	Protein binding	28	-44.6512	8.3234	-5.88318	6.4749e-05	0.00854119	2.04244	6.95324	12.4339
SCG5	Secretogranin V (7B2 protein)	6447	Extracellular region	Intracellular protein transport	Enzyme inhibitor activity	3	33.4149	9.79549	4.05352	0.00149482	0.0392703	-1.00609	11.0611	5.99868
PCSK1	Proprotein convertase subtilisin/kexin type 1	5122	Extracellular space	Proteolysis	Serine-type endopeptidase activity	3	30.6813	8.98231	3.71121	0.00281206	0.0518302	-1.62024	10.2171	5.27785
PCSK1N	Proprotein convertase subtilisin/kexin type 1 inhibitor	27344	Extracellular space	Response to dietary excess	Endopeptidase inhibitor activity	#N/A	28.6255	10.2494	4.9205	0.00031953	0.0200212	0.496356	11.4592	6.61996
CHGB	Chromogranin B (secretogranin 1)	1114	Extracellular region	Unknown	Hormone activity	28	23.9114	10.1033	3.36844	0.00534149	0.0696536	-2.24108	11.2482	6.66859
SCN3A	Sodium channel, voltage-gated, type III, alpha subunit	6328	Voltage-gated sodium channel complex	Sodium ion transport	Voltage-gated sodium channel activity	3	19.2542	8.35592	5.22928	0.000188817	0.0156704	1.0075	9.42269	5.15559
VNN1	Vanin 1	8876	Plasma membrane	Acute inflammatory response	Pantetheine hydrolase activity	#N/A	-17.1824	5.45015	-10.5683	1.43677e-07	0.000540155	7.65539	4.42443	8.5273
RIMBP2	RIMS binding protein 2	23504	Plasma membrane	Negative regulation of phosphatase activity	Unknown	3	16.844	8.55846	3.74684	0.00263185	0.0505444	-1.55597	9.577	5.50284
PNMA2	Paraneoplastic Ma antigen 2	10687	Nucleolus	Apoptotic process	Protein binding	9	16.4298	8.41205	4.74232	0.000435399	0.0237886	0.195253	9.42161	5.38336
FABP1	Fatty acid binding protein 1, liver	2168	Nucleoplasm	Positive regulation of cell proliferation	Chromatin binding	4	-16.0932	9.36546	-2.45391	0.0297663	0.165187	-3.87341	8.36336	12.3717
TPH1	Tryptophan hydroxylase 1	7166	Cytosol	Circadian rhythm	Tryptophan 5-monooxygenase activity	2	15.8424	8.02176	2.74152	0.0174052	0.127554	-3.37028	9.01819	5.03247
NKX2-2	NK2 homeobox 2	4821	Nucleoplasm	Type B pancreatic cell development	Core promoter proximal region DNA binding	2	15.1936	7.47607	4.32609	0.000911381	0.0320218	-0.524265	8.45742	4.53203
APOA1	Apolipoprotein A-I	335	Extracellular region	Retinoid metabolic process	Beta-amyloid binding	71	-14.6432	9.85875	-3.92261	0.00190108	0.0430548	-1.23997	8.89071	12.7629
ST18	Suppression of tumorigenicity 18 (breast carcinoma) (zinc finger protein)	9705	Nucleus	Transcription, DNA-dependent	DNA binding	#N/A	13.9937	7.95334	3.89769	0.00199045	0.0438891	-1.28463	8.90502	5.09831
SCG2	Secretogranin II	7857	Extracellular space	MAPK cascade	Cytokine activity	4	13.7682	8.86476	5.21602	0.000193081	0.0157802	0.985825	9.81057	6.02731
SLC1A1	Solute carrier family 1 (neuronal/epithelial high affinity glutamate transporter, system Xag), member 1	6505	Plasma membrane	Ion transport	L-glutamate transmembrane transporter activity	4	-13.4069	7.22864	-6.343	3.16161e-05	0.00625583	2.73036	6.29241	10.0373
S100A8	S100 calcium binding protein A8	6279	Extracellular region	Cytokine production	Calcium ion binding	42	-13.1416	7.11118	-5.09606	0.000236547	0.0170615	0.788672	6.18217	9.89823
CPS1	Carbamoyl-phosphate synthase 1, mitochondrial	1373	Nucleolus	Urea cycle	Carbamoyl-phosphate synthase (ammonia) activity	19	-12.8844	7.47378	-5.14138	0.00021903	0.0162882	0.863405	6.55189	10.2394
PCSK2	Proprotein convertase subtilisin/kexin type 2	5126	Extracellular space	Proteolysis	Serine-type endopeptidase activity	#N/A	12.7783	7.79734	3.17583	0.00767813	0.0838242	-2.59031	8.71625	5.04063
SLC18A1	Solute carrier family 18 (vesicular monoamine transporter), member 1	6570	Endoplasmic reticulum membrane	Neurotransmitter transport	Monoamine transmembrane transporter activity	2	12.5552	8.89266	2.84723	0.0142682	0.11514	-3.18207	9.80522	6.155
AADAC	Arylacetamide deacetylase	13	Endoplasmic reticulum membrane	Positive regulation of triglyceride catabolic process	Catalytic activity	1	-12.085	7.84644	-6.24351	3.6829e-05	0.00677266	2.58433	6.94765	10.5428
MTTP	Microsomal triglyceride transfer protein	4547	Endoplasmic reticulum lumen	Protein lipidation	Lipid transporter activity	1	-10.7939	6.29353	-4.23783	0.0010688	0.034197	-0.679463	5.43549	8.86764
PCK1	Phosphoenolpyruvate carboxykinase 1 (soluble)	5105	Cytoplasm	Carbohydrate metabolic process	Magnesium ion binding	6	-10.5748	7.69279	-4.49295	0.000676038	0.0277889	-0.233262	6.84215	10.2447
SLC3A1	Solute carrier family 3 (amino acid transporter heavy chain), member 1	6519	Mitochondrial inner membrane	Amino acid transmembrane transport	Catalytic activity	1	-10.2134	6.73915	-3.78539	0.00245007	0.0491255	-1.48649	5.90105	9.25345
HSD17B2	Hydroxysteroid (17-beta) dehydrogenase 2	3294	Endoplasmic reticulum membrane	In utero embryonic development	Estradiol 17-beta-dehydrogenase activity	#N/A	-10.1811	7.82809	-6.53992	2.34659e-05	0.00576793	3.01489	6.99113	10.3389
ENPEP	Glutamyl aminopeptidase (aminopeptidase A)	2028	Plasma membrane	Angiogenesis	Aminopeptidase activity	#N/A	-9.95622	6.23566	-3.14733	0.0081021	0.0861437	-2.64189	5.40676	8.72236
GRIA2	Glutamate receptor, ionotropic, AMPA 2	2891	Endoplasmic reticulum membrane	Signal transduction	Ionotropic glutamate receptor activity	15	9.91765	7.53936	2.95296	0.0116909	0.103905	-2.99256	8.36685	5.05686
SLC6A15	Solute carrier family 6 (neutral amino acid transporter), member 15	55117	Plasma membrane	Ion transport	Proline:sodium symporter activity	2	9.83017	7.32545	2.48443	0.0281296	0.161155	-3.82078	8.14975	4.85253
HRASLS	HRAS-like suppressor	57110	Nuclear envelope lumen	Peroxisome organization	Phospholipase activity	1	9.56737	7.14113	2.59102	0.0230692	0.146378	-3.63545	7.95566	4.69754
GATM	Glycine amidinotransferase (L-arginine:glycine amidinotransferase)	2628	Mitochondrial inner membrane	Creatine metabolic process	Glycine amidinotransferase activity	1	-9.48523	6.67826	-7.04174	1.12375e-05	0.00371267	3.71304	5.86684	9.11252
CYP2C18	Cytochrome P450, family 2, subfamily C, polypeptide 18	1562	Endoplasmic reticulum membrane	Xenobiotic metabolic process	Monooxygenase activity	5	-9.41867	6.64496	-11.2485	7.08869e-08	0.000532998	8.25335	5.83608	9.0716
ALDOB	Aldolase B, fructose-bisphosphate	229	Microtubule organizing center	Carbohydrate metabolic process	Fructose-bisphosphate aldolase activity	12	-9.3568	7.59881	-4.18535	0.00117548	0.0348501	-0.772122	6.79231	10.0183
HOPX	HOP homeobox	84525	Nucleus	Trophectodermal cell differentiation	Sequence-specific DNA binding transcription factor activity	8	9.22392	9.82557	2.91781	0.0124918	0.10763	-3.05569	10.6269	7.42153
INSM1	Insulinoma-associated 1	3642	Nucleoplasm	Type B pancreatic cell development	DNA binding	5	9.06765	8.10806	3.83671	0.00222784	0.046922	-1.39413	8.90324	5.72252
KIF5C	Kinesin family member 5C	3800	Cytoplasm	Organelle organization	Microtubule motor activity	12	8.93536	8.91669	4.13317	0.00129252	0.0363987	-0.864542	9.70657	6.54704
MEP1B	Meprin A, beta	4225	Extracellular space	Proteolysis	Metalloendopeptidase activity	4	-8.8303	7.60062	-3.18529	0.00754237	0.0832761	-2.57318	6.81501	9.95747
CPE	Carboxypeptidase E	1363	Extracellular region	Cardiac left ventricle morphogenesis	Carboxypeptidase activity	11	8.70274	9.09208	7.87819	3.53645e-06	0.00189933	4.79383	9.87244	6.75097
GPM6A	Glycoprotein M6A	2823	Plasma membrane	Neuron migration	Calcium channel activity	1	8.51396	8.02229	2.99071	0.0108875	0.0996034	-2.92466	8.79474	5.70491
BEX1	Brain expressed, X-linked 1	55859	Nucleus	Nervous system development	RNA polymerase II activating transcription factor binding	3	8.4723	9.98749	3.97651	0.00172156	0.0415387	-1.1435	10.7582	7.67543
FBP1	Fructose-1,6-bisphosphatase 1	2203	Cytoplasm	Carbohydrate metabolic process	Protein binding	19	-8.2795	8.26758	-7.03438	1.13568e-05	0.00371267	3.70308	7.50519	10.5547
ENO2	Enolase 2 (gamma, neuronal)	2026	Phosphopyruvate hydratase complex	Carbohydrate metabolic process	Magnesium ion binding	34	7.94129	8.17494	9.01103	8.40587e-07	0.00077403	6.1047	8.92229	5.93291
ABCG2	ATP-binding cassette, sub-family G (WHITE), member 2	9429	Plasma membrane	Transport	Transporter activity	2	-7.93556	7.74775	-3.80665	0.00235539	0.0485211	-1.44822	7.00067	9.989
STXBP1	Syntaxin binding protein 1	6812	Cytoplasm	Platelet degranulation	SNARE binding	16	7.86224	8.7679	5.1362	0.00022096	0.0162882	0.854885	9.51164	6.5367
PLA2G2A	Phospholipase A2, group IIA (platelets, synovial fluid)	5320	Extracellular region	Phospholipid metabolic process	Phospholipase A2 activity	19	-7.81794	9.38431	-2.47418	0.0286694	0.162568	-3.83848	8.64261	11.6094
C3orf14	Chromosome 3 open reading frame 14	57415	Unknown	Unknown	Unknown	#N/A	7.77726	8.20305	9.13068	7.27986e-07	0.00077403	6.23364	8.94287	5.98361
PAM	Peptidylglycine alpha-amidating monooxygenase	5066	Extracellular region	Peptide amidation	Peptidylglycine monooxygenase activity	6	7.72459	10.5471	9.9708	2.75715e-07	0.000662969	7.09198	11.2844	8.33498
CRYBA2	Crystallin, beta A2	1412	Unknown	Lens development in camera-type eye	Unknown	2	7.59824	7.80132	3.10302	0.00880867	0.0889917	-2.72204	8.53273	5.60707
ASS1	Argininosuccinate synthase 1	445	Cytoplasm	Urea cycle	Argininosuccinate synthase activity	18	-7.44829	9.09375	-4.39852	0.000800224	0.0305413	-0.397554	8.36953	11.2664
PTPRN	Protein tyrosine phosphatase, receptor type, N	5798	Integral to plasma membrane	Response to reactive oxygen species	Transmembrane receptor protein tyrosine phosphatase activity	5	7.33287	8.10809	3.19157	0.00745352	0.0830259	-2.5618	8.82668	5.9523
ZG16	Zymogen granule protein 16	653808	Proteinaceous extracellular matrix	Protein transport	Unknown	2	-7.2366	7.77544	-2.88071	0.0133963	0.111547	-3.12218	7.06162	9.91693
RTN1	Reticulon 1	6252	Integral to endoplasmic reticulum membrane	Signal transduction	Signal transducer activity	5	7.22389	7.90334	2.69922	0.0188426	0.132409	-3.44517	8.61653	5.76376
FEV	FEV (ETS oncogene family)	54738	Nucleus	Transcription from RNA polymerase II promoter	Double-stranded DNA binding	#N/A	7.08217	9.38288	3.08593	0.00909737	0.0897679	-2.75293	10.0889	7.26474
TCEAL2	Transcription elongation factor A (SII)-like 2	140597	Nucleus	Transcription, DNA-dependent	Unknown	8	7.07863	7.74315	3.69385	0.00290443	0.052245	-1.6516	8.44902	5.62555
SCG3	Secretogranin III	29106	Extracellular region	Platelet degranulation	Unknown	1	6.98726	6.39581	5.77952	7.64155e-05	0.00941915	1.88278	7.09699	4.29227
ALDH1A2	Aldehyde dehydrogenase 1 family, member A2	8854	Nucleus	Blood vessel development	Retinal dehydrogenase activity	2	6.84147	7.93708	2.39368	0.0332706	0.175233	-3.97666	8.63066	5.85635
UGT2A3	UDP glucuronosyltransferase 2 family, polypeptide A3	79799	Integral to membrane	Cellular glucuronidation	Glucuronosyltransferase activity	#N/A	-6.83769	4.85694	-3.73667	0.00268205	0.0509252	-1.57431	4.16357	6.93707
PCK2	Phosphoenolpyruvate carboxykinase 2 (mitochondrial)	5106	Mitochondrion	Carbohydrate metabolic process	Phosphoenolpyruvate carboxykinase activity	4	-6.7973	8.17457	-5.89414	6.36305e-05	0.00854119	2.05921	7.48333	10.2483
DNM1	Dynamin 1	1759	Microtubule	GTP catabolic process	GTPase activity	37	6.73988	8.31203	4.9583	0.000299391	0.019354	0.55967	9.00021	6.24749
RASGRP1	RAS guanyl releasing protein 1 (calcium and DAG-regulated)	10125	Golgi membrane	Cytokine production	Guanyl-nucleotide exchange factor activity	4	6.69225	7.38112	2.91683	0.0125149	0.10763	-3.05744	8.06674	5.32425
MT1G	Metallothionein 1G	4495	Nucleus	Monocyte differentiation	Protein binding	3	-6.52597	10.8395	-5.63369	9.67184e-05	0.0113641	1.65534	10.1629	12.8691
CYP3A4	Cytochrome P450, family 3, subfamily A, polypeptide 4	1576	Cytoplasm	Lipid metabolic process	Monooxygenase activity	6	-6.50609	9.31231	-6.24173	3.69303e-05	0.00677266	2.5817	8.63687	11.3387
AKR1B10	Aldo-keto reductase family 1, member B10 (aldose reductase)	57016	Unknown	Retinoid metabolic process	Retinal dehydrogenase activity	3	-6.48773	7.53997	-2.445	0.0302614	0.167244	-3.88874	6.86554	9.56325
KIAA1598	KIAA1598	57698	Axon	Axon guidance	Kinase binding	10	6.3879	8.13934	4.44903	0.000731107	0.0285572	-0.309552	8.80818	6.13284
DPT	Dermatopontin	1805	Proteinaceous extracellular matrix	Cell adhesion	Unknown	1	-6.34092	6.25343	-8.14916	2.47579e-06	0.00153896	5.12277	5.58725	8.25195
SEZ6L2	Seizure related 6 homolog (mouse)-like 2	26470	Endoplasmic reticulum membrane	Unknown	Unknown	6	6.25952	8.75292	7.21551	8.77521e-06	0.00329904	3.94594	9.41444	6.76838
HBB	Hemoglobin, beta	3043	Extracellular region	Blood coagulation	Peroxidase activity	21	-6.2593	9.57464	-3.49694	0.00419629	0.0616346	-2.00801	8.91314	11.5591
DIRAS3	DIRAS family, GTP-binding RAS-like 3	9077	Plasma membrane	Regulation of cyclin-dependent protein serine/threonine kinase activity	GTPase activity	#N/A	6.20883	7.06191	2.42508	0.0313969	0.17082	-3.92294	7.72049	5.08617
DNAJC6	DnaJ (Hsp40) homolog, subfamily C, member 6	9829	Cytosol	Post-Golgi vesicle-mediated transport	Protein tyrosine phosphatase activity	2	6.08518	6.92892	3.98934	0.00168146	0.0414373	-1.12058	7.58025	4.97495
BLNK	B-cell linker	29760	Intracellular	Inflammatory response	Transmembrane receptor protein tyrosine kinase adaptor activity	33	-5.99834	6.26251	-4.59683	0.000562288	0.0260411	-0.0537992	5.61637	8.20094
KCNK3	Potassium channel, subfamily K, member 3	3777	Plasma membrane	Potassium ion transport	Open rectifier potassium channel activity	3	5.92818	7.70157	6.1449	4.29015e-05	0.00701253	2.43805	8.34347	5.77588
PNMAL1	Paraneoplastic Ma antigen family-like 1	55228	Unknown	Unknown	Unknown	5	5.83184	7.37581	3.08303	0.00914728	0.0901421	-2.75817	8.0118	5.46784
PLIN2	Perilipin 2	123	Extracellular region	Response to organic cyclic compound	Unknown	3	-5.81615	8.73184	-8.72526	1.19214e-06	0.000896373	5.78961	8.09682	10.6369
LOC728392	Uncharacterized LOC728392	728392	Unknown	Unknown	Unknown	#N/A	5.80574	8.82668	4.64687	0.000514781	0.0249718	0.0321752	9.46105	6.92357
QPCT	Glutaminyl-peptide cyclotransferase	25797	Extracellular region	Cellular protein modification process	Peptidase activity	11	5.7527	7.21315	2.79083	0.0158653	0.122298	-3.28266	7.84421	5.31997
APLP1	Amyloid beta (A4) precursor-like protein 1	333	Basement membrane	MRNA polyadenylation	Protein binding	43	5.7226	8.18286	4.22567	0.0010926	0.0342727	-0.700911	8.81202	6.29535
KCTD12	Potassium channel tetramerization domain containing 12	115207	Plasma membrane	Protein homooligomerization	Unknown	5	5.53538	10.1956	3.00656	0.010567	0.0979691	-2.89613	10.8127	8.34406
SNAP25	Synaptosomal-associated protein, 25kDa	6616	Cytoplasm	Neurotransmitter uptake	SNARE binding	27	5.4592	8.55594	4.51909	0.000645336	0.0275698	-0.187985	9.16811	6.71942
TSPYL4	TSPY-like 4	23270	Nucleus	Nucleosome assembly	Unknown	3	5.43016	8.79158	5.5691	0.000107458	0.0115425	1.55357	9.40183	6.96083
CYBRD1	Cytochrome b reductase 1	79901	Plasma membrane	Cellular iron ion homeostasis	Ferric-chelate reductase activity	1	-5.42396	7.57249	-3.37109	0.00531493	0.0695008	-2.23627	6.96265	9.402
KCNS3	Potassium voltage-gated channel, delayed-rectifier, subfamily S, member 3	3790	Cytoplasm	Energy reserve metabolic process	Delayed rectifier potassium channel activity	2	5.38381	7.95428	2.73493	0.0176218	0.128514	-3.38196	8.56144	6.13281
HPGD	Hydroxyprostaglandin dehydrogenase 15-(NAD)	3248	Nucleus	Prostaglandin metabolic process	Catalytic activity	1	-5.35668	6.51002	-4.1351	0.00128797	0.0363987	-0.861111	5.90468	8.32602
ABCB1	ATP-binding cassette, sub-family B (MDR/TAP), member 1	5243	Golgi membrane	G2/M transition of mitotic cell cycle	Transporter activity	10	-5.3041	7.56353	-3.10807	0.0087251	0.0889072	-2.71291	6.96175	9.36886
SCRN1	Secernin 1	9805	Nucleus	Proteolysis	Unknown	2	5.22588	8.86593	5.96256	5.7092e-05	0.00841715	2.16356	9.46235	7.07667
GK	Glycerol kinase	2710	Cytoplasm	Glycerol metabolic process	Glycerol kinase activity	12	-5.18333	5.60799	-5.22666	0.000189654	0.0156704	1.00321	5.01452	7.3884
CALY	Calcyon neuron-specific vesicular protein	50632	Integral to plasma membrane	Endocytosis	Clathrin light chain binding	#N/A	5.16385	7.79477	2.69012	0.0191665	0.133561	-3.46124	8.38688	6.01844
ADH1C	Alcohol dehydrogenase 1C (class I), gamma polypeptide	126	Cytosol	Ethanol oxidation	Alcohol dehydrogenase (NAD) activity	#N/A	-5.15428	6.05364	-3.85229	0.00216457	0.0465898	-1.36614	5.4622	7.82797
ADH1B	Alcohol dehydrogenase 1B (class I), beta polypeptide	125	Cytosol	Ethanol oxidation	Alcohol dehydrogenase activity, zinc-dependent	6	-5.14132	8.07546	-2.60514	0.0224692	0.143824	-3.61073	7.48492	9.84706
CES2	Carboxylesterase 2	8824	Endoplasmic reticulum	Catabolic process	Carboxylesterase activity	#N/A	-5.09471	9.34452	-3.75436	0.00259531	0.0502942	-1.5424	8.75727	11.1063
MT1X	Metallothionein 1X	4501	Nucleus	Cellular zinc ion homeostasis	Zinc ion binding	6	-5.07926	10.7494	-5.04782	0.000256816	0.017781	0.708789	10.1633	12.5079
KHK	Ketohexokinase (fructokinase)	3795	Cytoplasm	Carbohydrate metabolic process	Ketohexokinase activity	12	-5.07713	8.28675	-4.58627	0.000572879	0.0261059	-0.0719746	7.70075	10.0448
CLU	Clusterin	1191	Extracellular region	Release of cytochrome c from mitochondria	Protein binding	65	-5.01315	6.87263	-4.59965	0.000559493	0.0260411	-0.0489451	6.2912	8.61692
DNAJC12	DnaJ (Hsp40) homolog, subfamily C, member 12	56521	Unknown	Unknown	Unknown	2	4.98318	8.86098	3.86651	0.00210842	0.0456864	-1.3406	9.44025	7.12318
MAOA	Monoamine oxidase A	4128	Mitochondrial outer membrane	Cellular biogenic amine metabolic process	Primary amine oxidase activity	2	-4.97822	8.14417	-3.98421	0.00169739	0.0414373	-1.12975	7.56526	9.88089
MARC2	Mitochondrial amidoxime reducing component 2	54996	Mitochondrion	Nitrate metabolic process	Nitrate reductase activity	#N/A	-4.9446	7.3824	-8.09388	2.66078e-06	0.00153896	5.05647	6.80594	9.11179
CXorf57	Chromosome X open reading frame 57	55086	Unknown	Unknown	Unknown	3	4.90837	7.00293	2.46001	0.0294319	0.164725	-3.8629	7.57674	5.2815
PNMA1	Paraneoplastic Ma antigen 1	9240	Nucleolus	Inflammatory response to antigenic stimulus	Protein binding	14	4.90241	8.70788	4.08715	0.00140569	0.0382948	-0.946254	9.28126	6.98777
MYT1L	Myelin transcription factor 1-like	23040	Nucleus	Transcription, DNA-dependent	DNA binding	2	4.84048	6.10135	2.77812	0.0162487	0.123658	-3.30527	6.67014	4.39499
FKBP1B	FK506 binding protein 1B, 12.6 kDa	2281	Cytoplasm	Protein peptidyl-prolyl isomerization	Peptidyl-prolyl cis-trans isomerase activity	2	4.81681	7.51227	2.85441	0.0140767	0.114548	-3.16924	8.07929	5.81121
GPRASP1	G protein-coupled receptor associated sorting protein 1	9737	Cytoplasm	Unknown	Protein binding	28	4.76363	7.92331	3.46064	0.00449194	0.0632489	-2.07383	8.48633	6.23427
TST	Thiosulfate sulfurtransferase (rhodanese)	7263	Mitochondrion	Sulfur amino acid metabolic process	Thiosulfate sulfurtransferase activity	13	-4.72384	8.38777	-4.67288	0.000491761	0.0245604	0.0767266	7.82778	10.0677
MAOB	Monoamine oxidase B	4129	Mitochondrial envelope	Xenobiotic metabolic process	Primary amine oxidase activity	3	-4.71075	8.87013	-6.4923	2.52078e-05	0.00576793	2.94664	8.31114	10.5471
NAP1L3	Nucleosome assembly protein 1-like 3	4675	Nucleus	Nucleosome assembly	Unknown	#N/A	4.6488	6.70802	3.74866	0.00262292	0.0505444	-1.55268	7.26224	5.04538
INA	Internexin neuronal intermediate filament protein, alpha	9118	Neurofilament	Nervous system development	Structural constituent of cytoskeleton	8	4.59285	8.49283	3.01767	0.0103477	0.0965311	-2.87609	9.04268	6.84329
CD24	CD24 molecule	100133941	Plasma membrane	Response to hypoxia	Signal transducer activity	3	4.51285	8.50624	2.45308	0.0298125	0.16531	-3.87485	9.04975	6.87571
CACNA1A	Calcium channel, voltage-dependent, P/Q type, alpha 1A subunit	773	Nucleus	Sulfur amino acid metabolic process	Voltage-gated calcium channel activity	94	4.42956	8.00054	3.04375	0.0098508	0.0936954	-2.82906	8.53733	6.39016
RAP1GAP2	RAP1 GTPase activating protein 2	23108	Centrosome	Regulation of small GTPase mediated signal transduction	GTPase activator activity	3	4.35313	7.7869	3.93809	0.00184764	0.0422261	-1.21224	8.31742	6.19536
CTNNA2	Catenin (cadherin-associated protein), alpha 2	1496	Cytoplasm	Axonogenesis	Structural constituent of cytoskeleton	3	4.30502	7.01933	2.26747	0.0419382	0.197949	-4.19	7.54584	5.43982
HOXC6	Homeobox C6	3223	Nucleus	Transcription, DNA-dependent	Sequence-specific DNA binding transcription factor activity	3	4.27561	9.23345	2.45489	0.0297126	0.165187	-3.87173	9.75749	7.66136
ARNT2	Aryl-hydrocarbon receptor nuclear translocator 2	9915	Nucleus	Response to hypoxia	DNA binding	8	4.25289	7.18472	3.68807	0.00293587	0.0523791	-1.66204	7.70683	5.61839
MT1H	Metallothionein 1H	4496	Nucleus	Negative regulation of growth	Protein binding	2	-4.23697	11.6467	-4.8631	0.000352857	0.0210566	0.399837	11.126	13.209
NR1H4	Nuclear receptor subfamily 1, group H, member 4	9971	Nucleoplasm	Negative regulation of transcription from RNA polymerase II promoter	RNA polymerase II distal enhancer sequence-specific DNA binding	26	-4.21421	6.67037	-4.45935	0.000717758	0.0282556	-0.291599	6.15156	8.22682
CDK14	Cyclin-dependent kinase 14	5218	Cytoplasmic cyclin-dependent protein kinase holoenzyme complex	G2/M transition of mitotic cell cycle	Cyclin-dependent protein serine/threonine kinase activity	10	4.19849	8.62107	4.63675	0.000524041	0.0252168	0.0148124	9.13854	7.06866
FZD5	Frizzled family receptor 5	7855	Golgi membrane	Embryonic axis specification	G-protein coupled receptor activity	8	-4.18825	6.22956	-4.27715	0.000995454	0.0331524	-0.610218	5.71297	7.77931
SLC27A2	Solute carrier family 27 (fatty acid transporter), member 2	11001	Mitochondrion	Fatty acid alpha-oxidation	Long-chain fatty acid-CoA ligase activity	8	-4.18074	6.80697	-3.5187	0.00402861	0.0604613	-1.96857	6.29103	8.35479
NRCAM	Neuronal cell adhesion molecule	4897	Plasma membrane	Angiogenesis	Ankyrin binding	7	4.16375	6.64329	6.70397	1.83785e-05	0.00511806	3.24735	7.15776	5.09988
PFN2	Profilin 2	5217	Cytoplasm	Regulation of actin polymerization or depolymerization	Actin binding	30	4.16333	10.4332	4.61991	0.000539831	0.0255282	-0.0141004	10.9476	8.8899
PPL	Periplakin	5493	Nucleus	Keratinization	Structural constituent of cytoskeleton	13	4.1497	8.13318	2.30231	0.039351	0.19238	-4.13153	8.64643	6.59343
SNAP91	Synaptosomal-associated protein, 91kDa	9892	Plasma membrane	Clathrin coat assembly	1-phosphatidylinositol binding	5	4.14895	6.77445	4.15471	0.00124282	0.0358036	-0.826363	7.28764	5.23489
NAV2	Neuron navigator 2	89797	Interstitial matrix	Regulation of systemic arterial blood pressure by baroreceptor feedback	Helicase activity	4	4.14831	8.04904	3.06271	0.00950464	0.0920411	-2.79485	8.56217	6.50964
ENPP2	Ectonucleotide pyrophosphatase/phosphodiesterase 2	5168	Extracellular space	Phosphate-containing compound metabolic process	Nucleic acid binding	1	4.14023	9.23327	2.53007	0.0258432	0.155577	-3.7417	9.74569	7.69598
NBEA	Neurobeachin	26960	Trans-Golgi network	Protein localization	Protein kinase binding	5	4.0836	6.84187	2.80396	0.0154783	0.120558	-3.25927	7.34933	5.31949
SOBP	Sine oculis binding protein homolog (Drosophila)	55084	Unknown	Sensory perception of sound	SUMO polymer binding	4	4.05919	7.32661	2.72086	0.0180932	0.130105	-3.40689	7.8319	5.81071
LOC100272216	Uncharacterized LOC100272216	100272216	Unknown	Unknown	Unknown	1	3.99432	7.86702	3.11024	0.00868948	0.088772	-2.70899	8.36651	6.36856
TUSC3	Tumor suppressor candidate 3	7991	Mitochondrion	Protein N-linked glycosylation	Dolichyl-diphosphooligosaccharide-protein glycotransferase activity	4	3.95106	7.64186	3.61938	0.00333705	0.0560074	-1.78622	8.13742	6.15518
GLRX	Glutaredoxin (thioltransferase)	2745	Nucleus	Nucleobase-containing small molecule interconversion	Electron carrier activity	8	-3.94689	8.76251	-5.89053	6.3997e-05	0.00854119	2.05368	8.26733	10.248
NAP1L2	Nucleosome assembly protein 1-like 2	4674	Nucleus	Nucleosome assembly	Unknown	4	3.86602	6.4099	3.04343	0.00985677	0.0936954	-2.82964	6.89761	4.94676
MKL2	MKL/myocardin-like 2	57496	Nucleus	In utero embryonic development	Nucleic acid binding	8	3.86278	8.6569	5.00397	0.000276817	0.0187439	0.635891	9.14431	7.19467
RGS7	Regulator of G-protein signaling 7	6000	Nucleus	G-protein coupled receptor signaling pathway	Signal transducer activity	8	3.83787	6.2695	2.93213	0.0121591	0.105938	-3.02998	6.75457	4.81427
COL5A2	Collagen, type V, alpha 2	1290	Extracellular region	Skeletal system development	Unknown	#N/A	3.83163	8.39969	2.74827	0.0171858	0.126535	-3.3583	8.88418	6.94622
CDH6	Cadherin 6, type 2, K-cadherin (fetal kidney)	1004	Nucleus	Cell adhesion	Calcium ion binding	2	3.82776	8.19703	2.62956	0.0214671	0.141217	-3.5679	8.68116	6.74465
AKR7A3	Aldo-keto reductase family 7, member A3 (aflatoxin aldehyde reductase)	22977	Cytosol	Cellular aldehyde metabolic process	Aldo-keto reductase (NADP) activity	3	-3.80345	8.74925	-5.66185	9.23945e-05	0.0112051	1.69953	8.26742	10.1947
STX1A	Syntaxin 1A (brain)	6804	Extracellular region	Positive regulation of neurotransmitter secretion	SNARE binding	37	3.78004	8.42707	4.33757	0.000892742	0.0319644	-0.504136	8.90667	6.98827
SV2A	Synaptic vesicle glycoprotein 2A	9900	Cytoplasm	Neurotransmitter transport	Receptor activity	4	3.77901	7.76074	8.93076	9.26489e-07	0.00077403	6.01721	8.24024	6.32223
DNASE1L3	Deoxyribonuclease I-like 3	1776	Nucleus	DNA metabolic process	DNA binding	#N/A	-3.77503	6.08946	-4.34802	0.000876133	0.0316714	-0.485841	5.61034	7.52683
XYLT1	Xylosyltransferase I	64131	Golgi membrane	Glycosaminoglycan biosynthetic process	Acetylglucosaminyltransferase activity	1	3.77371	7.87057	3.58152	0.0035817	0.058163	-1.85475	8.34957	6.43358
PAPSS1	3'-phosphoadenosine 5'-phosphosulfate synthase 1	9061	Cytosol	Sulfate assimilation	Adenylylsulfate kinase activity	4	3.76398	9.34081	5.28877	0.000170878	0.0150733	1.10435	9.81887	7.90661
PDZK1	PDZ domain containing 1	5174	Cytoplasm	Transport	Scavenger receptor binding	21	-3.76063	6.64742	-3.05517	0.00964086	0.0925794	-2.80846	6.16968	8.08065
KCNJ2	Potassium inwardly-rectifying channel, subfamily J, member 2	3759	Plasma membrane	Potassium ion transport	Inward rectifier potassium channel activity	4	3.76012	7.89855	4.44757	0.000733015	0.0285572	-0.312091	8.37624	6.46547
GOT1	Glutamic-oxaloacetic transaminase 1, soluble	2805	Cytoplasm	Sulfur amino acid metabolic process	L-aspartate:2-oxoglutarate aminotransferase activity	4	-3.74824	8.00614	-4.28249	0.000985909	0.0331524	-0.600834	7.52959	9.4358
SULT1A2	Sulfotransferase family, cytosolic, 1A, phenol-preferring, member 2	6799	Cytosol	Catecholamine metabolic process	Aryl sulfotransferase activity	2	-3.74551	8.39609	-4.27507	0.000999195	0.0331524	-0.613872	7.9198	9.82496
KHDRBS3	KH domain containing, RNA binding, signal transduction associated 3	10656	Nucleus	Transcription, DNA-dependent	RNA binding	26	3.74011	7.8549	8.41263	1.76445e-06	0.00120608	5.43312	8.33067	6.42759
PXMP2	Peroxisomal membrane protein 2, 22kDa	5827	Cytoplasm	Unknown	Protein binding	3	-3.72508	8.14584	-7.7123	4.41781e-06	0.00207609	4.58745	7.67152	9.56879
ASNS	Asparagine synthetase (glutamine-hydrolyzing)	440	Cytosol	Liver development	Asparagine synthase (glutamine-hydrolyzing) activity	18	3.69137	7.55565	5.59433	0.000103121	0.0114732	1.59339	8.02669	6.14254
P4HTM	Prolyl 4-hydroxylase, transmembrane (endoplasmic reticulum)	54681	Endoplasmic reticulum membrane	Unknown	Iron ion binding	4	3.66683	9.052	4.96397	0.000296486	0.019354	0.56915	9.52064	7.6461
CYB5A	Cytochrome b5 type A (microsomal)	1528	Mitochondrial outer membrane	Vitamin metabolic process	Aldo-keto reductase (NADP) activity	12	-3.66614	9.47934	-3.58862	0.00353449	0.0577735	-1.8419	9.01077	10.885
ANKRD36B	Ankyrin repeat domain 36B	57730	Unknown	Unknown	Unknown	#N/A	3.65556	5.86034	3.80465	0.00236412	0.0485678	-1.45181	6.32786	4.45777
PBLD	Phenazine biosynthesis-like protein domain containing	64081	Unknown	Unknown	Unknown	4	-3.63761	8.56446	-2.65516	0.0204633	0.137226	-3.52288	8.09871	9.96171
CHPT1	Choline phosphotransferase 1	56994	Golgi membrane	Regulation of cell growth	Diacylglycerol cholinephosphotransferase activity	2	-3.62708	8.3277	-4.50387	0.000663037	0.0277889	-0.214345	7.863	9.72181
PTPRN2	Protein tyrosine phosphatase, receptor type, N polypeptide 2	5799	Endoplasmic reticulum lumen	Protein dephosphorylation	Transmembrane receptor protein tyrosine phosphatase activity	3	3.62639	8.41828	4.05297	0.00149635	0.0392703	-1.00709	8.88291	7.02438
PEPD	Peptidase D	5184	Unknown	Proteolysis	Aminopeptidase activity	5	-3.625	8.77051	-4.49123	0.000678116	0.0277889	-0.236252	8.30602	10.164
TSPYL5	TSPY-like 5	85453	Nucleus	Nucleosome assembly	Protein binding	2	3.62175	7.45111	2.62132	0.0218002	0.142139	-3.58236	7.91529	6.0586
SGK1	Serum/glucocorticoid regulated kinase 1	6446	Nucleus	Regulation of cell growth	Protein serine/threonine kinase activity	43	-3.61922	9.3187	-3.46808	0.00442969	0.063094	-2.06034	8.85478	10.7105
HIST2H2BE	Histone cluster 2, H2be	8349	Nucleosome	Nucleosome assembly	DNA binding	91	3.61554	8.00955	2.60701	0.0223908	0.143527	-3.60745	8.4731	6.61889
TFPI	Tissue factor pathway inhibitor (lipoprotein-associated coagulation inhibitor)	7035	Extracellular region	Blood coagulation	Endopeptidase inhibitor activity	12	-3.60123	5.91821	-4.70781	0.000462521	0.0240151	0.136418	5.45609	7.30458
CDH19	Cadherin 19, type 2	28513	Plasma membrane	Homophilic cell adhesion	Calcium ion binding	#N/A	-3.60044	4.85646	-8.99472	8.57331e-07	0.00077403	6.08698	4.39442	6.24259
CYP2C9	Cytochrome P450, family 2, subfamily C, polypeptide 9	1559	Endoplasmic reticulum	Xenobiotic metabolic process	Monooxygenase activity	9	-3.57247	7.75832	-3.89239	0.00201002	0.044191	-1.29414	7.29909	9.13601
SLC46A3	Solute carrier family 46, member 3	283537	Integral to membrane	Transmembrane transport	Unknown	#N/A	-3.55927	8.19894	-3.12607	0.00843376	0.0877184	-2.68036	7.74104	9.57262
RAB3B	RAB3B, member RAS oncogene family	5865	Cytosol	Small GTPase mediated signal transduction	GTP binding	7	3.55865	6.66455	2.89347	0.0130782	0.109579	-3.09933	7.12238	5.29105
C1orf115	Chromosome 1 open reading frame 115	79762	Integral to membrane	Unknown	Unknown	1	-3.5551	8.06007	-3.7642	0.00254833	0.0498982	-1.52467	7.6026	9.43249
BAZ2B	Bromodomain adjacent to zinc finger domain, 2B	29994	Nucleus	Transcription, DNA-dependent	DNA binding	5	3.55466	8.34252	6.35708	3.09439e-05	0.00625583	2.75091	8.79995	6.97023
MYL6B	Myosin, light chain 6B, alkali, smooth muscle and non-muscle	140465	Cytosol	Muscle contraction	Motor activity	9	3.53677	8.42539	5.20821	0.000195637	0.0158171	0.973064	8.88099	7.05856
AGMAT	Agmatine ureohydrolase (agmatinase)	79814	Mitochondrion	Polyamine metabolic process	Agmatinase activity	10	-3.53656	7.23093	-3.54477	0.00383658	0.0591373	-1.92131	6.77534	8.59769
SMA4	Glucuronidase, beta pseudogene	11039	Unknown	Unknown	Unknown	#N/A	3.52014	6.92095	3.3057	0.00601103	0.073491	-2.35491	7.37486	5.55923
BTBD3	BTB (POZ) domain containing 3	22903	Unknown	Unknown	Unknown	3	3.51349	7.84424	3.34793	0.00555165	0.0706309	-2.27829	8.29747	6.48456
SULT1A1	Sulfotransferase family, cytosolic, 1A, phenol-preferring, member 1	6817	Cytosol	Catecholamine metabolic process	Aryl sulfotransferase activity	35	-3.51229	9.20487	-4.02785	0.00156678	0.0402991	-1.05185	8.75176	10.5642
FOCAD	Focadhesin	54914	Focal adhesion	Unknown	Protein binding	#N/A	3.49177	7.34805	3.90941	0.00194791	0.0434609	-1.26363	7.79904	5.99508
SAFB2	Scaffold attachment factor B2	9667	Nucleus	Transcription, DNA-dependent	Nucleotide binding	23	3.47786	7.83802	4.57881	0.000580487	0.0262933	-0.0848247	8.28757	6.48938
MT1HL1	Metallothionein 1H-like 1	645745	Unknown	Unknown	Metal ion binding	#N/A	-3.46576	11.6484	-4.47016	0.000704056	0.0280252	-0.272823	11.2001	12.9933
POR	P450 (cytochrome) oxidoreductase	5447	Mitochondrion	Regulation of growth plate cartilage chondrocyte proliferation	NADPH-hemoprotein reductase activity	15	-3.45385	7.90485	-5.09492	0.000237004	0.0170615	0.786798	7.4578	9.246
TRIM9	Tripartite motif containing 9	114088	Cytoplasm	Synaptic vesicle exocytosis	SNARE binding	22	3.41966	6.50346	3.3427	0.00560661	0.0707585	-2.28779	6.94692	5.17307
ATP6V0E2	ATPase, H+ transporting V0 subunit e2	155066	Endosome membrane	Cellular iron ion homeostasis	Hydrogen ion transmembrane transporter activity	#N/A	3.41789	8.47639	5.91193	6.18581e-05	0.00854119	2.08641	8.91967	7.14657
GPR116	G protein-coupled receptor 116	221395	Plasma membrane	Energy reserve metabolic process	G-protein coupled receptor activity	#N/A	3.41017	7.71231	2.89717	0.0129875	0.109184	-3.09271	8.15477	6.38493
MT1F	Metallothionein 1F	4494	Nucleus	Negative regulation of growth	Copper ion binding	2	-3.38818	11.2735	-2.64842	0.020723	0.138236	-3.53474	10.8334	12.5939
CBX6	Chromobox homolog 6	23466	Heterochromatin	Negative regulation of transcription from RNA polymerase II promoter	Single-stranded RNA binding	54	3.36873	8.94956	5.59194	0.000103524	0.0114732	1.58963	9.38761	7.63541
DAK	Dihydroxyacetone kinase 2 homolog (S. cerevisiae)	26007	Cytosol	Glycerol metabolic process	Glycerone kinase activity	7	-3.36856	6.25556	-5.52966	0.00011463	0.0116473	1.49108	5.81752	7.56966
MT2A	Metallothionein 2A	4502	Nucleus	Cellular copper ion homeostasis	Protein binding	13	-3.35409	12.0576	-5.05588	0.000253305	0.017781	0.722168	11.6211	13.3671
HLTF	Helicase-like transcription factor	6596	Nucleus	Transcription, DNA-dependent	DNA binding	24	3.3484	8.12166	7.33465	7.42286e-06	0.0029375	4.10305	8.55753	6.81406
MAP1B	Microtubule-associated protein 1B	4131	Cytosol	Microtubule bundle formation	Structural molecule activity	37	3.34705	8.78051	4.07266	0.00144341	0.0384757	-0.97203	9.21624	7.47335
DYNC1I1	Dynein, cytoplasmic 1, intermediate chain 1	1780	Kinetochore	Antigen processing and presentation of exogenous peptide antigen via MHC class II	Motor activity	35	3.33081	7.24275	3.69522	0.00289701	0.052245	-1.64912	7.67671	5.94084
DPYSL2	Dihydropyrimidinase-like 2	1808	Mitochondrion	Response to amphetamine	Dihydropyrimidinase activity	13	3.32283	9.94878	4.46984	0.000704449	0.0280252	-0.273367	10.3819	8.64947
SOX4	SRY (sex determining region Y)-box 4	6659	Nucleus	Skeletal system development	Transcription regulatory region sequence-specific DNA binding	6	3.3133	7.78019	3.91508	0.00192762	0.0432651	-1.25345	8.21226	6.48399
SLC22A17	Solute carrier family 22, member 17	51310	Vacuolar membrane	Ion transport	Transmembrane signaling receptor activity	1	3.30944	8.18579	3.08995	0.00902847	0.0893647	-2.74565	8.61744	6.89085
MT1E	Metallothionein 1E	4493	Nucleus	Negative regulation of growth	Copper ion binding	1	-3.30908	10.7637	-3.96619	0.00175452	0.0415387	-1.16195	10.3321	12.0585
MNX1	Motor neuron and pancreas homeobox 1	3110	Nucleus	Neuron migration	Sequence-specific DNA binding transcription factor activity	1	3.30232	9.25189	2.42813	0.0312202	0.170124	-3.9177	9.68276	7.95928
LPPR1	Lipid phosphate phosphatase-related protein type 1	54886	Integral to membrane	Unknown	Catalytic activity	#N/A	3.29729	6.60948	2.94578	0.0118502	0.104631	-3.00546	7.0398	5.31852
CRYL1	Crystallin, lambda 1	51084	Cytosol	Fatty acid metabolic process	3-hydroxyacyl-CoA dehydrogenase activity	3	-3.29376	8.22664	-6.35994	3.08093e-05	0.00625583	2.75507	7.7967	9.51644
LOC728093	Putative POM121-like protein 1-like	728093	Unknown	Unknown	Unknown	#N/A	3.28872	7.31643	3.25079	0.00666615	0.0767577	-2.45449	7.74582	6.02829
NPDC1	Neural proliferation, differentiation and control, 1	56654	Integral to membrane	Unknown	Unknown	13	3.28177	9.10222	5.16086	0.000211924	0.0162882	0.89543	9.53084	7.81637
DZIP3	DAZ interacting zinc finger protein 3	9666	Cytoplasm	Protein polyubiquitination	RNA binding	34	3.27271	5.95256	3.73985	0.00266622	0.0508305	-1.56857	6.38018	4.6697
SERPINI1	Serpin peptidase inhibitor, clade I (neuroserpin), member 1	5274	Extracellular region	Central nervous system development	Serine-type endopeptidase inhibitor activity	1	3.26708	6.69831	4.34404	0.000882422	0.0317461	-0.492809	7.12531	5.41731
ARMCX2	Armadillo repeat containing, X-linked 2	9823	Integral to membrane	Unknown	Unknown	2	3.24501	7.62743	4.6858	0.000480727	0.0245604	0.0988255	8.05199	6.35376
RGS4	Regulator of G-protein signaling 4	5999	Cytoplasm	Inactivation of MAPK activity	GTPase activator activity	8	3.22719	7.13167	2.95204	0.0117113	0.103964	-2.99423	7.55424	5.86396
PXDC1	PX domain containing 1	221749	Unknown	Cell communication	Phosphatidylinositol binding	1	-3.19774	6.6814	-3.91742	0.00191933	0.043208	-1.24926	6.26214	7.93919
BAI3	Brain-specific angiogenesis inhibitor 3	577	Plasma membrane	G-protein coupled receptor signaling pathway	G-protein coupled receptor activity	1	3.19075	5.799	2.84065	0.0144459	0.116071	-3.19382	6.21747	4.54358
MPST	Mercaptopyruvate sulfurtransferase	4357	Cytoplasm	Cyanate catabolic process	Thiosulfate sulfurtransferase activity	15	-3.177	7.9784	-6.06473	4.86178e-05	0.00760956	2.31799	7.56149	9.22915
CRMP1	Collapsin response mediator protein 1	1400	Cytoplasm	Nucleobase-containing compound metabolic process	Protein binding	69	3.17504	9.17948	6.48949	2.53148e-05	0.00576793	2.9426	9.59617	7.9294
ALDH2	Aldehyde dehydrogenase 2 family (mitochondrial)	217	Mitochondrial matrix	Carbohydrate metabolic process	Aldehyde dehydrogenase (NAD) activity	15	-3.15303	10.0226	-3.28864	0.00620728	0.0745568	-2.38585	9.60845	11.2652
TRO	Trophinin	7216	Nucleus	Homophilic cell adhesion	Protein binding	6	3.14916	6.3378	3.28353	0.00626726	0.0749182	-2.39511	6.75154	5.09657
FAH	Fumarylacetoacetate hydrolase (fumarylacetoacetase)	2184	Cytosol	Arginine catabolic process	Fumarylacetoacetase activity	2	-3.13867	5.91946	-2.95866	0.011566	0.103348	-2.98233	5.50692	7.15707
PKM	Pyruvate kinase, muscle	5315	Nucleus	Carbohydrate metabolic process	Magnesium ion binding	#N/A	3.1297	10.4691	3.06778	0.00941419	0.0918097	-2.7857	10.8806	9.23455
MICU2	Mitochondrial calcium uptake 2	221154	Mitochondrion	Mitochondrial calcium ion transport	Calcium ion binding	#N/A	3.12808	8.81794	4.65574	0.000506804	0.0249718	0.0473826	9.22926	7.58398
RPH3AL	Rabphilin 3A-like (without C2 domains)	9501	Cytoplasm	Intracellular protein transport	Cytoskeletal protein binding	11	3.12145	7.09343	2.47749	0.0284941	0.162186	-3.83277	7.50399	5.86177
IQGAP2	IQ motif containing GTPase activating protein 2	10788	Microtubule	Signal transduction	Actin binding	9	-3.11968	6.17889	-3.92597	0.00188936	0.0429186	-1.23395	5.76854	7.40994
MRC1	Mannose receptor, C type 1	4360	Plasma membrane	Receptor-mediated endocytosis	Receptor activity	2	-3.11776	7.25961	-6.09253	4.65497e-05	0.00744696	2.35973	6.84948	8.48999
RET	Ret proto-oncogene	5979	Integral to plasma membrane	MAPK cascade	Protein tyrosine kinase activity	25	3.1044	7.70728	2.78245	0.0161171	0.123155	-3.29757	8.11586	6.48154
FGF9	Fibroblast growth factor 9	2254	Extracellular region	Angiogenesis	Fibroblast growth factor receptor binding	1	3.08155	7.81316	3.56692	0.00368083	0.0586595	-1.88119	8.21907	6.59542
ISYNA1	Inositol-3-phosphate synthase 1	51477	Cytosol	Inositol biosynthetic process	Inositol-3-phosphate synthase activity	4	3.07869	7.44189	5.30205	0.000167121	0.015001	1.1259	7.84747	6.22515
KCNJ6	Potassium inwardly-rectifying channel, subfamily J, member 6	3763	Golgi apparatus	Potassium ion transport	Inward rectifier potassium channel activity	5	3.04279	7.12353	2.96294	0.011473	0.102819	-2.97463	7.52488	5.91949
CIDEC	Cell death-inducing DFFA-like effector c	63924	Nucleus	Transcription, DNA-dependent	Unknown	1	-3.0373	7.64642	-4.26851	0.00101111	0.0333446	-0.625422	7.24573	8.84851
CEBPG	CCAAT/enhancer binding protein (C/EBP), gamma	1054	Nucleus	Liver development	DNA binding	21	-3.0343	6.08557	-3.63185	0.00326026	0.0554614	-1.76366	5.68523	7.28659
RUNDC3A	RUN domain containing 3A	10900	Unknown	Small GTPase mediated signal transduction	Small GTPase regulator activity	8	3.03322	7.52608	7.38684	6.902e-06	0.00288312	4.17121	7.92629	6.32544
NFASC	Neurofascin	23114	Intracellular	Protein localization to paranode region of axon	Protein binding involved in heterotypic cell-cell adhesion	1	3.02578	6.939	2.3151	0.0384401	0.189777	-4.10999	7.33833	5.74102
MBOAT2	Membrane bound O-acyltransferase domain containing 2	129642	Endoplasmic reticulum membrane	Phospholipid metabolic process	1-acylglycerol-3-phosphate O-acyltransferase activity	#N/A	3.01935	8.53372	5.4654	0.00012741	0.0126052	1.38879	8.93228	7.33805
NR1I2	Nuclear receptor subfamily 1, group I, member 2	8856	Nucleoplasm	Transcription initiation from RNA polymerase II promoter	Steroid hormone receptor activity	30	-3.01036	7.02978	-4.826	0.000376314	0.0217654	0.337208	6.6323	8.22223
KIAA0907	KIAA0907	22889	Unknown	Unknown	Unknown	4	3.00115	8.56807	6.62361	2.07063e-05	0.00556037	3.134	8.96445	7.37894
CAMTA1	Calmodulin binding transcription activator 1	23261	Nucleus	Transcription, DNA-dependent	DNA binding	2	3.00067	6.47173	2.62534	0.021637	0.142085	-3.57531	6.86806	5.28277
CIDEB	Cell death-inducing DFFA-like effector b	27141	Cytosol	Apoptotic process	Unknown	3	-2.98796	8.90209	-6.31187	3.31578e-05	0.00639265	2.68483	8.5073	10.0865
AKR1C2	Aldo-keto reductase family 1, member C2	1646	Cytoplasm	Prostaglandin metabolic process	Alditol:NADP+ 1-oxidoreductase activity	0	-2.97594	8.29394	-3.09964	0.00886497	0.0889917	-2.72815	7.9006	9.47395
IGHM	Immunoglobulin heavy constant mu	3507	Extracellular region	Immune response	Antigen binding	14	-2.97439	7.57004	-2.80757	0.0153737	0.120451	-3.25285	7.17689	8.74948
RAB26	RAB26, member RAS oncogene family	25837	Golgi membrane	Small GTPase mediated signal transduction	GTP binding	6	2.9723	8.11502	2.50368	0.0271422	0.15919	-3.78748	8.50792	6.93634
PLEKHB1	Pleckstrin homology domain containing, family B (evectins) member 1	58473	Cytoplasm	Multicellular organismal development	Signal transducer activity	1	2.9581	7.54984	3.79432	0.00240982	0.0487082	-1.4704	7.94101	6.37634
PCLO	Piccolo presynaptic cytomatrix protein	27445	Cytoskeleton	Cytoskeleton organization	Transporter activity	3	2.95424	6.14737	2.78833	0.0159399	0.122298	-3.2871	6.53806	4.97528
MAP3K4	Mitogen-activated protein kinase kinase kinase 4	4216	Cytoplasm	Activation of MAPKK activity	Protein kinase activity	22	2.94371	8.42575	3.72829	0.00272414	0.0511623	-1.58943	8.81516	7.25753
SLC39A6	Solute carrier family 39 (zinc transporter), member 6	25800	Endoplasmic reticulum	Cellular zinc ion homeostasis	Zinc ion transmembrane transporter activity	3	2.91155	7.64155	3.65906	0.00309892	0.053937	-1.71446	8.027	6.48521
FGF13	Fibroblast growth factor 13	2258	Nucleus	MAPK cascade	Protein binding	3	2.89617	7.48283	4.31813	0.000924537	0.032333	-0.538227	7.86637	6.33222
WDR6	WD repeat domain 6	11180	Cytoplasm	Cell cycle arrest	Protein binding	17	2.89208	9.24564	7.55576	5.46645e-06	0.00241778	4.38914	9.62867	8.09656
WASF1	WAS protein family, member 1	8936	Mitochondrial outer membrane	Protein complex assembly	Actin binding	13	2.88854	6.09231	6.46322	2.63385e-05	0.00582469	2.90479	6.4749	4.94456
C11orf24	Chromosome 11 open reading frame 24	53838	Integral to membrane	Unknown	Unknown	#N/A	-2.87947	7.42847	-5.37955	0.000146867	0.013933	1.25114	7.04702	8.57283
ATP9A	ATPase, class II, type 9A	10079	Early endosome	Phospholipid translocation	Magnesium ion binding	3	2.87902	8.98865	3.10755	0.00873365	0.0889072	-2.71385	9.37004	7.84446
BIRC3	Baculoviral IAP repeat containing 3	330	Nucleus	Toll-like receptor signaling pathway	Ubiquitin-protein ligase activity	64	-2.87398	4.9497	-3.50648	0.00412188	0.0608889	-1.99071	4.56894	6.09198
GLUD2	Glutamate dehydrogenase 2	2747	Mitochondrion	Glutamate metabolic process	Glutamate dehydrogenase (NAD+) activity	3	-2.86149	7.32164	-5.90355	6.26857e-05	0.00854119	2.07362	6.94245	8.45921
MAGED1	Melanoma antigen family D, 1	9500	Cytoplasm	Regulation of transcription, DNA-dependent	Transcription coactivator activity	57	2.85872	10.4327	3.88721	0.00202934	0.0444857	-1.30344	10.8115	9.29613
TNFSF10	Tumor necrosis factor (ligand) superfamily, member 10	8743	Extracellular region	Apoptotic process	Receptor binding	13	-2.85525	6.71154	-3.15851	0.00793314	0.0850404	-2.62167	6.33314	7.84675
HMOX1	Heme oxygenase (decycling) 1	3162	Extracellular space	Angiogenesis	Heme oxygenase (decyclizing) activity	9	-2.84234	7.4475	-4.31396	0.000931506	0.0324259	-0.545542	7.07073	8.57781
MAN1A1	Mannosidase, alpha, class 1A, member 1	4121	Golgi membrane	Protein N-linked glycosylation via asparagine	Mannosyl-oligosaccharide 1,2-alpha-mannosidase activity	#N/A	-2.83133	7.23586	-5.37394	0.000148243	0.013933	1.2421	6.86049	8.36197
ETFA	Electron-transfer-flavoprotein, alpha polypeptide	2108	Mitochondrion	Respiratory electron transport chain	Electron carrier activity	11	-2.8152	8.34506	-3.76612	0.00253925	0.0498982	-1.52121	7.97175	9.46499
RND3	Rho family GTPase 3	390	Golgi membrane	GTP catabolic process	GTPase activity	10	-2.80399	8.19473	-4.49682	0.000671403	0.0277889	-0.22656	7.82286	9.31034
FANCL	Fanconi anemia, complementation group L	55120	Nuclear envelope	DNA repair	Ubiquitin-protein ligase activity	20	2.79845	7.04423	4.12513	0.00131159	0.03669	-0.878802	7.41539	5.93076
SMPDL3A	Sphingomyelin phosphodiesterase, acid-like 3A	10924	Extracellular region	Sphingomyelin catabolic process	Sphingomyelin phosphodiesterase activity	1	-2.77986	8.28605	-4.92099	0.000319257	0.0200212	0.497185	7.9173	9.39231
SORBS1	Sorbin and SH3 domain containing 1	10580	Stress fiber	Muscle contraction	Actin binding	26	-2.77512	6.53998	-4.83231	0.000372215	0.0216952	0.347867	6.17185	7.6444
TERF2IP	Telomeric repeat binding factor 2, interacting protein	54386	Nuclear chromosome	Telomere maintenance	Protein binding	137	2.77393	9.07824	4.3731	0.000837546	0.0305704	-0.441963	9.44622	7.97429
SLC22A18	Solute carrier family 22, member 18	5002	Nuclear envelope	Drug transmembrane transport	Drug transmembrane transporter activity	1	-2.77263	8.70713	-3.09935	0.00886983	0.0889917	-2.72867	8.33932	9.81058
ATP8A2	ATPase, aminophospholipid transporter, class I, type 8A, member 2	51761	Integral to membrane	Involuntary skeletal muscle contraction	Magnesium ion binding	2	2.76671	7.07601	2.35121	0.0359757	0.184012	-4.04892	7.44305	5.97488
RETSAT	Retinol saturase (all-trans-retinol 13,14-reductase)	54884	Nuclear outer membrane	Retinol metabolic process	Oxidoreductase activity	#N/A	-2.76666	8.48149	-3.20299	0.00729466	0.0821086	-2.54111	8.11446	9.5826
NOVA1	Neuro-oncological ventral antigen 1	4857	Nucleus	MRNA splicing, via spliceosome	RNA binding	4	2.76555	7.41653	2.84862	0.0142308	0.115055	-3.17958	7.78342	6.31586
PLXNC1	Plexin C1	10154	Intracellular	Cell adhesion	Receptor activity	#N/A	2.76392	6.46011	3.01451	0.0104096	0.0969887	-2.8818	6.82679	5.36008
DMD	Dystrophin	1756	Nucleus	Positive regulation of cell-matrix adhesion	Dystroglycan binding	25	-2.76237	5.82412	-2.3555	0.0356932	0.183443	-4.04164	5.45764	6.92355
NR5A2	Nuclear receptor subfamily 5, group A, member 2	2494	Nucleus	Regulation of transcription, DNA-dependent	DNA binding	19	-2.76078	5.24548	-6.52988	2.38223e-05	0.00576793	3.00053	4.87921	6.34429
PHYH	Phytanoyl-CoA 2-hydroxylase	5264	Mitochondrion	Fatty acid alpha-oxidation	Protein binding	10	-2.76032	7.76642	-3.51475	0.00405849	0.0605473	-1.97572	7.40021	8.86505
HLA-DRA	Major histocompatibility complex, class II, DR alpha	3122	Golgi membrane	Immune response	MHC class II receptor activity	15	-2.75372	10.4253	-3.28527	0.00624679	0.0747924	-2.39196	10.06	11.5214
KCNH2	Potassium voltage-gated channel, subfamily H (eag-related), member 2	3757	Nuclear envelope	Regulation of heart rate by hormone	Phosphorelay sensor kinase activity	20	2.73933	8.26343	5.2581	0.000179891	0.0153705	1.05448	8.62688	7.17306
CBR1	Carbonyl reductase 1	873	Cytosol	Drug metabolic process	Carbonyl reductase (NADPH) activity	13	-2.73703	8.19558	-3.00965	0.0105055	0.0976404	-2.89056	7.83243	9.28504
SDC1	Syndecan 1	6382	Extracellular region	Retinoid metabolic process	Glycoprotein binding	14	-2.73276	7.66914	-3.71887	0.00277231	0.0516525	-1.60643	7.30655	8.75691
CNDP2	CNDP dipeptidase 2 (metallopeptidase M20 family)	55748	Cytosol	Sulfur amino acid metabolic process	Carboxypeptidase activity	3	-2.72679	9.31729	-3.49162	0.0042383	0.0617267	-2.01764	8.95549	10.4027
AMPD3	Adenosine monophosphate deaminase 3	272	Cytosol	Purine nucleobase metabolic process	AMP deaminase activity	3	2.71725	7.16806	3.9478	0.00181492	0.041732	-1.19486	7.52859	6.08645
ACAA2	Acetyl-CoA acyltransferase 2	10449	Mitochondrion	Fatty acid metabolic process	Acetyl-CoA C-acyltransferase activity	18	-2.71533	9.33221	-4.52441	0.000639263	0.0274664	-0.178774	8.97193	10.4131
RAPGEF4	Rap guanine nucleotide exchange factor (GEF) 4	11069	Cytosol	Energy reserve metabolic process	Guanyl-nucleotide exchange factor activity	5	2.71508	5.02537	2.26764	0.0419253	0.197949	-4.18972	5.38562	3.94462
OBSL1	Obscurin-like 1	23363	Golgi apparatus	Cytoskeleton organization	Protein binding	13	2.71021	7.30604	4.23053	0.00108301	0.0342727	-0.69233	7.66564	6.22724
AACS	Acetoacetyl-CoA synthetase	65985	Cytosol	Liver development	ATP binding	1	2.70587	7.36738	3.71574	0.00278846	0.0516525	-1.61207	7.7264	6.29031
ARHGEF9	Cdc42 guanine nucleotide exchange factor (GEF) 9	23229	Cytosol	Small GTPase mediated signal transduction	Rho guanyl-nucleotide exchange factor activity	5	2.70219	7.39788	2.58222	0.0234508	0.14751	-3.65082	7.75641	6.32229
ZMYND8	Zinc finger, MYND-type containing 8	23613	Nucleus	Negative regulation of transcription from RNA polymerase II promoter	RNA polymerase II transcription corepressor activity	20	2.67391	7.95832	4.28835	0.000975527	0.0330405	-0.590522	8.31306	6.89411
C2CD5	C2 calcium-dependent domain containing 5	9847	Plasma membrane	Vesicle fusion	Calcium ion binding	#N/A	2.6734	8.57886	4.07713	0.00143167	0.0384455	-0.964081	8.93353	7.51486
EXT1	Exostosin glycosyltransferase 1	2131	Golgi membrane	Skeletal system development	Acetylglucosaminyltransferase activity	4	-2.66885	7.71936	-6.87173	1.43677e-05	0.00415504	3.48081	7.3653	8.78152
MARCKSL1	MARCKS-like 1	65108	Cytoplasm	Positive regulation of cell proliferation	Actin binding	21	2.66695	10.3436	6.0392	5.06022e-05	0.00760956	2.27957	10.6974	9.28225
GPR56	G protein-coupled receptor 56	9289	Extracellular region	Angiogenesis	G-protein coupled receptor activity	2	2.66058	8.41998	2.27039	0.0417152	0.197641	-4.18511	8.77291	7.36117
GOLGA8I	Golgin A8 family, member I	283796	Golgi cisterna membrane	Unknown	Unknown	#N/A	2.6529	9.19108	2.93334	0.0121316	0.105938	-3.02782	9.54297	8.1354
CEP170	Centrosomal protein 170kDa	9859	Centrosome	Unknown	Protein binding	14	2.65093	7.30249	4.37345	0.000837013	0.0305704	-0.441342	7.65411	6.24761
AK1	Adenylate kinase 1	203	Outer dense fiber	Nucleoside diphosphate phosphorylation	Adenylate kinase activity	9	2.64667	7.64664	5.63363	9.67283e-05	0.0113641	1.65525	7.99768	6.5935
ARHGAP5	Rho GTPase activating protein 5	394	Cytoplasm	Positive regulation of mesenchymal cell proliferation	GTPase activity	10	2.64121	8.52889	3.18875	0.00749319	0.0830993	-2.5669	8.87919	7.47799
TMPRSS2	Transmembrane protease, serine 2	7113	Extracellular region	Proteolysis	Serine-type endopeptidase activity	#N/A	-2.63813	7.43723	-2.24571	0.0436347	0.202297	-4.22633	7.08735	8.48686
AHI1	Abelson helper integration site 1	54806	Centrosome	Morphogenesis of a polarized epithelium	Protein binding	3	2.63769	7.5613	5.17324	0.000207532	0.0162882	0.915763	7.91112	6.51184
MAST4	Microtubule associated serine/threonine kinase family member 4	375449	Cytoplasm	Unknown	Magnesium ion binding	1	2.63423	8.65486	2.81201	0.0152458	0.119909	-3.24493	9.0042	7.60682
BCAM	Basal cell adhesion molecule (Lutheran blood group)	4059	Plasma membrane	Cell adhesion	Transmembrane signaling receptor activity	4	2.63065	8.84654	2.7202	0.0181157	0.130105	-3.40806	9.19539	7.79997
NISCH	Nischarin	11188	Early endosome	Glucose metabolic process	Integrin binding	6	2.6305	9.92981	3.27351	0.00638677	0.0756254	-2.41329	10.2786	8.88331
FGL2	Fibrinogen-like 2	10875	Fibrinogen complex	Unknown	Unknown	#N/A	-2.62753	6.67179	-3.14945	0.0080699	0.0859456	-2.63807	6.32336	7.71707
TRIM2	Tripartite motif containing 2	23321	Cytoplasm	Regulation of neuron apoptotic process	Ubiquitin-protein ligase activity	23	2.62682	7.63055	2.40895	0.0323462	0.173218	-3.95056	7.97888	6.58557
TOX3	TOX high mobility group box family member 3	27324	Nucleus	Transcription, DNA-dependent	Chromatin binding	#N/A	2.62624	7.23079	3.04208	0.00988198	0.0938164	-2.83208	7.57904	6.18604
TNKS	Tankyrase, TRF1-interacting ankyrin-related ADP-ribose polymerase	8658	Golgi membrane	Protein polyubiquitination	NAD+ ADP-ribosyltransferase activity	19	2.61128	7.98032	4.4866	0.000683728	0.0277889	-0.24428	8.32651	6.94176
NEBL	Nebulette	10529	Stress fiber	Cardiac muscle thin filament assembly	Protein binding	3	2.60642	6.95648	4.30613	0.000944744	0.0327352	-0.559288	7.30199	5.91992
RGS17	Regulator of G-protein signaling 17	26575	Nucleus	Termination of G-protein coupled receptor signaling pathway	GTPase activator activity	4	2.60188	6.89849	3.97306	0.00173251	0.0415387	-1.14967	7.24338	5.86382
GDI1	GDP dissociation inhibitor 1	2664	Cytoplasm	Signal transduction	GDP-dissociation inhibitor activity	18	2.59906	10.0044	9.75226	3.5269e-07	0.000662969	6.87639	10.3489	8.97086
IKBKAP	Inhibitor of kappa light polypeptide gene enhancer in B-cells, kinase complex-associated protein	8518	Nucleolus	Regulation of transcription from RNA polymerase II promoter	DNA binding	48	2.5971	7.78392	4.194	0.00115717	0.0346742	-0.756836	8.12815	6.75124
TBCB	Tubulin folding cofactor B	1155	Cytoplasm	Nervous system development	Protein binding	6	2.59056	9.20946	5.24935	0.000182555	0.0154229	1.04022	9.55278	8.17952
DUSP26	Dual specificity phosphatase 26 (putative)	78986	Nucleus	Protein dephosphorylation	Protein tyrosine phosphatase activity	1	2.58599	8.14397	3.55434	0.00376851	0.0591373	-1.90398	8.48665	7.11593
KIAA0355	KIAA0355	9710	Unknown	Unknown	Unknown	1	2.57612	8.20508	4.42756	0.000759693	0.029444	-0.346917	8.54638	7.18118
MSRA	Methionine sulfoxide reductase A	4482	Nucleus	Cellular protein modification process	Peptide-methionine (S)-S-oxide reductase activity	1	-2.5704	8.49679	-7.75181	4.18854e-06	0.00207609	4.63695	8.1563	9.51829
NSF	N-ethylmaleimide-sensitive factor	4905	Cytoplasm	Positive regulation of receptor recycling	Protein binding	36	2.56495	9.10625	3.3239	0.00580851	0.0715142	-2.32189	9.44598	8.08705
VAMP8	Vesicle-associated membrane protein 8	8673	Mitochondrion	Autophagic vacuole fusion	Syntaxin binding	21	-2.56436	8.66642	-2.33269	0.0372201	0.186199	-4.08028	8.32677	9.68537
RNASE1	Ribonuclease, RNase A family, 1 (pancreatic)	6035	Extracellular region	Unknown	Nucleic acid binding	1	-2.5621	9.14268	-3.79653	0.00239997	0.0487038	-1.46643	8.80335	10.1607
PTPN13	Protein tyrosine phosphatase, non-receptor type 13 (APO-1/CD95 (Fas)-associated phosphatase)	5783	Nucleus	Protein dephosphorylation	Protein tyrosine phosphatase activity	12	2.5508	5.74611	4.2243	0.00109531	0.0342727	-0.703327	6.08385	4.7329
NGFRAP1	Nerve growth factor receptor (TNFRSF16) associated protein 1	27018	Nucleus	Activation of cysteine-type endopeptidase activity involved in apoptotic process	Death receptor binding	11	2.55008	11.2012	4.76089	0.000421502	0.0233035	0.226832	11.5388	10.1882
NINL	Ninein-like	22981	Microtubule organizing center	G2/M transition of mitotic cell cycle	Calcium ion binding	45	2.53943	7.12763	5.58445	0.000104797	0.0114732	1.57781	7.46376	6.11925
BDH2	3-hydroxybutyrate dehydrogenase, type 2	56898	Cytoplasm	Fatty acid beta-oxidation	3-hydroxybutyrate dehydrogenase activity	2	-2.53792	7.58471	-2.94445	0.0118801	0.104631	-3.00786	7.2488	8.59245
CD59	CD59 molecule, complement regulatory protein	966	Extracellular space	Negative regulation of activation of membrane attack complex	Complement binding	11	2.53145	9.89936	4.65414	0.00050824	0.0249718	0.0446279	10.2343	8.89438
UBQLN2	Ubiquilin 2	29978	Nucleus	Cell death	Protein binding	42	2.52909	7.87381	4.07476	0.00143788	0.0384747	-0.96829	8.20846	6.86984
ABCA3	ATP-binding cassette, sub-family A (ABC1), member 3	21	Plasma membrane	Transport	Transporter activity	1	2.52762	6.94551	5.54851	0.000111141	0.0116473	1.52098	7.27995	5.94217
RRAGD	Ras-related GTP binding D	58528	Nucleus	Positive regulation of TOR signaling cascade	Protein binding	8	2.51572	5.94238	3.84594	0.00219013	0.0465952	-1.37755	6.27513	4.94415
FZD6	Frizzled family receptor 6	8323	Cytoplasm	Angiogenesis	G-protein coupled receptor activity	3	2.51064	6.60637	3.6001	0.00345943	0.0570591	-1.82111	6.93839	5.61033
CLASP2	Cytoplasmic linker associated protein 2	23122	Condensed chromosome kinetochore	Mitotic cell cycle	Protein binding	17	2.50963	7.09853	4.85154	0.00036	0.0211472	0.380337	7.4304	6.10292
EFHC1	EF-hand domain (C-terminal) containing 1	114327	Cilium	Unknown	Calcium ion binding	2	2.50415	6.97353	5.53686	0.000113284	0.0116473	1.5025	7.30461	5.98029
PPP1R12B	Protein phosphatase 1, regulatory subunit 12B	4660	Nucleoplasm	G2/M transition of mitotic cell cycle	Enzyme activator activity	6	-2.50018	7.85787	-3.45946	0.0045019	0.0632703	-2.07597	7.52736	8.84939
HRAS	Harvey rat sarcoma viral oncogene homolog	3265	Golgi membrane	MAPK cascade	GTPase activity	57	2.49782	6.59155	4.19165	0.00116211	0.0346742	-0.760979	6.92172	5.60105
JAM3	Junctional adhesion molecule 3	83700	Extracellular space	Angiogenesis	Integrin binding	5	2.49349	8.91307	2.61361	0.0221162	0.142182	-3.59587	9.24261	7.92445
PTP4A1	Protein tyrosine phosphatase type IVA, member 1	7803	Cytoplasm	Cell cycle	Protein tyrosine phosphatase activity	10	-2.48898	8.10581	-3.73903	0.00267031	0.0508305	-1.57005	7.77692	9.09247
MTSS1	Metastasis suppressor 1	9788	Ruffle	Cellular component movement	Actin monomer binding	1	2.48864	7.62174	4.19249	0.00116035	0.0346742	-0.759505	7.95058	6.63522
CAMK2B	Calcium/calmodulin-dependent protein kinase II beta	816	Nucleoplasm	G1/S transition of mitotic cell cycle	Actin binding	9	2.48568	7.3831	2.70652	0.0185864	0.131345	-3.43226	7.71151	6.39787
NME3	NME/NM23 nucleoside diphosphate kinase 3	4832	Mitochondrion	GTP biosynthetic process	Nucleoside diphosphate kinase activity	7	2.48429	8.21497	4.48122	0.000690316	0.0279058	-0.253623	8.54318	7.23035
ALDH1B1	Aldehyde dehydrogenase 1 family, member B1	219	Nucleus	Carbohydrate metabolic process	Aldehyde dehydrogenase (NAD) activity	10	-2.48112	6.75149	-7.11358	1.01404e-05	0.00363076	3.80988	6.42374	7.73473
CBX1	Chromobox homolog 1	10951	Chromosome, centromeric region	Negative regulation of transcription, DNA-dependent	Chromatin binding	46	2.4764	7.71149	3.26033	0.0065473	0.0765137	-2.43718	8.03855	6.73031
CD163	CD163 molecule	9332	Extracellular region	Acute-phase response	Scavenger receptor activity	2	-2.47371	7.96873	-4.67118	0.000493234	0.0245604	0.0738138	7.64206	8.94874
DLG5	Discs, large homolog 5 (Drosophila)	9231	Cytoplasm	Signal transduction	Beta-catenin binding	10	2.4729	7.77765	2.52703	0.0259898	0.156066	-3.74699	8.1042	6.79799
DDHD2	DDHD domain containing 2	23259	Cytoplasm	Cell death	Hydrolase activity	2	2.47283	7.68897	4.06894	0.00145327	0.0384757	-0.978652	8.01552	6.70935
G0S2	G0/G1switch 2	50486	Mitochondrion	Cellular lipid metabolic process	Unknown	1	-2.47079	7.7501	-2.57497	0.0237702	0.148322	-3.66349	7.42385	8.72882
DFNA5	Deafness, autosomal dominant 5	1687	Cytoplasm	Apoptotic process	Unknown	3	-2.47042	6.98366	-2.56965	0.0240072	0.149305	-3.67278	6.65747	7.96222
SLC16A1	Solute carrier family 16 (monocarboxylate transporter), member 1	6566	Mitochondrion	Pyruvate metabolic process	Monocarboxylic acid transmembrane transporter activity	12	-2.47005	7.80568	-4.11526	0.00133539	0.0370715	-0.896313	7.47955	8.78408
CAPRIN2	Caprin family member 2	65981	Cytoplasm	Negative regulation of translation	RNA binding	3	2.46718	8.04555	2.98888	0.0109253	0.099693	-2.92796	8.37127	7.0684
AP3B2	Adaptor-related protein complex 3, beta 2 subunit	8120	Nucleus	Intracellular protein transport	Transporter activity	3	2.46618	6.47788	6.19783	3.95207e-05	0.0068101	2.51675	6.80345	5.50117
GABBR2	Gamma-aminobutyric acid (GABA) B receptor, 2	9568	Cytoplasm	G-protein coupled receptor signaling pathway	G-protein coupled GABA receptor activity	4	2.46319	6.41581	2.67431	0.0197429	0.134951	-3.48915	6.74094	5.44041
ZBED5	Zinc finger, BED-type containing 5	58486	Unknown	Unknown	DNA binding	1	2.45838	8.28961	3.64867	0.00315954	0.0544876	-1.73324	8.61403	7.31633
ADI1	Acireductone dioxygenase 1	55256	Nucleus	Sulfur amino acid metabolic process	Iron ion binding	5	-2.45051	8.70796	-3.65677	0.0031122	0.054043	-1.7186	8.38469	9.67777
BCL3	B-cell CLL/lymphoma 3	602	Nucleus	Protein import into nucleus, translocation	DNA binding	42	-2.44948	6.75386	-4.96998	0.000293438	0.019354	0.579198	6.43074	7.72321
ACO2	Aconitase 2, mitochondrial	50	Nucleus	Generation of precursor metabolites and energy	Iron ion binding	12	-2.44208	8.92438	-3.6165	0.00335507	0.0561844	-1.79143	8.60236	9.89047
TRIM68	Tripartite motif containing 68	55128	Nucleus	Protein autoubiquitination	Ubiquitin-protein ligase activity	5	2.43017	8.08201	3.24523	0.0067363	0.0772108	-2.46456	8.40227	7.12122
NUCB2	Nucleobindin 2	4925	Extracellular space	Unknown	DNA binding	10	2.42949	7.20621	2.93987	0.011983	0.104997	-3.01608	7.52638	6.24572
KIFAP3	Kinesin-associated protein 3	22920	Condensed nuclear chromosome	Protein complex assembly	Protein binding	17	2.42853	8.5596	3.05868	0.00957729	0.0924412	-2.80213	8.87962	7.59953
PTK7	Protein tyrosine kinase 7	5754	Integral to plasma membrane	Establishment of planar polarity	Transmembrane receptor protein tyrosine kinase activity	2	2.42348	7.92379	2.69749	0.0189037	0.13259	-3.44822	8.24306	6.96598
MDC1	Mediator of DNA-damage checkpoint 1	9656	Nucleus	Double-strand break repair via homologous recombination	Protein binding	176	2.42168	6.67135	2.56492	0.0242194	0.149512	-3.68102	6.99035	5.71434
TRBC1	T cell receptor beta constant 1	28639	Plasma membrane	Immune response	Unknown	#N/A	-2.42115	7.88994	-4.05202	0.00149895	0.0392703	-1.00877	7.57102	8.84671
CAV2	Caveolin 2	858	Golgi membrane	Negative regulation of endothelial cell proliferation	Protein binding	12	-2.41568	6.1132	-2.89193	0.0131163	0.109579	-3.10209	5.7951	7.06752
MS4A4A	Membrane-spanning 4-domains, subfamily A, member 4A	51338	Integral to membrane	Unknown	Unknown	#N/A	-2.4106	5.41418	-3.82819	0.00226326	0.0474024	-1.40946	5.09683	6.36622
SYT13	Synaptotagmin XIII	57586	Integral to plasma membrane	Vesicle-mediated transport	Unknown	1	2.40247	8.41229	3.06459	0.00947103	0.0919493	-2.79146	8.72842	7.46391
FAM179B	Family with sequence similarity 179, member B	23116	Unknown	Unknown	Unknown	1	2.402	6.55825	4.94979	0.000303806	0.0193586	0.545435	6.87431	5.61007
MTHFD2	Methylenetetrahydrofolate dehydrogenase (NADP+ dependent) 2, methenyltetrahydrofolate cyclohydrolase	10797	Mitochondrion	One-carbon metabolic process	Magnesium ion binding	9	2.40024	7.24402	2.67648	0.0196626	0.134648	-3.48531	7.55981	6.29663
CIB1	Calcium and integrin binding 1 (calmyrin)	10519	Nucleoplasm	Double-strand break repair	Calcium ion binding	16	-2.39599	8.1061	-3.4621	0.00447966	0.0631943	-2.07118	7.79095	9.05157
SUCO	SUN domain containing ossification factor	51430	Rough endoplasmic reticulum	Ossification	Unknown	#N/A	2.39228	7.55479	4.21806	0.00110776	0.0342727	-0.714331	7.86938	6.61099
SYT11	Synaptotagmin XI	23208	Integral to plasma membrane	Unknown	Transporter activity	4	2.38764	6.17706	3.54968	0.0038015	0.0591373	-1.91241	6.49096	5.23537
PID1	Phosphotyrosine interaction domain containing 1	55022	Nucleus	Negative regulation of protein phosphorylation	Unknown	3	-2.3867	5.99032	-2.52666	0.0260076	0.156066	-3.74763	5.67656	6.93158
ATP6V1B2	ATPase, H+ transporting, lysosomal 56/58kDa, V1 subunit B2	526	Golgi apparatus	Cellular iron ion homeostasis	ATP binding	49	2.38626	10.2232	2.24467	0.0437171	0.202421	-4.22805	10.5369	9.28216
SLC4A4	Solute carrier family 4 (sodium bicarbonate cotransporter), member 4	8671	Plasma membrane	Transport	Inorganic anion exchanger activity	1	-2.38621	6.8512	-4.76542	0.000418186	0.0232914	0.234522	6.53752	7.79224
CXCL12	Chemokine (C-X-C motif) ligand 12	6387	Extracellular region	Patterning of blood vessels	Receptor binding	5	-2.3861	8.16851	-3.16936	0.00777236	0.0844514	-2.60202	7.85484	9.1095
BBX	Bobby sox homolog (Drosophila)	56987	Nucleus	Transcription, DNA-dependent	DNA binding	6	2.38585	7.90633	2.9415	0.0119463	0.104935	-3.01316	8.21996	6.96546
HLA-DMB	Major histocompatibility complex, class II, DM beta	3109	Lysosomal membrane	Immune response	Unknown	6	-2.37804	8.16103	-3.33508	0.00568753	0.0710374	-2.3016	7.84859	9.09836
TUBB6	Tubulin, beta 6 class V	84617	Cytoplasm	Protein folding	GTPase activity	41	-2.37645	8.23756	-2.56908	0.0240326	0.14934	-3.67377	7.92536	9.17417
CLSTN1	Calsyntenin 1	22883	Golgi membrane	Homophilic cell adhesion	Calcium ion binding	10	2.37577	9.13593	3.48928	0.00425693	0.0617267	-2.02188	9.44803	8.19963
ABHD14A	Abhydrolase domain containing 14A	25864	Cytoplasm	Unknown	Hydrolase activity	#N/A	2.37469	7.77262	4.39762	0.000801521	0.0305413	-0.399131	8.08456	6.83681
GNAQ	Guanine nucleotide binding protein (G protein), q polypeptide	2776	Cytoplasm	Skeletal system development	G-protein coupled receptor binding	33	2.37089	9.86698	4.13433	0.00128978	0.0363987	-0.862478	10.1783	8.9329
NAIP	NLR family, apoptosis inhibitory protein	4671	Cytoplasm	Inflammatory response	Cysteine-type endopeptidase inhibitor activity	8	2.36114	6.64989	2.38202	0.0339931	0.177575	-3.99654	6.95976	5.72028
CEBPA	CCAAT/enhancer binding protein (C/EBP), alpha	1050	Nucleus	Urea cycle	DNA binding	92	-2.35936	7.8021	-4.25747	0.00103149	0.033868	-0.644856	7.4925	8.73089
BRD8	Bromodomain containing 8	10902	Nucleus	Regulation of transcription, DNA-dependent	Sequence-specific DNA binding transcription factor activity	16	2.35877	7.84086	3.45847	0.00451029	0.0632703	-2.07777	8.15037	6.91233
CHD9	Chromodomain helicase DNA binding protein 9	80205	Nucleoplasm	Transcription, DNA-dependent	DNA binding	7	2.35745	7.62491	3.69609	0.00289235	0.052245	-1.64756	7.93422	6.69699
NDRG4	NDRG family member 4	65009	Cytoplasm	Response to stress	Unknown	#N/A	2.3572	7.41492	2.34479	0.0364026	0.184346	-4.0598	7.72419	6.48711
LPIN2	Lipin 2	9663	Nucleus	Transcription, DNA-dependent	Transcription coactivator activity	2	-2.3508	7.56542	-3.99502	0.00166403	0.0414373	-1.11044	7.25713	8.49029
SUCLG2	Succinate-CoA ligase, GDP-forming, beta subunit	8801	Mitochondrial matrix	Tricarboxylic acid cycle	Succinate-CoA ligase (GDP-forming) activity	20	-2.34905	8.19966	-3.87492	0.00207593	0.0453748	-1.3255	7.89164	9.12372
PTPRD	Protein tyrosine phosphatase, receptor type, D	5789	Integral to plasma membrane	Protein dephosphorylation	Transmembrane receptor protein tyrosine phosphatase activity	3	2.34795	6.71877	3.29003	0.00619106	0.0745072	-2.38333	7.02662	5.79522
PCMTD2	Protein-L-isoaspartate (D-aspartate) O-methyltransferase domain containing 2	55251	Cytoplasm	Unknown	Protein-L-isoaspartate (D-aspartate) O-methyltransferase activity	6	2.33719	8.56406	3.7198	0.00276751	0.0516525	-1.60475	8.87025	7.64548
MARCH3	Membrane-associated ring finger (C3HC4) 3, E3 ubiquitin protein ligase	115123	Lysosome	Endocytosis	Zinc ion binding	#N/A	2.33015	6.4964	3.19171	0.00745147	0.0830259	-2.56154	6.80151	5.58109
HLA-DMA	Major histocompatibility complex, class II, DM alpha	3108	Lysosomal membrane	Protein complex assembly	Unknown	5	-2.32836	8.3035	-2.57547	0.0237479	0.148322	-3.66262	7.99867	9.21799
NR1H3	Nuclear receptor subfamily 1, group H, member 3	10062	Nuclear chromatin	Negative regulation of transcription from RNA polymerase II promoter	DNA binding	31	-2.32784	6.77142	-6.94085	1.29959e-05	0.00407152	3.57574	6.46667	7.68567
IL6R	Interleukin 6 receptor	3570	Extracellular region	Hepatic immune response	Ciliary neurotrophic factor receptor activity	4	-2.32311	4.95947	-8.97056	8.82779e-07	0.00077403	6.06069	4.65546	5.87151
USP11	Ubiquitin specific peptidase 11	8237	Nucleus	Ubiquitin-dependent protein catabolic process	Cysteine-type endopeptidase activity	90	2.32295	8.99572	4.22831	0.00108738	0.0342727	-0.696247	9.29971	8.08375
HMGN3	High mobility group nucleosomal binding domain 3	9324	Chromatin	Unknown	Nucleosomal DNA binding	8	2.31995	10.2592	4.6792	0.000486332	0.0245604	0.0875373	10.5627	9.34863
PDGFRA	Platelet-derived growth factor receptor, alpha polypeptide	5156	Nucleus	Luteinization	Transmembrane receptor protein tyrosine kinase activity	24	-2.31986	7.80563	-2.51201	0.0267255	0.157979	-3.77305	7.50212	8.71616
SQRDL	Sulfide quinone reductase-like (yeast)	58472	Cytoplasm	Sulfur amino acid metabolic process	Sulfide:quinone oxidoreductase activity	13	-2.31863	8.17141	-2.85892	0.0139576	0.113877	-3.16118	7.86809	9.08137
R3HDM1	R3H domain containing 1	23518	Unknown	Unknown	Nucleic acid binding	2	2.31384	8.03199	6.17793	4.07573e-05	0.0068101	2.48721	8.33456	7.12427
ARL3	ADP-ribosylation factor-like 3	403	Golgi membrane	Cytokinesis	GTPase activity	10	2.30809	6.88986	3.17957	0.00762415	0.0835621	-2.58354	7.19153	5.98484
CIRBP	Cold inducible RNA binding protein	1153	Nucleus	Response to cold	Nucleotide binding	41	2.30375	10.0654	4.78819	0.000401903	0.0228419	0.27318	10.3664	9.16244
LINC00342	Long intergenic non-protein coding RNA 342	150759	Unknown	Unknown	Unknown	#N/A	2.30313	6.30053	4.39011	0.000812376	0.0305413	-0.412237	6.60143	5.39784
PTPRC	Protein tyrosine phosphatase, receptor type, C	5788	Plasma membrane	Negative regulation of T cell mediated cytotoxicity	Protein tyrosine phosphatase activity	24	-2.3021	5.86206	-3.08995	0.00902849	0.0893647	-2.74565	5.56133	6.76428
IGFBP4	Insulin-like growth factor binding protein 4	3487	Extracellular region	Skeletal system development	Insulin-like growth factor binding	4	-2.30095	9.20036	-2.38294	0.0339356	0.177575	-3.99498	8.89981	10.102
HOXC4	Homeobox C4	3221	Nucleus	Transcription, DNA-dependent	Sequence-specific DNA binding transcription factor activity	11	2.29933	7.94839	4.53029	0.000632618	0.0274664	-0.168595	8.2487	7.04748
SMC6	Structural maintenance of chromosomes 6	79677	Chromosome, telomeric region	Telomere maintenance via recombination	Protein binding	9	2.29929	7.77107	2.97613	0.0111911	0.101143	-2.9509	8.07137	6.87018
LPGAT1	Lysophosphatidylglycerol acyltransferase 1	9926	Cytoplasm	Phospholipid metabolic process	Unknown	4	-2.29601	6.7045	-2.81815	0.0150707	0.11903	-3.23398	6.40472	7.60385
SLC35G2	Solute carrier family 35, member G2	80723	Golgi apparatus	Unknown	Unknown	#N/A	2.29509	7.55217	3.68857	0.00293311	0.0523791	-1.66113	7.85181	6.65326
CETN3	Centrin, EF-hand protein, 3	1070	Cytoplasm	Mitosis	Calcium ion binding	6	2.29369	6.4202	4.6862	0.000480387	0.0245604	0.0995143	6.71961	5.52194
RAI2	Retinoic acid induced 2	10742	Unknown	Embryo development	Unknown	6	2.29342	7.64911	2.38216	0.0339841	0.177575	-3.9963	7.94848	6.75098
SH3GL2	SH3-domain GRB2-like 2	6456	Golgi membrane	Regulation of receptor internalization	Protein binding	58	2.29247	5.74683	3.07421	0.00930063	0.0912944	-2.77408	6.04606	4.84916
ETFDH	Electron-transferring-flavoprotein dehydrogenase	2110	Mitochondrial matrix	Response to oxidative stress	Electron-transferring-flavoprotein dehydrogenase activity	1	-2.2897	5.7934	-5.54183	0.000112364	0.0116473	1.51039	5.49461	6.68977
STOM	Stomatin	2040	Cytoplasm	Protein homooligomerization	Unknown	31	-2.28792	8.41067	-2.68118	0.0194902	0.134609	-3.47702	8.11216	9.3062
ARMCX1	Armadillo repeat containing, X-linked 1	51309	Integral to membrane	Unknown	Unknown	1	2.28422	7.3936	2.32175	0.0379746	0.187973	-4.09877	7.69153	6.49983
GNAS	GNAS complex locus	2778	Ruffle	Tissue homeostasis	Unknown	30	2.28359	10.9521	3.49855	0.00418362	0.0616346	-2.00509	11.2499	10.0586
LINC00094	Long intergenic non-protein coding RNA 94	266655	Unknown	Unknown	Unknown	#N/A	2.27988	6.30212	3.52343	0.003993	0.0600468	-1.95998	6.59936	5.4104
BACE1	Beta-site APP-cleaving enzyme 1	23621	Endosome	Proteolysis	Aspartic-type endopeptidase activity	7	2.27271	7.51538	4.29284	0.000967655	0.0329221	-0.582629	7.81148	6.62707
ATP6V1H	ATPase, H+ transporting, lysosomal 50/57kDa, V1 subunit H	51606	Vacuolar proton-transporting V-type ATPase, V1 domain	ATP catabolic process	Protein binding	25	2.26682	8.58822	5.27232	0.000175651	0.0151807	1.07763	8.88339	7.70272
CACNA1D	Calcium channel, voltage-dependent, L type, alpha 1D subunit	776	Plasma membrane	Energy reserve metabolic process	Voltage-gated calcium channel activity	1	2.26565	6.51058	2.69359	0.0190422	0.132942	-3.4551	6.80556	5.62563
CELF3	CUGBP, Elav-like family member 3	11189	Nucleus	Regulation of alternative mRNA splicing, via spliceosome	Nucleotide binding	7	2.25951	7.34511	2.80352	0.0154912	0.120558	-3.26006	7.63911	6.4631
HADH	Hydroxyacyl-CoA dehydrogenase	3033	Nucleus	Fatty acid beta-oxidation	3-hydroxyacyl-CoA dehydrogenase activity	6	-2.25514	8.03899	-3.63625	0.00323362	0.0552582	-1.7557	7.74569	8.9189
SLC30A1	Solute carrier family 30 (zinc transporter), member 1	7779	Plasma membrane	In utero embryonic development	Zinc ion transmembrane transporter activity	4	-2.24705	9.14447	-2.69431	0.0190166	0.132887	-3.45384	8.85247	10.0205
RALGAPA1	Ral GTPase activating protein, alpha subunit 1 (catalytic)	253959	Nucleus	Regulation of transcription, DNA-dependent	GTPase activator activity	4	2.23964	7.9021	3.38858	0.00514304	0.0681488	-2.20455	8.19292	7.02965
REC8	REC8 meiotic recombination protein	9985	Condensed nuclear chromosome kinetochore	Oocyte maturation	Unknown	4	2.23927	8.66947	3.29353	0.00615035	0.0743481	-2.37698	8.96023	7.7972
MAGI2	Membrane associated guanylate kinase, WW and PDZ domain containing 2	9863	Nucleus	Positive regulation of receptor internalization	Signal transducer activity	8	2.23625	6.17171	2.45905	0.0294844	0.164725	-3.86456	6.46198	5.3009
SLC35A3	Solute carrier family 35 (UDP-N-acetylglucosamine (UDP-GlcNAc) transporter), member A3	23443	Golgi membrane	UDP-N-acetylglucosamine metabolic process	Sugar:hydrogen symporter activity	3	-2.23245	6.22461	-3.92063	0.00190803	0.0430825	-1.24352	5.93496	7.09358
HSD17B11	Hydroxysteroid (17-beta) dehydrogenase 11	51170	Extracellular region	Steroid biosynthetic process	Estradiol 17-beta-dehydrogenase activity	4	-2.23172	9.71383	-2.92906	0.0122297	0.106259	-3.03549	9.42429	10.5825
CAND2	Cullin-associated and neddylation-dissociated 2 (putative)	23066	Intracellular	Transcription, DNA-dependent	Protein binding	8	2.22586	6.41623	2.58193	0.0234634	0.14751	-3.65133	6.70482	5.55045
EPHX2	Epoxide hydrolase 2, cytoplasmic	2053	Nucleolus	Xenobiotic metabolic process	Magnesium ion binding	4	-2.21967	7.81106	-2.29902	0.0395891	0.192391	-4.13708	7.52347	8.67382
CTSH	Cathepsin H	1512	Outer dense fiber	Metanephros development	Endopeptidase activity	4	-2.21889	8.60179	-5.8863	6.44283e-05	0.00854119	2.04722	8.31433	9.46417
MCF2L	MCF.2 cell line derived transforming sequence-like	23263	Cytosol	Small GTPase mediated signal transduction	Rho guanyl-nucleotide exchange factor activity	8	2.21655	9.02394	2.81561	0.0151428	0.119349	-3.23851	9.31102	8.1627
NCAPG	Non-SMC condensin I complex, subunit G	64151	Condensin complex	Mitotic cell cycle	Protein binding	18	2.21397	5.42325	2.53606	0.0255566	0.154469	-3.73128	5.70991	4.56327
SMYD3	SET and MYND domain containing 3	64754	Nucleus	Unknown	Histone-lysine N-methyltransferase activity	21	2.21061	7.68321	2.24355	0.0438063	0.202421	-4.22992	7.96932	6.82488
ITM2C	Integral membrane protein 2C	81618	Lysosome	Negative regulation of neuron projection development	Beta-amyloid binding	3	2.20706	9.91549	2.42958	0.0311368	0.169945	-3.91522	10.201	9.05889
RTN3	Reticulon 3	10313	Golgi membrane	Apoptotic process	Unknown	12	2.20649	9.46528	3.32367	0.00581103	0.0715142	-2.32231	9.75072	8.60897
S100PBP	S100P binding protein	64766	Nucleus	Unknown	Calcium-dependent protein binding	2	2.206	6.54767	4.24263	0.00105954	0.0341777	-0.670989	6.83303	5.6916
MAGED2	Melanoma antigen family D, 2	10916	Unknown	Unknown	Unknown	18	2.20455	8.705	3.70332	0.00285366	0.0520792	-1.63449	8.99013	7.84964
HSD17B4	Hydroxysteroid (17-beta) dehydrogenase 4	3295	Mitochondrion	Very long-chain fatty acid metabolic process	3-hydroxyacyl-CoA dehydrogenase activity	22	-2.20309	8.79989	-5.28346	0.000172404	0.0150733	1.09572	8.51501	9.65454
SETBP1	SET binding protein 1	26040	Nucleus	Unknown	DNA binding	3	2.20207	7.25058	4.47516	0.000697811	0.0280252	-0.264143	7.53529	6.39643
NRGN	Neurogranin (protein kinase C substrate, RC3)	4900	Unknown	Signal transduction	Calmodulin binding	3	2.20043	7.7894	2.7036	0.0186884	0.131886	-3.43742	8.07385	6.93607
GSE1	Gse1 coiled-coil protein	23199	Unknown	Unknown	Protein binding	#N/A	2.19939	8.36309	4.38147	0.000825062	0.0305704	-0.427332	8.64737	7.51027
PHIP	Pleckstrin homology domain interacting protein	55023	Unknown	Regulation of protein phosphorylation	Insulin receptor binding	11	2.19791	8.42729	4.4099	0.000784086	0.0302336	-0.377706	8.71132	7.57519
LPCAT3	Lysophosphatidylcholine acyltransferase 3	10162	Endoplasmic reticulum membrane	Phospholipid metabolic process	1-acylglycerophosphocholine O-acyltransferase activity	1	-2.19681	6.30886	-4.72165	0.000451438	0.0239947	0.160032	6.02501	7.16041
USP13	Ubiquitin specific peptidase 13 (isopeptidase T-3)	8975	Unknown	Regulation of transcription, DNA-dependent	Cysteine-type endopeptidase activity	35	2.19496	8.11549	3.40994	0.00494065	0.0667402	-2.1658	8.39904	7.26485
PREPL	Prolyl endopeptidase-like	9581	Cytosol	Proteolysis	Serine-type endopeptidase activity	5	2.19481	7.94807	5.14033	0.000219418	0.0162882	0.861685	8.23159	7.0975
LTBP3	Latent transforming growth factor beta binding protein 3	4054	Extracellular region	Transforming growth factor beta receptor signaling pathway	Calcium ion binding	8	2.19361	7.56429	2.46364	0.0292349	0.164165	-3.85666	7.84761	6.7143
CD1D	CD1d molecule	912	Cytoplasm	Detection of bacterium	Receptor activity	5	-2.19342	4.85198	-6.18301	4.04381e-05	0.0068101	2.49475	4.56868	5.70186
HDGFRP3	Hepatoma-derived growth factor, related protein 3	50810	Nucleus	Cell proliferation	Growth factor activity	4	2.18551	6.98753	2.77986	0.0161957	0.123505	-3.30218	7.26953	6.14156
ARID5B	AT rich interactive domain 5B (MRF1-like)	84159	Nucleus	Kidney development	DNA binding	9	2.18392	8.89497	2.75023	0.0171229	0.126347	-3.35483	9.1767	8.04978
ANXA7	Annexin A7	310	Nucleus	Cellular calcium ion homeostasis	Calcium ion binding	111	2.18314	9.79891	3.38161	0.0052109	0.0687381	-2.2172	10.0805	8.9541
CHN1	Chimerin 1	1123	Cytosol	Small GTPase mediated signal transduction	SH3/SH2 adaptor activity	4	2.18239	7.87588	3.53918	0.00387701	0.0592966	-1.93145	8.15736	7.03145
FTO	Fat mass and obesity associated	79068	Nucleus	Temperature homeostasis	Ferrous iron binding	1	2.18192	8.12644	2.99746	0.0107498	0.0990766	-2.91251	8.40784	7.28224
UGP2	UDP-glucose pyrophosphorylase 2	7360	Cytoplasm	Carbohydrate metabolic process	UTP:glucose-1-phosphate uridylyltransferase activity	10	-2.1812	9.66338	-3.47589	0.00436519	0.0627569	-2.04616	9.3821	10.5072
PFKM	Phosphofructokinase, muscle	5213	Cytosol	Carbohydrate metabolic process	6-phosphofructokinase activity	15	2.17905	8.99678	2.72464	0.0179654	0.129935	-3.4002	9.2777	8.15401
SYNJ2	Synaptojanin 2	8871	Cytosol	Phospholipid metabolic process	Nucleotide binding	9	2.17762	7.05688	2.84194	0.014411	0.116071	-3.19153	7.33757	6.21482
PARP1	Poly (ADP-ribose) polymerase 1	142	Nucleus	Negative regulation of transcription from RNA polymerase II promoter	DNA binding	158	2.17535	8.99797	3.96549	0.00175679	0.0415387	-1.16321	9.27828	8.15704
TMX4	Thioredoxin-related transmembrane protein 4	56255	Integral to membrane	Cell redox homeostasis	Unknown	1	2.17323	8.72934	2.6977	0.0188961	0.13259	-3.44785	9.0093	7.88945
TMED3	Transmembrane emp24 protein transport domain containing 3	23423	Endoplasmic reticulum	Protein transport	Unknown	3	2.17249	6.94458	3.55481	0.00376519	0.0591373	-1.90313	7.22442	6.10507
GNAI1	Guanine nucleotide binding protein (G protein), alpha inhibiting activity polypeptide 1	2770	Nucleus	Cell cycle	GTPase activity	41	2.17142	5.3238	2.2752	0.0413506	0.197406	-4.17706	5.60346	4.48482
CAT	Catalase	847	Mitochondrial intermembrane space	Response to reactive oxygen species	Aminoacylase activity	12	-2.17075	9.3979	-3.4835	0.00430333	0.0621281	-2.03237	9.11835	10.2365
PLEKHA5	Pleckstrin homology domain containing, family A member 5	54477	Unknown	Unknown	Protein binding	33	2.16912	7.53715	3.84512	0.00219347	0.0465952	-1.37903	7.81643	6.69932
GNB5	Guanine nucleotide binding protein (G protein), beta 5	10681	Nucleus	GTP catabolic process	GTPase activity	25	2.16839	7.30225	3.47042	0.00441028	0.0630525	-2.0561	7.5814	6.46478
ELOVL5	ELOVL fatty acid elongase 5	60481	Endoplasmic reticulum	Unsaturated fatty acid biosynthetic process	Protein binding	3	2.16634	9.12206	3.23592	0.00685563	0.0784165	-2.48144	9.40088	8.28562
ADTRP	Androgen-dependent TFPI-regulating protein	84830	Plasma membrane	Unknown	Unknown	#N/A	-2.15916	6.04104	-3.68736	0.00293975	0.0523791	-1.66332	5.76342	6.87389
FBXL4	F-box and leucine-rich repeat protein 4	26235	Ubiquitin ligase complex	Ubiquitin-dependent protein catabolic process	Unknown	5	2.1571	6.35286	3.34192	0.00561483	0.0707585	-2.2892	6.63013	5.52103
APBB1	Amyloid beta (A4) precursor protein-binding, family B, member 1 (Fe65)	322	Nucleus	Neuron migration	Beta-amyloid binding	69	2.15453	7.10663	2.91255	0.0126163	0.10792	-3.06512	7.38347	6.2761
BTG3	BTG family, member 3	10950	Cytoplasm	Negative regulation of cell proliferation	Unknown	5	2.15026	7.37855	3.03888	0.0099418	0.0941466	-2.83786	7.65468	6.55017
CAMLG	Calcium modulating ligand	819	Endoplasmic reticulum	Receptor recycling	Protein binding	5	2.14918	8.47964	2.22421	0.0453749	0.206065	-4.26209	8.75558	7.6518
FAM50A	Family with sequence similarity 50, member A	9130	Nucleus	Spermatogenesis	Unknown	4	2.14676	8.3594	4.00975	0.00161963	0.0412229	-1.08413	8.63494	7.53278
TNFRSF10B	Tumor necrosis factor receptor superfamily, member 10b	8795	Plasma membrane	Apoptotic process	Receptor activity	24	-2.14652	6.72264	-3.84153	0.0022081	0.0467682	-1.38549	6.44714	7.54914
GGTLC1	Gamma-glutamyltransferase light chain 1	92086	Anchored to external side of plasma membrane	Glutathione metabolic process	Gamma-glutamyltransferase activity	#N/A	-2.1455	6.58866	-5.79388	7.46755e-05	0.00935808	1.905	6.31334	7.41465
ACOX1	Acyl-CoA oxidase 1, palmitoyl	51	Mitochondrion	Very long-chain fatty acid metabolic process	Acyl-CoA dehydrogenase activity	11	-2.14417	7.04456	-5.58465	0.000104764	0.0114732	1.57812	6.76946	7.86988
RAI14	Retinoic acid induced 14	26064	Nucleus	Unknown	Unknown	14	2.14347	7.76075	3.45059	0.00457746	0.064093	-2.09205	8.03574	6.93579
CLIP3	CAP-GLY domain containing linker protein 3	25999	Golgi stack	Positive regulation of protein phosphorylation	Microtubule binding	9	2.14192	8.93902	2.24686	0.0435437	0.202297	-4.22442	9.21375	8.11484
WDR19	WD repeat domain 19	57728	Cytoplasm	In utero embryonic development	Unknown	1	2.13836	6.97779	3.76645	0.00253773	0.0498982	-1.52062	7.25192	6.15541
CD48	CD48 molecule	962	Plasma membrane	Defense response	Antigen binding	4	-2.13783	7.81602	-4.07966	0.00142506	0.0384051	-0.959576	7.54198	8.63812
VOPP1	Vesicular, overexpressed in cancer, prosurvival protein 1	81552	Endosome	Transcription, DNA-dependent	Signal transducer activity	1	2.13668	9.18915	3.7324	0.00270341	0.0510578	-1.58201	9.46299	8.36762
ZBTB20	Zinc finger and BTB domain containing 20	26137	Nucleus	Unknown	RNA polymerase II core promoter proximal region sequence-specific DNA binding transcription factor activity involved in negative regulation of transcription	5	2.13624	8.34438	3.49493	0.00421211	0.0616346	-2.01165	8.61815	7.52308
JAK1	Janus kinase 1	3716	Nucleus	Protein phosphorylation	Protein tyrosine kinase activity	64	2.13253	9.71771	2.43612	0.0307628	0.169083	-3.904	9.99085	8.89829
MIF	Macrophage migration inhibitory factor (glycosylation-inhibiting factor)	4282	Extracellular region	Prostaglandin biosynthetic process	Dopachrome isomerase activity	20	2.13024	10.6852	3.59878	0.00346802	0.0570591	-1.82351	10.958	9.86698
TNFRSF1A	Tumor necrosis factor receptor superfamily, member 1A	7132	Golgi membrane	Response to hypoxia	Protease binding	89	-2.12999	8.95913	-4.00501	0.00163379	0.0412229	-1.09259	8.68641	9.77726
LPPR4	Lipid phosphate phosphatase-related protein type 4	9890	Integral to membrane	Inner ear development	Phosphatidate phosphatase activity	1	2.12934	5.26484	2.55793	0.0245371	0.150678	-3.69322	5.53744	4.44703
C9orf16	Chromosome 9 open reading frame 16	79095	Unknown	Unknown	Unknown	1	2.12823	8.68134	3.81534	0.00231779	0.0481421	-1.43258	8.95376	7.8641
IL7R	Interleukin 7 receptor	3575	Extracellular region	Regulation of DNA recombination	Antigen binding	94	-2.1209	7.2608	-3.38417	0.00518588	0.0685283	-2.21255	6.98963	8.07431
SLC31A1	Solute carrier family 31 (copper transporter), member 1	1317	Plasma membrane	Copper ion transport	Copper ion transmembrane transporter activity	0	-2.11741	5.29016	-4.74075	0.000436603	0.0237886	0.192563	5.01959	6.10189
PTER	Phosphotriesterase related	9317	Unknown	Catabolic process	Zinc ion binding	3	-2.11703	5.76764	-3.73121	0.00270941	0.0510578	-1.58416	5.49713	6.57917
UBAP2	Ubiquitin associated protein 2	55833	Unknown	Unknown	Unknown	15	2.11463	7.4542	4.77108	0.000414073	0.0232345	0.244141	7.7243	6.64389
TIMELESS	Timeless circadian clock	8914	Nuclear chromatin	Negative regulation of transcription from RNA polymerase II promoter	Protein binding	14	2.11333	7.29962	3.02315	0.0102413	0.0958677	-2.86622	7.5695	6.48998
TTC38	Tetratricopeptide repeat domain 38	55020	Unknown	Unknown	Unknown	3	-2.11262	8.37424	-3.39355	0.00509517	0.0678063	-2.19552	8.10448	9.18351
PLXNB1	Plexin B1	5364	Semaphorin receptor complex	Signal transduction	Receptor activity	11	2.11176	7.92923	3.05968	0.00955921	0.0923852	-2.80032	8.19884	7.12039
MEAF6	MYST/Esa1-associated factor 6	64769	Nucleus	Transcription, DNA-dependent	Protein binding	19	2.10999	8.85498	3.7439	0.00264624	0.0506288	-1.56127	9.12429	8.04705
DHX40	DEAH (Asp-Glu-Ala-His) box polypeptide 40	79665	Unknown	Unknown	Nucleic acid binding	13	2.10867	6.98732	3.27743	0.00633969	0.0753837	-2.40617	7.2564	6.18007
C6orf48	Chromosome 6 open reading frame 48	50854	Unknown	Unknown	Unknown	1	2.10806	9.56794	2.35085	0.0359996	0.184012	-4.04953	9.83692	8.761
UNC119B	Unc-119 homolog B (C. elegans)	84747	Ciliary transition zone	Lipoprotein transport	Protein binding	3	2.10732	8.50344	2.6953	0.0189813	0.132887	-3.45209	8.77229	7.69688
PHF2	PHD finger protein 2	5253	Nucleus	Liver development	Transcription coactivator activity	3	2.10137	7.25506	4.48891	0.000680919	0.0277889	-0.240271	7.5229	6.45156
GABARAPL2	GABA(A) receptor-associated protein-like 2	11345	Golgi membrane	Intra-Golgi vesicle-mediated transport	SNARE binding	59	2.09946	10.5769	3.26877	0.006444	0.0760635	-2.42188	10.8444	9.77434
CDCP1	CUB domain containing protein 1	64866	Extracellular region	Unknown	Unknown	2	2.09945	8.35039	2.65597	0.0204323	0.137226	-3.52146	8.61789	7.54788
HDAC9	Histone deacetylase 9	9734	Histone deacetylase complex	Negative regulation of transcription from RNA polymerase II promoter	Transcription corepressor activity	96	2.09334	7.13368	2.78162	0.0161424	0.123223	-3.29905	7.40013	6.33432
OXCT1	3-oxoacid CoA transferase 1	5019	Mitochondrion	Brain development	3-oxoacid CoA-transferase activity	28	2.09211	7.66833	2.59585	0.0228619	0.145307	-3.62698	7.93457	6.86961
LPL	Lipoprotein lipase	4023	Extracellular region	Retinoid metabolic process	Lipoprotein lipase activity	18	2.09192	6.95307	2.57409	0.0238091	0.148442	-3.66503	7.21928	6.15445
H1FX	H1 histone family, member X	8971	Nucleosome	Nucleosome assembly	DNA binding	34	2.09168	8.44174	3.21012	0.00719731	0.0812561	-2.5282	8.70791	7.64325
ATP6AP1	ATPase, H+ transporting, lysosomal accessory protein 1	537	Vacuolar membrane	ATP hydrolysis coupled proton transport	Transporter activity	8	2.08971	9.65551	4.2405	0.00106365	0.0341777	-0.67476	9.92133	8.85803
ERBB2	V-erb-b2 avian erythroblastic leukemia viral oncogene homolog 2	2064	Nucleus	Positive regulation of protein phosphorylation	RNA polymerase I core binding	111	-2.08885	8.2704	-4.45954	0.000717518	0.0282556	-0.291275	8.00472	9.06743
FAM134B	Family with sequence similarity 134, member B	54463	Golgi apparatus	Sensory perception of pain	Unknown	1	2.0888	8.39083	2.59495	0.0229003	0.145429	-3.62856	8.6565	7.59383
NUP43	Nucleoporin 43kDa	348995	Kinetochore	Mitotic cell cycle	Protein binding	12	2.0879	6.98065	4.63405	0.000526538	0.0252168	0.0101811	7.24616	6.18411
FBXW7	F-box and WD repeat domain containing 7, E3 ubiquitin protein ligase	55294	Nucleoplasm	Vasculogenesis	Sequence-specific DNA binding transcription factor activity	81	2.08476	6.99373	2.58838	0.0231828	0.146851	-3.64005	7.2587	6.19882
AKR1B1	Aldo-keto reductase family 1, member B1 (aldose reductase)	231	Extracellular space	Carbohydrate metabolic process	Alditol:NADP+ 1-oxidoreductase activity	5	2.07742	9.37602	2.33793	0.0368637	0.184926	-4.07141	9.63971	8.58492
GLTSCR1L	GLTSCR1-like	23506	Unknown	Unknown	Unknown	#N/A	2.07691	7.2378	2.41124	0.0322101	0.172868	-3.94665	7.5014	6.44697
GBAP1	Glucosidase, beta, acid pseudogene 1	2630	Unknown	Unknown	Unknown	#N/A	2.07641	8.2459	3.70833	0.00282718	0.0518477	-1.62545	8.50943	7.45533
PODXL2	Podocalyxin-like 2	50512	Integral to plasma membrane	Leukocyte tethering or rolling	Protein binding	2	2.07575	5.69363	3.61358	0.00337343	0.0562562	-1.79672	5.95704	4.90341
PGM1	Phosphoglucomutase 1	5236	Cytoplasm	Carbohydrate metabolic process	Magnesium ion binding	18	-2.07347	8.96782	-3.1017	0.00883059	0.0889917	-2.72442	8.70481	9.75686
RSBN1	Round spermatid basic protein 1	54665	Nucleus	Unknown	Unknown	2	2.07312	6.28806	3.51039	0.0040918	0.0608889	-1.98362	6.55102	5.49921
DDX25	DEAD (Asp-Glu-Ala-Asp) box helicase 25	29118	Nucleus	MRNA export from nucleus	RNA binding	#N/A	2.07155	6.70843	3.34285	0.00560501	0.0707585	-2.28752	6.97111	5.9204
PCTP	Phosphatidylcholine transfer protein	58488	Cytosol	Lipid transport	Phosphatidylcholine transporter activity	2	-2.06875	6.5654	-3.12248	0.008491	0.0881821	-2.68685	6.30321	7.35197
TMEM246	Transmembrane protein 246	84302	Integral to membrane	Unknown	Unknown	#N/A	2.06842	7.17761	2.77409	0.0163723	0.123732	-3.31244	7.43974	6.39121
LDOC1	Leucine zipper, down-regulated in cancer 1	23641	Nucleus	Negative regulation of cell proliferation	Protein binding	33	2.06789	8.74676	2.70785	0.0185401	0.131265	-3.42991	9.0088	7.96064
EIF4EBP2	Eukaryotic translation initiation factor 4E binding protein 2	1979	Unknown	Translation	Protein binding	4	-2.0659	8.23097	-4.88189	0.000341565	0.0208799	0.431483	7.96927	9.01605
NQO2	NAD(P)H dehydrogenase, quinone 2	4835	Nucleus	Memory	Dihydronicotinamide riboside quinone reductase activity	7	-2.06482	7.35448	-3.25934	0.00655954	0.0765137	-2.43898	7.09298	8.13899
CMTR1	Cap methyltransferase 1	23070	Nucleus	7-methylguanosine mRNA capping	Nucleic acid binding	#N/A	2.06459	7.87497	3.84505	0.00219374	0.0465952	-1.37914	8.13644	7.09058
ACADM	Acyl-CoA dehydrogenase, C-4 to C-12 straight chain	34	Mitochondrion	Liver development	Acyl-CoA dehydrogenase activity	8	-2.06262	8.27009	-3.95057	0.00180566	0.041732	-1.18989	8.00897	9.05345
LMCD1	LIM and cysteine-rich domains 1	29995	Extracellular space	Negative regulation of transcription from RNA polymerase II promoter	Transcription corepressor activity	5	2.06248	7.68532	4.11294	0.00134106	0.0370715	-0.900437	7.94642	6.90204
JAKMIP2	Janus kinase and microtubule interacting protein 2	9832	Golgi apparatus	Unknown	Microtubule binding	1	2.06117	5.93471	2.48629	0.0280325	0.161155	-3.81756	6.19557	5.15211
LIPA	Lipase A, lysosomal acid, cholesterol esterase	3988	Lysosome	Cell morphogenesis	Sterol esterase activity	2	-2.05955	9.68065	-3.70036	0.00286945	0.0521145	-1.63985	9.42007	10.4624
DNAJB2	DnaJ (Hsp40) homolog, subfamily B, member 2	3300	Proteasome complex	Protein folding	Protein binding	12	2.05867	7.82027	3.184	0.00756072	0.0833564	-2.57552	8.0807	7.03899
EVI2B	Ecotropic viral integration site 2B	2124	Cytoplasm	Unknown	Unknown	#N/A	-2.05645	5.97224	-3.3665	0.00536105	0.0696536	-2.2446	5.7122	6.75236
SLC25A20	Solute carrier family 25 (carnitine/acylcarnitine translocase), member 20	788	Cytoplasm	Carnitine shuttle	Unknown	3	-2.05554	8.03251	-4.15234	0.00124817	0.0358207	-0.830551	7.77263	8.81215
CD74	CD74 molecule, major histocompatibility complex, class II invariant chain	972	Golgi membrane	Activation of MAPK activity	Beta-amyloid binding	4	-2.05515	11.0851	-3.25671	0.00659213	0.0765137	-2.44375	10.8253	11.8645
CCDC68	Coiled-coil domain containing 68	80323	Unknown	Unknown	Unknown	2	-2.05428	6.44358	-4.78835	0.000401791	0.0228419	0.27345	6.18392	7.22255
PTOV1	Prostate tumor overexpressed 1	53635	Nucleus	Transcription, DNA-dependent	Unknown	10	2.05303	9.02128	4.71801	0.000454322	0.0239947	0.153832	9.28072	8.24297
MTUS1	Microtubule associated tumor suppressor 1	57509	Nucleus	Cellular response to peptide hormone stimulus	Unknown	3	-2.05243	7.1962	-3.50676	0.00411973	0.0608889	-1.9902	6.93687	7.9742
UAP1	UDP-N-acteylglucosamine pyrophosphorylase 1	6675	Nucleus	UDP-N-acetylglucosamine biosynthetic process	UDP-N-acetylglucosamine diphosphorylase activity	8	-2.05139	8.85293	-2.7283	0.0178424	0.129495	-3.39371	8.59377	9.63038
GALNT11	UDP-N-acetyl-alpha-D-galactosamine:polypeptide N-acetylgalactosaminyltransferase 11 (GalNAc-T11)	63917	Golgi membrane	O-glycan processing	Polypeptide N-acetylgalactosaminyltransferase activity	#N/A	2.04879	7.18924	2.48141	0.0282877	0.161377	-3.826	7.44793	6.41316
XDH	Xanthine dehydrogenase	7498	Extracellular region	Negative regulation of protein phosphorylation	Xanthine dehydrogenase activity	3	-2.04494	7.92802	-3.25937	0.00655915	0.0765137	-2.43892	7.67	8.70206
WASF3	WAS protein family, member 3	10810	Cytoplasm	Protein complex assembly	Actin binding	4	2.04172	7.3437	2.29436	0.0399279	0.193564	-4.14491	7.60114	6.57136
CAPN2	Calpain 2, (m/II) large subunit	824	Chromatin	Response to hypoxia	Calcium-dependent cysteine-type endopeptidase activity	11	2.04101	10.5882	3.61009	0.00339545	0.0564762	-1.80302	10.8455	9.81619
CTSS	Cathepsin S	1520	Extracellular region	Toll-like receptor signaling pathway	Cysteine-type endopeptidase activity	2	-2.03766	6.21039	-3.77135	0.00251474	0.0497588	-1.51179	5.95366	6.98057
NAP1L1	Nucleosome assembly protein 1-like 1	4673	Nucleus	DNA replication	Protein binding	59	2.03659	8.81486	3.09537	0.00893673	0.0891184	-2.73587	9.0714	8.04525
RNF34	Ring finger protein 34, E3 ubiquitin protein ligase	80196	Endomembrane system	Apoptotic process	Ubiquitin-protein ligase activity	15	2.03617	8.55185	2.34562	0.0363468	0.184299	-4.05839	8.80831	7.78245
PMS1	PMS1 postmeiotic segregation increased 1 (S. cerevisiae)	5378	Nucleus	ATP catabolic process	DNA binding	48	2.03479	7.38755	4.71548	0.000456343	0.0239947	0.149511	7.64377	6.61889
SRGAP3	SLIT-ROBO Rho GTPase activating protein 3	9901	Cytosol	Small GTPase mediated signal transduction	GTPase activator activity	7	2.03145	8.30215	3.67378	0.00301503	0.0528439	-1.68785	8.55777	7.53526
CTSO	Cathepsin O	1519	Lysosome	Proteolysis	Cysteine-type endopeptidase activity	1	-2.02845	8.20846	-2.6447	0.0208678	0.138527	-3.54129	7.95337	8.97374
QPRT	Quinolinate phosphoribosyltransferase	23475	Cytosol	Vitamin metabolic process	Nicotinate-nucleotide diphosphorylase (carboxylating) activity	4	-2.02779	6.88174	-3.12602	0.00843455	0.0877184	-2.68045	6.62676	7.64667
LUC7L3	LUC7-like 3 (S. cerevisiae)	51747	Nucleus	MRNA processing	DNA binding	30	2.02282	8.80249	3.94882	0.00181148	0.041732	-1.19302	9.05659	8.04022
GTF2IRD1	GTF2I repeat domain containing 1	9569	Nucleus	Regulation of transcription, DNA-dependent	DNA binding	7	2.01546	7.96687	3.75927	0.00257174	0.050114	-1.53355	8.21964	7.20854
PIGG	Phosphatidylinositol glycan anchor biosynthesis, class G	54872	Endoplasmic reticulum	C-terminal protein lipidation	Phosphotransferase activity, for other substituted phosphate groups	3	2.01476	8.29867	2.7658	0.0166294	0.124662	-3.32718	8.55133	7.54072
SLC22A4	Solute carrier family 22 (organic cation/zwitterion transporter), member 4	6583	Mitochondrion	Triglyceride metabolic process	Nucleotide binding	1	-2.01398	5.84252	-3.47337	0.00438591	0.0629345	-2.05074	5.59	6.60005
XPO1	Exportin 1 (CRM1 homolog, yeast)	7514	Kinetochore	Negative regulation of transcription from RNA polymerase II promoter	RNA binding	122	2.01292	9.42184	3.35521	0.00547615	0.0700258	-2.26509	9.67416	8.66488
USP22	Ubiquitin specific peptidase 22	23326	SAGA complex	Transcription, DNA-dependent	Transcription coactivator activity	39	2.01265	9.11771	3.50784	0.0041114	0.0608889	-1.98824	9.36998	8.36088
UNC13B	Unc-13 homolog B (C. elegans)	10497	Cytoplasm	Signal transduction	Signal transducer activity	12	2.00861	8.37765	4.08202	0.00141892	0.0383773	-0.955375	8.6292	7.623
USP48	Ubiquitin specific peptidase 48	84196	Nucleus	Ubiquitin-dependent protein catabolic process	Ubiquitin thiolesterase activity	10	2.00671	8.51389	4.64866	0.000513166	0.0249718	0.0352347	8.7651	7.76027
AKT3	V-akt murine thymoma viral oncogene homolog 3	10000	Nucleus	Mitochondrial genome maintenance	Protein kinase activity	7	2.00383	7.12992	3.16023	0.00790736	0.0850404	-2.61855	7.38061	6.37785
CDK5R2	Cyclin-dependent kinase 5, regulatory subunit 2 (p39)	8941	Cytoplasm	Regulation of cyclin-dependent protein serine/threonine kinase activity	Lipid binding	1	2.00244	5.81556	3.05567	0.00963186	0.0925794	-2.80757	6.066	5.06424
PPM1H	Protein phosphatase, Mg2+/Mn2+ dependent, 1H	57460	Unknown	Unknown	Phosphoprotein phosphatase activity	1	1.99948	5.27507	4.25017	0.0010452	0.0340459	-0.657714	5.52498	4.52535
MEIS2	Meis homeobox 2	4212	Nucleus	Negative regulation of transcription from RNA polymerase II promoter	Sequence-specific DNA binding transcription factor activity	7	-1.99879	6.14012	-2.27616	0.041278	0.19723	-4.17544	5.89034	6.88946
REV3L	REV3-like, polymerase (DNA directed), zeta, catalytic subunit	5980	Nucleus	DNA-dependent DNA replication	Nucleotide binding	9	1.99825	8.03335	2.7386	0.0175008	0.128004	-3.37545	8.28303	7.28429
RMDN3	Regulator of microtubule dynamics 3	55177	Spindle pole	Cellular calcium ion homeostasis	Protein binding	#N/A	-1.99816	8.31702	-4.86696	0.000350504	0.0210566	0.406348	8.06735	9.06602
C16orf45	Chromosome 16 open reading frame 45	89927	Unknown	Unknown	Unknown	2	1.99445	7.45572	2.29838	0.0396348	0.192391	-4.13814	7.70471	6.70873
TRIM33	Tripartite motif containing 33	51592	Nucleus	Negative regulation of transcription from RNA polymerase II promoter	DNA binding	41	1.99398	8.07899	3.54432	0.00383986	0.0591373	-1.92213	8.3279	7.33225
MGAT4B	Mannosyl (alpha-1,3-)-glycoprotein beta-1,4-N-acetylglucosaminyltransferase, isozyme B	11282	Golgi membrane	N-glycan processing	Alpha-1,3-mannosylglycoprotein 4-beta-N-acetylglucosaminyltransferase activity	6	-1.99099	8.10322	-3.64538	0.00317903	0.0545734	-1.7392	7.85485	8.84833
ARHGEF40	Rho guanine nucleotide exchange factor (GEF) 40	55701	Cytoplasm	Regulation of Rho protein signal transduction	Rho guanyl-nucleotide exchange factor activity	4	1.99001	6.83755	2.41226	0.0321491	0.172663	-3.94489	7.08574	6.09297
NUP133	Nucleoporin 133kDa	55746	Condensed chromosome kinetochore	Mitotic cell cycle	Nucleocytoplasmic transporter activity	24	1.98914	7.83466	5.16218	0.000211449	0.0162882	0.89761	8.0827	7.09055
EHMT2	Euchromatic histone-lysine N-methyltransferase 2	10919	Nucleus	Negative regulation of transcription from RNA polymerase II promoter	P53 binding	72	1.98789	6.70515	2.80368	0.0154864	0.120558	-3.25977	6.95296	5.96172
INPP5F	Inositol polyphosphate-5-phosphatase F	22876	Unknown	Cardiac muscle hypertrophy in response to stress	Phosphoric ester hydrolase activity	1	1.98757	7.01901	3.33735	0.00566334	0.0709438	-2.2975	7.26676	6.27576
GCHFR	GTP cyclohydrolase I feedback regulator	2644	Nucleus	Nitric oxide biosynthetic process	Enzyme inhibitor activity	2	-1.98659	8.22923	-4.16336	0.00122342	0.0356545	-0.811043	7.98166	8.97195
RNPS1	RNA binding protein S1, serine-rich domain	10921	Nucleus	Nuclear-transcribed mRNA catabolic process, nonsense-mediated decay	Nucleotide binding	108	1.98323	9.44741	5.50706	0.000118962	0.0119264	1.45519	9.69438	8.70653
SEC24A	SEC24 family, member A (S. cerevisiae)	10802	Golgi membrane	Antigen processing and presentation of peptide antigen via MHC class I	Unknown	37	-1.97957	6.88384	-4.59458	0.000564529	0.0260411	-0.0576732	6.63754	7.62273
SDPR	Serum deprivation response	8436	Cytoplasm	Unknown	Phosphatidylserine binding	4	-1.979	5.42035	-3.91161	0.00194	0.0434134	-1.25967	5.17415	6.15893
RBKS	Ribokinase	64080	Unknown	D-ribose catabolic process	Ribokinase activity	2	-1.97835	7.00641	-3.99091	0.00167662	0.0414373	-1.11777	6.76033	7.74463
TBCD	Tubulin folding cofactor D	6904	Cytoplasm	Protein folding	GTPase activator activity	10	1.97766	7.84117	4.00763	0.00162595	0.0412229	-1.08792	8.08711	7.10332
SAR1B	SAR1 homolog B (S. cerevisiae)	51128	Endoplasmic reticulum	Antigen processing and presentation of peptide antigen via MHC class I	GTPase activity	1	-1.97736	7.73895	-3.12119	0.00851174	0.0881843	-2.68918	7.49306	8.47663
HADHB	Hydroxyacyl-CoA dehydrogenase/3-ketoacyl-CoA thiolase/enoyl-CoA hydratase (trifunctional protein), beta subunit	3032	Mitochondrion	Fatty acid beta-oxidation	Fatty-acyl-CoA binding	39	-1.97187	9.95195	-4.29466	0.000964496	0.0329221	-0.579443	9.70706	10.6866
OSBPL10	Oxysterol binding protein-like 10	114884	Unknown	Lipid transport	Phospholipid binding	18	1.96951	6.34033	4.37697	0.000831742	0.0305704	-0.435188	6.58479	5.60695
SLC35D1	Solute carrier family 35 (UDP-GlcA/UDP-GalNAc transporter), member D1	23169	Endoplasmic reticulum membrane	UDP-glucuronate biosynthetic process	UDP-glucuronic acid transmembrane transporter activity	1	-1.96873	7.64663	-4.17705	0.00119334	0.0350992	-0.786803	7.40231	8.37958
FBXO41	F-box protein 41	150726	Unknown	Unknown	Unknown	1	1.96716	7.2194	4.39329	0.000807755	0.0305413	-0.406679	7.46343	6.48731
MAGEF1	Melanoma antigen family F, 1	64110	Unknown	Unknown	Unknown	7	1.96522	7.38256	4.39195	0.000809696	0.0305413	-0.409018	7.62623	6.65155
CHP1	Calcineurin-like EF-hand protein 1	11261	Golgi membrane	Microtubule bundle formation	Protein kinase inhibitor activity	#N/A	-1.96306	8.58109	-2.91047	0.0126659	0.108221	-3.06885	8.33781	9.31092
TRIM15	Tripartite motif containing 15	89870	Intracellular	Mesodermal cell fate determination	Zinc ion binding	11	-1.96305	6.38796	-6.89411	1.39076e-05	0.00415504	3.51162	6.14468	7.11778
ACO1	Aconitase 1, soluble	48	Cytoplasm	Tricarboxylic acid cycle	RNA binding	6	-1.96227	8.64594	-4.70707	0.000463118	0.0240151	0.135162	8.40281	9.37533
TRIM37	Tripartite motif containing 37	4591	Peroxisome	Negative regulation of NF-kappaB transcription factor activity	Ubiquitin-protein ligase activity	46	1.96206	8.58271	6.58841	2.18226e-05	0.00565807	3.08403	8.8258	7.85343
ZDHHC17	Zinc finger, DHHC-type containing 17	23390	Golgi membrane	Signal transduction	Signal transducer activity	5	1.96181	7.72216	2.55001	0.0249017	0.15183	-3.70702	7.9652	6.99302
FDX1	Ferredoxin 1	2230	Mitochondrion	Steroid biosynthetic process	Iron ion binding	4	-1.96094	7.43723	-5.05268	0.000254694	0.017781	0.716851	7.19435	8.16589
PSIP1	PC4 and SFRS1 interacting protein 1	11168	Nucleus	MRNA 5'-splice site recognition	RNA polymerase II transcription coactivator activity	35	1.96068	7.08426	3.38048	0.00522193	0.068763	-2.21924	7.3271	6.35575
BTNL3	Butyrophilin-like 3	10917	Unknown	Unknown	Unknown	#N/A	-1.95931	7.45199	-3.14673	0.00811142	0.0861437	-2.64299	7.2094	8.17974
MPHOSPH9	M-phase phosphoprotein 9	10198	Golgi membrane	M phase of mitotic cell cycle	Unknown	6	1.95515	6.3351	3.10501	0.00877554	0.0889262	-2.71843	6.57691	5.60964
NT5DC2	5'-nucleotidase domain containing 2	64943	Unknown	Unknown	Hydrolase activity	4	1.95491	6.14512	2.31181	0.0386728	0.190302	-4.11554	6.38689	5.41979
CUTA	CutA divalent cation tolerance homolog (E. coli)	51596	Membrane	Protein localization	Protein binding	5	1.95226	10.6169	4.15516	0.0012418	0.0358036	-0.825569	10.8582	9.89307
PRR11	Proline rich 11	55771	Cytoplasm	Unknown	Unknown	1	1.9493	7.47568	3.33068	0.00573481	0.0715092	-2.30958	7.71642	6.75347
PILRB	Paired immunoglobin-like type 2 receptor beta	29990	Integral to plasma membrane	Transmembrane receptor protein tyrosine kinase signaling pathway	Protein binding	1	1.94861	7.62114	3.70118	0.00286506	0.0521145	-1.63836	7.86175	6.89931
RUNX1T1	Runt-related transcription factor 1; translocated to, 1 (cyclin D-related)	862	Nuclear matrix	Generation of precursor metabolites and energy	DNA binding	40	1.94626	6.29234	2.4329	0.0309462	0.169398	-3.90952	6.53252	5.57181
SEPHS2	Selenophosphate synthetase 2	22928	Unknown	Selenocysteine biosynthetic process	Selenide, water dikinase activity	6	-1.94621	8.69825	-2.7251	0.0179499	0.129935	-3.39938	8.45808	9.41875
MMRN1	Multimerin 1	22915	Extracellular region	Platelet degranulation	Unknown	1	-1.9462	4.65101	-5.30039	0.000167587	0.015001	1.12321	4.41084	5.3715
DYNLT3	Dynein, light chain, Tctex-type 3	6990	Kinetochore	Transport	Motor activity	8	1.94603	9.03577	4.49486	0.000673745	0.0277889	-0.229952	9.27591	8.31537
HADHA	Hydroxyacyl-CoA dehydrogenase/3-ketoacyl-CoA thiolase/enoyl-CoA hydratase (trifunctional protein), alpha subunit	3030	Nucleolus	Fatty acid beta-oxidation	Fatty-acyl-CoA binding	43	-1.94482	8.77585	-3.42212	0.00482881	0.0659673	-2.14369	8.53594	9.49557
HECTD4	HECT domain containing E3 ubiquitin protein ligase 4	283450	Nucleus	Protein ubiquitination involved in ubiquitin-dependent protein catabolic process	Ubiquitin-protein ligase activity	#N/A	1.94371	7.46207	2.56091	0.0244012	0.150264	-3.68802	7.70178	6.74296
KANK1	KN motif and ankyrin repeat domains 1	23189	Nucleus	Transcription, DNA-dependent	Protein binding	3	-1.94327	7.88589	-2.93933	0.0119953	0.104997	-3.01706	7.64627	8.60476
DECR1	2,4-dienoyl CoA reductase 1, mitochondrial	1666	Nucleus	Fatty acid beta-oxidation	2,4-dienoyl-CoA reductase (NADPH) activity	8	-1.94274	8.73046	-2.94895	0.0117798	0.104203	-2.99978	8.49094	9.44903
IL10RB	Interleukin 10 receptor, beta	3588	Plasma membrane	Inflammatory response	Receptor activity	3	-1.93976	6.98255	-3.48881	0.0042607	0.0617267	-2.02274	6.74358	7.69946
LRP5	Low density lipoprotein receptor-related protein 5	4041	Endoplasmic reticulum	Gastrulation with mouth forming second	Protein binding	8	-1.93956	6.21897	-4.22246	0.00109896	0.0342727	-0.706571	5.98004	6.93577
GLUD1	Glutamate dehydrogenase 1	2746	Cytoplasm	Glutamate biosynthetic process	Glutamate dehydrogenase (NAD+) activity	18	-1.93893	8.90517	-3.97692	0.00172026	0.0415387	-1.14276	8.66635	9.62161
SEPT8	Septin 8	23176	Cytoplasm	Cell cycle	Protein binding	#N/A	1.93858	8.29249	3.98492	0.00169517	0.0414373	-1.12847	8.53124	7.57624
BRD3	Bromodomain containing 3	8019	Nucleus	Transcription, DNA-dependent	Unknown	8	1.93821	8.50696	4.51139	0.00065423	0.0277889	-0.201319	8.74564	7.79092
BTD	Biotinidase	686	Extracellular region	Vitamin metabolic process	Biotin carboxylase activity	1	-1.93558	6.69836	-3.72742	0.00272857	0.0511623	-1.591	6.46017	7.41294
DDT	D-dopachrome tautomerase	1652	Cytoplasm	Melanin biosynthetic process	Dopachrome isomerase activity	2	-1.93189	7.63571	-2.90139	0.0128845	0.109184	-3.08514	7.39821	8.34822
ADCK3	AarF domain containing kinase 3	56997	Mitochondrion	Cell death	Protein serine/threonine kinase activity	6	1.92951	8.47564	2.28653	0.0405031	0.195564	-4.15805	8.7127	7.76447
ABCC5	ATP-binding cassette, sub-family C (CFTR/MRP), member 5	10057	Plasma membrane	Carbohydrate metabolic process	ATP binding	5	1.92917	8.51152	3.22083	0.00705347	0.079752	-2.5088	8.74851	7.80053
AKR1A1	Aldo-keto reductase family 1, member A1 (aldehyde reductase)	10327	Cytosol	Glucose metabolic process	Alditol:NADP+ 1-oxidoreductase activity	4	-1.92651	9.39151	-3.35708	0.0054569	0.0700258	-2.26169	9.15501	10.101
CTDSPL	CTD (carboxy-terminal domain, RNA polymerase II, polypeptide A) small phosphatase-like	10217	Unknown	Unknown	Unknown	3	1.92522	8.5434	2.71966	0.018134	0.130105	-3.40902	8.77966	7.83464
PTPRA	Protein tyrosine phosphatase, receptor type, A	5786	Plasma membrane	Protein phosphorylation	Protein tyrosine phosphatase activity	8	1.92403	7.34979	2.63452	0.0212687	0.140403	-3.55918	7.58583	6.6417
LRRC49	Leucine rich repeat containing 49	54839	Cytoplasm	Unknown	Unknown	1	1.92336	6.3562	3.02165	0.0102703	0.0959285	-2.86893	6.59211	5.64848
INTS9	Integrator complex subunit 9	55756	Integrator complex	SnRNA processing	Protein binding	11	1.92293	7.65539	3.86856	0.00210045	0.0456864	-1.33692	7.89122	6.94791
WDFY3	WD repeat and FYVE domain containing 3	23001	Nuclear envelope	Unknown	Beta-N-acetylglucosaminylglycopeptide beta-1,4-galactosyltransferase activity	11	1.92177	7.13214	3.42978	0.00475985	0.0659104	-2.1298	7.36775	6.42532
TTC39A	Tetratricopeptide repeat domain 39A	22996	Unknown	Unknown	Unknown	#N/A	1.92002	6.84451	2.38212	0.033987	0.177575	-3.99638	7.07979	6.13867
PIM1	Pim-1 oncogene	5292	Nucleus	Protein phosphorylation	Protein serine/threonine kinase activity	28	-1.91841	7.00996	-4.5982	0.000560926	0.0260411	-0.0514359	6.77498	7.71489
SDR39U1	Short chain dehydrogenase/reductase family 39U, member 1	56948	Unknown	Unknown	Oxidoreductase activity	2	1.91723	8.14548	3.48256	0.00431094	0.0621281	-2.03407	8.38023	7.44121
TCEAL4	Transcription elongation factor A (SII)-like 4	79921	Nucleus	Transcription, DNA-dependent	Unknown	5	1.91645	8.90992	3.62993	0.00327202	0.0554804	-1.76714	9.14452	8.20609
NID1	Nidogen 1	4811	Basal lamina	Cell-matrix adhesion	Calcium ion binding	11	-1.91626	7.37241	-2.62245	0.021754	0.14211	-3.58037	7.13783	8.07612
RAB11A	RAB11A, member RAS oncogene family	8766	Mitochondrion	Cytokinesis	GTPase activity	45	1.91607	8.86011	2.6138	0.0221087	0.142182	-3.59555	9.09464	8.1565
LRBA	LPS-responsive vesicle trafficking, beach and anchor containing	987	Unknown	Unknown	Unknown	5	1.91232	8.16799	3.06513	0.0094615	0.0919493	-2.79049	8.40182	7.4665
IFI6	Interferon, alpha-inducible protein 6	2537	Mitochondrion	Release of cytochrome c from mitochondria	Protein binding	2	1.91134	7.81892	2.37376	0.0345141	0.179097	-4.01061	8.05257	7.11798
ZNF721	Zinc finger protein 721	170960	Nucleus	Transcription, DNA-dependent	DNA binding	1	1.91092	8.27348	2.73347	0.01767	0.128616	-3.38454	8.50705	7.57278
DNMBP	Dynamin binding protein	23268	Golgi stack	Regulation of Rho protein signal transduction	Rho guanyl-nucleotide exchange factor activity	21	-1.90956	8.10726	-3.29688	0.00611171	0.074183	-2.37091	7.87395	8.80719
PVRL3	Poliovirus receptor-related 3	25945	Plasma membrane	Lens morphogenesis in camera-type eye	Protein binding	8	-1.90825	5.1627	-3.4144	0.00489939	0.0666158	-2.1577	4.92964	5.86189
DUT	Deoxyuridine triphosphatase	1854	Nucleus	Nucleobase-containing compound metabolic process	DUTP diphosphatase activity	13	1.90529	8.20354	5.84755	6.85318e-05	0.00888432	1.98774	8.43604	7.50603
KIDINS220	Kinase D-interacting substrate, 220kDa	57498	Late endosome	Activation of MAPKK activity	PDZ domain binding	4	1.90283	8.29963	4.57394	0.000585519	0.0263624	-0.0932318	8.53166	7.60352
DPY19L4	Dpy-19-like 4 (C. elegans)	286148	Integral to membrane	Unknown	Transferase activity, transferring glycosyl groups	4	1.90242	6.23961	2.43529	0.0308101	0.169096	-3.90543	6.47157	5.54373
PCGF2	Polycomb group ring finger 2	7703	Nuclear chromatin	Negative regulation of transcription from RNA polymerase II promoter	DNA binding	43	1.90237	7.46755	5.824	7.11587e-05	0.00906852	1.9515	7.6995	6.77171
MAPK10	Mitogen-activated protein kinase 10	5602	Nucleoplasm	Activation of MAPK activity	JUN kinase activity	39	1.90112	8.06329	3.0963	0.00892097	0.0891184	-2.73418	8.29501	7.36816
VBP1	Von Hippel-Lindau binding protein 1	7411	Nucleus	Protein folding	Protein binding	31	1.90015	9.03901	2.58697	0.023244	0.146921	-3.64252	9.27054	8.34443
MARK1	MAP/microtubule affinity-regulating kinase 1	4139	Cytoplasm	Microtubule cytoskeleton organization	Magnesium ion binding	10	1.89927	6.15628	2.36862	0.0348419	0.180176	-4.01934	6.38765	5.4622
TGFA	Transforming growth factor, alpha	7039	Extracellular space	MAPK cascade	Glycoprotein binding	6	-1.89831	6.56878	-3.27767	0.00633692	0.0753837	-2.40575	6.3376	7.26232
PAK3	P21 protein (Cdc42/Rac)-activated kinase 3	5063	Cytoplasm	MAPK cascade	Protein serine/threonine kinase activity	7	1.89824	7.64854	3.32686	0.00577625	0.0715142	-2.31652	7.87971	6.95504
RBPJ	Recombination signal binding protein for immunoglobulin kappa J region	3516	MAML1-RBP-Jkappa- ICN1 complex	Negative regulation of transcription from RNA polymerase II promoter	Recombinase activity	30	1.89808	8.74285	2.79849	0.0156382	0.121345	-3.26901	8.97398	8.04945
CTPS1	CTP synthase 1	1503	Unknown	Nucleobase-containing compound metabolic process	CTP synthase activity	#N/A	-1.89651	6.57653	-2.4134	0.0320815	0.17253	-3.94294	6.34569	7.26904
RGL2	Ral guanine nucleotide dissociation stimulator-like 2	5863	Unknown	Ras protein signal transduction	Ras guanyl-nucleotide exchange factor activity	14	1.89628	8.75664	5.14366	0.000218186	0.0162882	0.867155	8.98743	8.06426
NPIPA1	Nuclear pore complex interacting protein family, member A1	9284	Nuclear pore	Protein transport	Unknown	#N/A	1.89572	10.7511	4.55041	0.000610434	0.0268412	-0.133822	10.9818	10.059
PPM1B	Protein phosphatase, Mg2+/Mn2+ dependent, 1B	5495	Cytosol	Protein dephosphorylation	Magnesium ion binding	33	1.89557	7.23131	2.9761	0.0111918	0.101143	-2.95096	7.46196	6.53933
MOCOS	Molybdenum cofactor sulfurase	55034	Unknown	Vitamin metabolic process	Mo-molybdopterin cofactor sulfurase activity	2	-1.89437	5.73017	-2.56397	0.0242624	0.14961	-3.68268	5.49974	6.42146
MS4A6A	Membrane-spanning 4-domains, subfamily A, member 6A	64231	Integral to membrane	Unknown	Unknown	#N/A	-1.89424	8.03539	-4.1426	0.00127051	0.0361854	-0.84782	7.80499	8.72661
EDNRA	Endothelin receptor type A	1909	Plasma membrane	Patterning of blood vessels	Phosphatidylinositol phospholipase C activity	11	1.89386	5.77163	2.34558	0.0363499	0.184299	-4.05847	6.00196	5.08063
FAM184A	Family with sequence similarity 184, member A	79632	Unknown	Unknown	Unknown	4	1.89265	7.79621	2.51931	0.0263655	0.157363	-3.76039	8.02631	7.10591
CEP68	Centrosomal protein 68kDa	23177	Cytoplasm	Centrosome organization	Unknown	2	1.89245	6.77453	3.27604	0.00635634	0.0753837	-2.40869	7.0046	6.08434
GABRB3	Gamma-aminobutyric acid (GABA) A receptor, beta 3	2562	Plasma membrane	Transport	GABA-A receptor activity	5	1.89167	5.01694	2.76712	0.0165883	0.124478	-3.32484	5.24686	4.3272
GSTO1	Glutathione S-transferase omega 1	9446	Cytoplasm	Xenobiotic metabolic process	Glutathione transferase activity	11	-1.88874	9.839	-3.9856	0.00169305	0.0414373	-1.12726	9.60964	10.5271
CASP7	Caspase 7, apoptosis-related cysteine peptidase	840	Nucleus	Release of cytochrome c from mitochondria	Aspartic-type endopeptidase activity	33	-1.88755	7.45284	-2.47282	0.0287418	0.162856	-3.84083	7.22371	8.14022
UPF3A	UPF3 regulator of nonsense transcripts homolog A (yeast)	65110	Nucleus	Nuclear-transcribed mRNA catabolic process, nonsense-mediated decay	Nucleotide binding	20	1.88686	7.40225	3.84643	0.00218816	0.0465952	-1.37667	7.63125	6.71526
ZZZ3	Zinc finger, ZZ-type containing 3	26009	Ada2/Gcn5/Ada3 transcription activator complex	Transcription, DNA-dependent	DNA binding	19	1.88649	7.40784	3.48228	0.00431319	0.0621281	-2.03458	7.63677	6.72106
C11orf49	Chromosome 11 open reading frame 49	79096	Nucleus	Unknown	Unknown	10	1.88239	7.76868	3.10266	0.00881461	0.0889917	-2.72269	7.99682	7.08426
HNMT	Histamine N-methyltransferase	3176	Nucleus	Response to tumor cell	Histamine N-methyltransferase activity	5	-1.88073	6.49602	-3.20815	0.00722412	0.0814365	-2.53177	6.26819	7.17949
THAP10	THAP domain containing 10	56906	Unknown	Unknown	DNA binding	3	1.87983	6.09313	3.80148	0.00237806	0.0487038	-1.45752	6.32078	5.41018
POT1	Protection of telomeres 1	25913	Chromosome, telomeric region	Telomere maintenance	Protein binding	202	1.87288	6.70175	4.15614	0.00123959	0.0358036	-0.823828	6.92806	6.02281
KIAA1551	KIAA1551	55196	Unknown	Unknown	Unknown	#N/A	-1.87264	6.85589	-4.78515	0.00040404	0.0228419	0.268018	6.62962	7.5347
AGPAT2	1-acylglycerol-3-phosphate O-acyltransferase 2	10555	Endoplasmic reticulum	Positive regulation of cytokine production	1-acylglycerol-3-phosphate O-acyltransferase activity	7	-1.8717	9.00732	-2.59965	0.0227007	0.144649	-3.62035	8.78123	9.68558
FERMT2	Fermitin family member 2	10979	Stress fiber	Cell-matrix adhesion	Phosphatidylinositol-3,4,5-trisphosphate binding	9	-1.87152	6.63413	-4.0065	0.00162934	0.0412229	-1.08994	6.40808	7.31229
EPM2AIP1	EPM2A (laforin) interacting protein 1	9852	Endoplasmic reticulum	Unknown	Unknown	3	1.87003	8.85756	5.13849	0.000220105	0.0162882	0.858648	9.08333	8.18026
KIAA1279	KIAA1279	26128	Mitochondrion	Mitochondrial transport	Protein binding	17	1.86978	7.77485	3.67702	0.00299691	0.0528439	-1.682	8.00056	7.0977
FAM208B	Family with sequence similarity 208, member B	54906	Unknown	Unknown	Unknown	6	1.8686	7.59418	4.67512	0.000489826	0.0245604	0.0805658	7.81967	6.91772
CDKN1A	Cyclin-dependent kinase inhibitor 1A (p21, Cip1)	1026	Cyclin-dependent protein kinase holoenzyme complex	Regulation of cyclin-dependent protein serine/threonine kinase activity	Cyclin-dependent protein serine/threonine kinase inhibitor activity	197	-1.86564	9.56044	-3.96149	0.00176976	0.0416752	-1.17036	9.33552	10.2352
ZNF512B	Zinc finger protein 512B	57473	Nucleus	Transcription, DNA-dependent	DNA binding	59	1.86523	7.13831	2.29947	0.0395563	0.192391	-4.13632	7.36315	6.46379
HMGN2	High mobility group nucleosomal binding domain 2	3151	Chromatin	Chromatin organization	DNA binding	11	1.86362	11.733	3.75908	0.00257268	0.050114	-1.5339	11.9575	11.0594
WDR47	WD repeat domain 47	22911	Cytoplasm	Multicellular organismal development	Unknown	1	1.86186	6.03545	3.43177	0.0047421	0.0659022	-2.12619	6.25964	5.36289
FUBP1	Far upstream element (FUSE) binding protein 1	8880	Nucleus	Transcription from RNA polymerase II promoter	Single-stranded DNA binding	41	1.86046	7.49473	3.98654	0.00169013	0.0414373	-1.12558	7.71864	6.82298
PCNT	Pericentrin	5116	Cytoplasm	G2/M transition of mitotic cell cycle	Protein binding	15	1.86031	8.06205	5.41976	0.000137392	0.0132442	1.31575	8.28593	7.39039
RASA1	RAS p21 protein activator (GTPase activating protein) 1	5921	Ruffle	Cytokinesis	Glycoprotein binding	51	1.86024	8.20587	2.99352	0.0108301	0.0994278	-2.91961	8.42975	7.53426
TBC1D4	TBC1 domain family, member 4	9882	Cytoplasmic vesicle membrane	Cellular membrane organization	Rab GTPase activator activity	14	1.85985	7.10002	2.36537	0.0350509	0.180884	-4.02487	7.32382	6.42863
ACTR6	ARP6 actin-related protein 6 homolog (yeast)	64431	Cytoplasm	Unknown	Unknown	4	1.85623	5.66375	3.71114	0.00281244	0.0518302	-1.62038	5.88685	4.99447
EPB41L1	Erythrocyte membrane protein band 4.1-like 1	2036	Cytosol	Synaptic transmission	Actin binding	16	1.85544	6.69405	2.62346	0.0217129	0.142085	-3.57859	6.91699	6.02523
CTSD	Cathepsin D	1509	Extracellular region	Autophagic vacuole assembly	Aspartic-type endopeptidase activity	15	-1.85448	7.77051	-3.62685	0.00329084	0.0554804	-1.7727	7.54775	8.43877
SPSB1	SplA/ryanodine receptor domain and SOCS box containing 1	80176	Cytoplasm	Protein ubiquitination	Unknown	19	-1.85245	5.87239	-4.09026	0.00139773	0.0382164	-0.940725	5.65003	6.53947
PGRMC1	Progesterone receptor membrane component 1	10857	Nucleus	Axon guidance	Steroid binding	29	-1.85223	9.5121	-2.85179	0.0141463	0.11475	-3.17393	9.28978	10.179
NT5E	5'-nucleotidase, ecto (CD73)	4907	Cytoplasm	Purine nucleobase metabolic process	Nucleotide binding	8	-1.8501	6.26978	-3.53818	0.00388423	0.0592966	-1.93325	6.04788	6.93548
C5orf54	Chromosome 5 open reading frame 54	63920	Mitochondrion	Unknown	Unknown	6	1.84922	4.75292	3.79283	0.00241652	0.0487126	-1.4731	4.97465	4.08773
UTP18	UTP18 small subunit (SSU) processome component homolog (yeast)	51096	Nucleus	RRNA processing	Unknown	8	1.84767	7.62489	3.06799	0.00941059	0.0918097	-2.78533	7.84632	6.96061
RBM10	RNA binding motif protein 10	8241	Nucleus	Negative regulation of transcription from RNA polymerase II promoter	Nucleotide binding	46	1.84694	7.96869	4.88833	0.000337784	0.020818	0.442313	8.18998	7.30484
DCK	Deoxycytidine kinase	1633	Nucleus	Purine nucleobase metabolic process	Deoxycytidine kinase activity	7	1.84466	5.55971	2.82379	0.0149115	0.118268	-3.22391	5.78055	4.8972
TIA1	TIA1 cytotoxic granule-associated RNA binding protein	7072	Nucleus	Apoptotic process	Nucleotide binding	18	1.84266	7.53139	4.19381	0.00115758	0.0346742	-0.757178	7.75183	6.87004
SPINK2	Serine peptidase inhibitor, Kazal type 2 (acrosin-trypsin inhibitor)	6691	Acrosomal vesicle	Male germ cell proliferation	Endopeptidase inhibitor activity	#N/A	1.84249	7.33879	2.84072	0.0144439	0.116071	-3.19369	7.5592	6.67755
RAC2	Ras-related C3 botulinum toxin substrate 2 (rho family, small GTP binding protein Rac2)	5880	Nuclear envelope	Signal transduction	GTPase activity	19	-1.8423	8.20341	-2.67548	0.0196993	0.134776	-3.48707	7.98304	8.86454
GALE	UDP-galactose-4-epimerase	2582	Cytosol	Carbohydrate metabolic process	UDP-glucose 4-epimerase activity	4	-1.84054	6.54286	-3.58039	0.00358926	0.058163	-1.85679	6.32283	7.20296
LZTFL1	Leucine zipper transcription factor-like 1	54585	Cytoplasm	Establishment of protein localization to organelle	Protein binding	3	1.83936	6.65568	2.61748	0.021957	0.142182	-3.58909	6.87548	5.99627
ANAPC5	Anaphase promoting complex subunit 5	51433	Nucleus	G2/M transition of mitotic cell cycle	Ubiquitin-protein ligase activity	41	1.83686	8.86118	2.96461	0.011437	0.102619	-2.97163	9.08049	8.20324
ENPP4	Ectonucleotide pyrophosphatase/phosphodiesterase 4 (putative)	22875	Plasma membrane	Blood coagulation	Bis(5'-adenosyl)-triphosphatase activity	#N/A	1.83685	6.3145	3.25655	0.00659407	0.0765137	-2.44403	6.5338	5.65657
DYNC1H1	Dynein, cytoplasmic 1, heavy chain 1	1778	Cytoplasm	G2/M transition of mitotic cell cycle	Microtubule motor activity	80	1.83682	9.04083	3.52796	0.00395928	0.059659	-1.95177	9.26014	8.38293
SAMD4A	Sterile alpha motif domain containing 4A	23034	Cytoplasm	Negative regulation of translation	Translation repressor activity	2	-1.83621	7.17473	-2.55224	0.0247985	0.151717	-3.70313	6.95555	7.83228
INTS3	Integrator complex subunit 3	65123	Nucleus	Cell cycle checkpoint	Protein binding	40	1.83384	8.75753	3.67616	0.00300173	0.0528439	-1.68356	8.97625	8.10138
ECHS1	Enoyl CoA hydratase, short chain, 1, mitochondrial	1892	Mitochondrion	Fatty acid beta-oxidation	Enoyl-CoA hydratase activity	13	-1.83223	9.73719	-2.34918	0.0361102	0.184211	-4.05236	9.51879	10.3924
DMTF1	Cyclin D binding myb-like transcription factor 1	9988	Nucleus	Transcription, DNA-dependent	DNA binding	2	1.83218	8.41302	3.9603	0.00177365	0.0416752	-1.17249	8.63142	7.75785
RASSF2	Ras association (RalGDS/AF-6) domain family member 2	9770	Nucleus	Cell cycle	Protein binding	24	-1.83201	6.65562	-2.70332	0.0186981	0.131886	-3.43791	6.43726	7.31069
TXLNA	Taxilin alpha	200081	Extracellular region	Exocytosis	Cytokine activity	23	1.83155	7.49772	3.56202	0.00371472	0.0589261	-1.89006	7.71599	6.84293
TRMT5	TRNA methyltransferase 5	57570	Nucleus	Unknown	TRNA (guanine(37)-N(1))-methyltransferase activity	1	1.83147	10.5834	2.82727	0.0148144	0.118115	-3.21771	10.8016	9.9286
RUFY3	RUN and FYVE domain containing 3	22902	Filopodium	Negative regulation of axonogenesis	Unknown	3	1.83094	5.76355	2.63335	0.0213153	0.140546	-3.56123	5.98169	5.10911
FAM131A	Family with sequence similarity 131, member A	131408	Extracellular region	Unknown	Unknown	2	1.83011	7.56063	3.60568	0.0034236	0.0567005	-1.81102	7.77861	6.90668
SPRY2	Sprouty homolog 2 (Drosophila)	10253	Cytosol	Epidermal growth factor receptor signaling pathway	Protein binding	49	-1.82913	6.94646	-3.1599	0.00791227	0.0850404	-2.61914	6.72867	7.59983
ATG14	Autophagy related 14	22863	Autophagic vacuole	Autophagic vacuole assembly	Protein binding	7	1.82771	6.85553	2.28303	0.0407631	0.196011	-4.16392	7.07304	6.203
NRAS	Neuroblastoma RAS viral (v-ras) oncogene homolog	4893	Golgi membrane	MAPK cascade	GTPase activity	18	-1.82587	6.39479	-2.89938	0.0129333	0.109184	-3.08873	6.17765	7.04623
PLD3	Phospholipase D family, member 3	23646	Endoplasmic reticulum membrane	Phospholipid metabolic process	Phospholipase D activity	8	1.82547	8.28779	3.42681	0.00478649	0.0659673	-2.13519	8.50486	7.63659
TPMT	Thiopurine S-methyltransferase	7172	Cytosol	Nucleobase-containing compound metabolic process	Thiopurine S-methyltransferase activity	2	-1.82545	7.34473	-3.99774	0.00165575	0.0414373	-1.10558	7.12767	7.99593
ILF2	Interleukin enhancer binding factor 2	3608	Nucleus	Transcription, DNA-dependent	DNA binding	164	1.82251	8.67302	2.48725	0.0279831	0.161155	-3.81592	8.88951	8.02358
ALDH3A2	Aldehyde dehydrogenase 3 family, member A2	224	Mitochondrial inner membrane	Cellular aldehyde metabolic process	Aldehyde dehydrogenase (NAD) activity	12	-1.82156	8.5996	-3.70968	0.00282012	0.0518446	-1.62302	8.3833	9.24848
RAB36	RAB36, member RAS oncogene family	9609	Golgi membrane	Small GTPase mediated signal transduction	GTP binding	1	1.81857	7.11596	3.70378	0.00285121	0.0520792	-1.63366	7.33167	6.46886
CCL5	Chemokine (C-C motif) ligand 5	6352	Extracellular region	MAPK cascade	Phosphatidylinositol phospholipase C activity	15	-1.81838	5.96688	-3.56788	0.00367421	0.0586595	-1.87944	5.75121	6.61387
C10orf137	Chromosome 10 open reading frame 137	26098	Nucleus	Transcription, DNA-dependent	Unknown	9	1.81604	7.17467	4.21586	0.00111219	0.0342727	-0.71822	7.38987	6.52907
ZNF274	Zinc finger protein 274	10782	Nucleus	Transcription, DNA-dependent	Sequence-specific DNA binding transcription factor activity	4	-1.8147	7.52479	-4.95488	0.000301159	0.019354	0.553945	7.30985	8.16959
HSPB6	Heat shock protein, alpha-crystallin-related, B6	126393	Nucleus	Regulation of muscle contraction	Structural constituent of eye lens	3	-1.81364	8.03767	-2.4923	0.0277218	0.160834	-3.80718	7.82294	8.68183
IFNGR1	Interferon gamma receptor 1	3459	Plasma membrane	Signal transduction	Interferon-gamma receptor activity	8	-1.8125	8.4998	-4.04168	0.00152758	0.0398815	-1.02719	8.2853	9.14328
ARMCX3	Armadillo repeat containing, X-linked 3	51566	Integral to mitochondrial outer membrane	Cellular protein localization	Unknown	10	1.81249	6.88144	2.57934	0.0235772	0.147854	-3.65586	7.09594	6.23796
TSC1	Tuberous sclerosis 1	7248	Cytoplasm	Kidney development	Protein binding	32	1.81004	7.91568	3.71563	0.00278906	0.0516525	-1.61228	8.12969	7.27367
LOC399491	GPS, PLAT and transmembrane domain-containing protein	399491	Integral to membrane	Neuropeptide signaling pathway	Unknown	#N/A	1.80928	10.4613	3.40957	0.00494405	0.0667402	-2.16646	10.6752	9.81975
INSIG2	Insulin induced gene 2	51141	Endoplasmic reticulum membrane	Triglyceride metabolic process	Protein binding	34	-1.80915	6.12244	-3.17562	0.00768119	0.0838242	-2.59069	5.90861	6.76392
MNDA	Myeloid cell nuclear differentiation antigen	4332	Nucleus	Transcription, DNA-dependent	DNA binding	3	-1.80876	5.26213	-3.30113	0.00606299	0.0738859	-2.3632	5.04838	5.90338
USP18	Ubiquitin specific peptidase 18	11274	Nucleus	Ubiquitin-dependent protein catabolic process	Ubiquitin thiolesterase activity	9	1.80766	6.16993	2.67873	0.0195799	0.134609	-3.48134	6.38346	5.52934
SCAMP5	Secretory carrier membrane protein 5	192683	Golgi membrane	Exocytosis	Protein binding	2	1.80734	8.75133	2.78979	0.0158963	0.122298	-3.28451	8.9648	8.11092
PPP3CA	Protein phosphatase 3, catalytic subunit, alpha isozyme	5530	Nucleus	G1/S transition of mitotic cell cycle	Protein serine/threonine phosphatase activity	24	1.80498	8.62204	3.29031	0.00618777	0.0745072	-2.38282	8.83504	7.98306
WWC1	WW and C2 domain containing 1	23286	Nucleus	Transcription, DNA-dependent	Transcription coactivator activity	15	-1.80468	7.29422	-2.24397	0.043773	0.202421	-4.22922	7.08128	7.93302
SCP2	Sterol carrier protein 2	6342	Nucleus	Steroid biosynthetic process	Fatty-acyl-CoA binding	29	-1.80335	9.53847	-4.24737	0.00105049	0.0340459	-0.662635	9.3258	10.1765
SREK1	Splicing regulatory glutamine/lysine-rich protein 1	140890	Nucleus	MRNA processing	Nucleotide binding	58	1.80313	8.42757	3.42304	0.00482049	0.0659673	-2.14202	8.6402	7.78969
PPARGC1A	Peroxisome proliferator-activated receptor gamma, coactivator 1 alpha	10891	Nucleus	Temperature homeostasis	Nucleotide binding	50	-1.80281	4.67077	-3.81181	0.00233297	0.0481967	-1.43893	4.45821	5.30846
CD2	CD2 molecule	914	Extracellular region	Membrane raft polarization	Receptor activity	16	-1.80266	7.7463	-3.36536	0.00537259	0.0696536	-2.24668	7.53377	8.3839
TP73-AS1	TP73 antisense RNA 1	57212	Extracellular region	Unknown	Unknown	#N/A	1.80249	5.54981	3.57874	0.00360037	0.0582176	-1.85979	5.76231	4.91232
FMO4	Flavin containing monooxygenase 4	2329	Endoplasmic reticulum membrane	Xenobiotic metabolic process	N,N-dimethylaniline monooxygenase activity	#N/A	-1.79973	7.91492	-3.19001	0.00747554	0.0830259	-2.56463	7.70298	8.55076
TNFRSF1B	Tumor necrosis factor receptor superfamily, member 1B	7133	Extracellular region	Inflammatory response	Tumor necrosis factor-activated receptor activity	25	-1.79809	6.12862	-5.5816	0.000105286	0.0114732	1.57331	5.91701	6.76347
NEDD4	Neural precursor cell expressed, developmentally down-regulated 4, E3 ubiquitin protein ligase	4734	Ubiquitin ligase complex	Adaptive immune response	Ubiquitin-protein ligase activity	244	-1.79762	6.80879	-3.42154	0.00483415	0.0659673	-2.14476	6.59726	7.44335
FAM174B	Family with sequence similarity 174, member B	400451	Integral to membrane	Unknown	Unknown	1	1.79557	7.66199	2.4086	0.0323674	0.173218	-3.95117	7.8731	7.02866
CA11	Carbonic anhydrase XI	770	Extracellular region	Unknown	Unknown	1	1.79147	6.62033	2.3247	0.0377698	0.187577	-4.09379	6.83062	5.98948
MX2	Myxovirus (influenza virus) resistance 2 (mouse)	4600	Nucleus	GTP catabolic process	GTPase activity	1	1.7909	7.61131	2.43031	0.0310948	0.169945	-3.91396	7.82148	6.98079
KCTD13	Potassium channel tetramerization domain containing 13	253980	Nucleus	DNA replication	Ubiquitin-protein ligase activity	18	1.79024	7.37418	3.42231	0.00482711	0.0659673	-2.14335	7.58422	6.74407
VSIG4	V-set and immunoglobulin domain containing 4	11326	Integral to membrane	Complement activation, alternative pathway	Protein binding	2	-1.78833	7.11293	-4.08447	0.00141259	0.0383438	-0.951017	6.90327	7.74189
MTCH1	Mitochondrial carrier 1	23787	Intracellular	Transport	Protein binding	6	1.78825	11.0758	2.99026	0.0108969	0.0996034	-2.92548	11.2854	10.4469
HIF1A	Hypoxia inducible factor 1, alpha subunit (basic helix-loop-helix transcription factor)	3091	Nucleus	Angiogenesis	Protein binding transcription factor activity	103	1.7872	10.0688	3.07982	0.00920269	0.090451	-2.76395	10.2782	9.44055
CCL2	Chemokine (C-C motif) ligand 2	6347	Extracellular region	MAPK cascade	Protein kinase activity	12	-1.78488	8.17869	-2.57522	0.0237592	0.148322	-3.66306	7.96973	8.80556
NCDN	Neurochondrin	23154	Cytosol	Neuron projection development	Unknown	9	1.78357	6.96917	6.18184	4.05115e-05	0.0068101	2.49301	7.17786	6.34309
FBXO3	F-box protein 3	26273	Nucleus	Proteolysis	Ubiquitin-protein ligase activity	14	1.78329	7.354	2.8055	0.0154336	0.120528	-3.25653	7.56263	6.72809
FAM208A	Family with sequence similarity 208, member A	23272	Unknown	Unknown	Unknown	4	1.78262	7.11888	4.17627	0.00119503	0.0350992	-0.788179	7.32738	6.49338
STAM	Signal transducing adaptor molecule (SH3 domain and ITAM motif) 1	8027	Cytosol	Intracellular protein transport	SH3/SH2 adaptor activity	51	1.78161	6.6389	3.5971	0.00347892	0.0571136	-1.82655	6.8472	6.01401
SSR4	Signal sequence receptor, delta	6748	Sec61 translocon complex	Translation	Calcium ion binding	34	1.7816	10.6672	2.94175	0.0119408	0.104935	-3.01272	10.8755	10.0423
IDS	Iduronate 2-sulfatase	3423	Lysosomal lumen	Carbohydrate metabolic process	Iduronate-2-sulfatase activity	#N/A	1.78089	7.20072	2.81443	0.0151764	0.119488	-3.24061	7.40887	6.57627
SPAG1	Sperm associated antigen 1	6674	Cytoplasm	Single fertilization	GTP binding	4	1.78064	4.85637	2.4749	0.0286313	0.162568	-3.83724	5.06447	4.23207
YWHAQ	Tyrosine 3-monooxygenase/tryptophan 5-monooxygenase activation protein, theta polypeptide	10971	Cytoplasm	Protein targeting	Protein binding	354	1.77812	10.549	4.1069	0.00135593	0.0372088	-0.911169	10.7566	9.92622
MYCBP2	MYC binding protein 2, E3 ubiquitin protein ligase	23077	Nucleus	Transcription, DNA-dependent	Ubiquitin-protein ligase activity	23	1.7777	8.27455	3.55886	0.00373675	0.0591373	-1.89579	8.48205	7.65204
TFEB	Transcription factor EB	7942	Nucleus	Embryonic placenta development	Sequence-specific DNA binding transcription factor activity	2	1.77702	7.32972	2.28445	0.0406577	0.195839	-4.16155	7.53709	6.70763
SLC27A3	Solute carrier family 27 (fatty acid transporter), member 3	11000	Integral to membrane	Fatty acid metabolic process	Nucleotide binding	1	1.77687	7.95523	2.83799	0.0145184	0.116255	-3.19857	8.16257	7.33323
OSBPL1A	Oxysterol binding protein-like 1A	114876	Intracellular	Lipid transport	Protein binding	3	-1.77569	5.7806	-2.58198	0.0234612	0.14751	-3.65124	5.5735	6.40188
DCTN1	Dynactin 1	1639	Kinetochore	G2/M transition of mitotic cell cycle	Motor activity	48	1.77545	7.98181	2.73749	0.0175373	0.128147	-3.37742	8.18885	7.36067
PRKD1	Protein kinase D1	5587	Nucleus	Angiogenesis	Protein serine/threonine kinase activity	24	1.77499	5.82635	2.34848	0.0361564	0.184211	-4.05354	6.0333	5.20549
SPTAN1	Spectrin, alpha, non-erythrocytic 1	6709	Cytosol	Apoptotic process	Actin binding	97	1.77439	9.10076	3.07157	0.00934718	0.0915123	-2.77886	9.30759	8.48027
APTX	Aprataxin	54840	Chromatin	Single strand break repair	Chromatin binding	19	1.77365	6.85827	5.30644	0.000165898	0.015001	1.13303	7.06495	6.23824
RRAS	Related RAS viral (r-ras) oncogene homolog	6237	Plasma membrane	Ras protein signal transduction	GTPase activity	12	-1.77332	7.41575	-3.35543	0.00547388	0.0700258	-2.26469	7.20914	8.03559
RABGAP1	RAB GTPase activating protein 1	23637	Centrosome	Cell cycle	DNA binding	10	1.77319	8.33679	3.53451	0.00391103	0.0594082	-1.93991	8.54338	7.71703
AKAP8L	A kinase (PRKA) anchor protein 8-like	26993	Nucleus	Unknown	DNA binding	23	1.77254	6.18244	6.42864	2.77537e-05	0.00596229	2.85484	6.38889	5.56308
PLEKHG3	Pleckstrin homology domain containing, family G (with RhoGef domain) member 3	26030	Unknown	Regulation of Rho protein signal transduction	Rho guanyl-nucleotide exchange factor activity	1	1.77126	8.49623	3.25265	0.00664283	0.0767302	-2.45112	8.70243	7.87765
TAGLN3	Transgelin 3	29114	Nucleus	Negative regulation of transcription from RNA polymerase II promoter	Unknown	2	1.77099	8.03597	2.83153	0.014696	0.117427	-3.2101	8.24211	7.41756
CDK5RAP3	CDK5 regulatory subunit associated protein 3	80279	Unknown	Regulation of cyclin-dependent protein serine/threonine kinase activity	Protein binding	30	1.77037	9.63967	3.95194	0.00180113	0.041732	-1.18745	9.84568	9.02163
SLC25A14	Solute carrier family 25 (mitochondrial carrier, brain), member 14	9016	Mitochondrion	Transport	Unknown	#N/A	1.77012	7.70893	6.04515	5.01327e-05	0.00760956	2.28852	7.91489	7.09104
CD3D	CD3d molecule, delta (CD3-TCR complex)	915	Cytoplasm	Cell surface receptor signaling pathway	Transcription coactivator activity	10	-1.77003	6.75109	-2.80251	0.0155207	0.120558	-3.26187	6.54515	7.36892
CPT2	Carnitine palmitoyltransferase 2	1376	Nucleus	Fatty acid beta-oxidation	Carnitine O-palmitoyltransferase activity	1	-1.7698	5.13174	-3.0011	0.0106762	0.0987944	-2.90595	4.92584	5.74943
F11R	F11 receptor	50848	Plasma membrane	Inflammatory response	Unknown	9	-1.76945	7.92472	-2.82077	0.0149967	0.11857	-3.22931	7.71889	8.5422
PNISR	PNN-interacting serine/arginine-rich protein	25957	Nuclear speck	Unknown	Unknown	3	1.76925	7.73015	3.57433	0.00363021	0.0584117	-1.86778	7.93593	7.11279
EVI2A	Ecotropic viral integration site 2A	2123	Integral to membrane	Unknown	Transmembrane signaling receptor activity	3	-1.76883	6.36598	-3.16771	0.00779657	0.0844704	-2.60501	6.16028	6.98308
TLR3	Toll-like receptor 3	7098	Golgi membrane	Toll-like receptor signaling pathway	Double-stranded RNA binding	15	-1.76818	5.10066	-3.80007	0.00238427	0.0487038	-1.46005	4.89509	5.71736
AVL9	AVL9 homolog (S. cerevisiase)	23080	Integral to membrane	Cell migration	Unknown	1	1.76781	7.48356	3.096	0.00892611	0.0891184	-2.73473	7.68905	6.86708
LDHA	Lactate dehydrogenase A	3939	Mitochondrion	Pyruvate metabolic process	L-lactate dehydrogenase activity	37	-1.76532	11.4641	-2.72359	0.0180007	0.129935	-3.40205	11.2591	12.079
KLHL3	Kelch-like family member 3	26249	Cytosol	Protein ubiquitination	Actin binding	8	1.76337	7.94004	2.5513	0.024842	0.15183	-3.70477	8.14463	7.32629
ATRX	Alpha thalassemia/mental retardation syndrome X-linked	546	Nucleus	DNA repair	DNA binding	25	1.7614	7.14909	4.38101	0.000825734	0.0305704	-0.428125	7.35327	6.53655
AES	Amino-terminal enhancer of split	166	Nucleus	Negative regulation of transcription from RNA polymerase II promoter	Transcription corepressor activity	22	1.76103	8.25818	2.7635	0.0167013	0.124704	-3.33126	8.46229	7.64586
WBP5	WW domain binding protein 5	51186	Unknown	Unknown	WW domain binding	6	1.76066	8.94123	3.97717	0.00171948	0.0415387	-1.14232	9.14527	8.32914
PPT1	Palmitoyl-protein thioesterase 1	5538	Extracellular region	Protein depalmitoylation	Palmitoyl-(protein) hydrolase activity	12	1.7602	9.46623	4.55837	0.000601889	0.0266632	-0.120091	9.67017	8.85443
RMDN1	Regulator of microtubule dynamics 1	51115	Spindle pole	Unknown	Unknown	#N/A	-1.75966	6.05683	-3.31959	0.00585587	0.0719449	-2.32971	5.853	6.6683
AP1G2	Adaptor-related protein complex 1, gamma 2 subunit	8906	Golgi apparatus	Intracellular protein transport	Protein binding	11	1.75848	8.41036	3.12816	0.00840058	0.0877184	-2.67658	8.61394	7.79961
SYN2	Synapsin II	6854	Synaptic vesicle	Synaptic transmission	Catalytic activity	9	1.75824	7.53352	2.82392	0.0149081	0.118268	-3.22369	7.73705	6.92292
CACNB3	Calcium channel, voltage-dependent, beta 3 subunit	784	Cytosol	Transport	Voltage-gated calcium channel activity	2	1.75796	6.7415	3.25207	0.00665007	0.0767302	-2.45216	6.94498	6.13108
SHROOM2	Shroom family member 2	357	Cytoskeleton	Lens morphogenesis in camera-type eye	Actin binding	1	1.75628	7.04299	2.63989	0.0210564	0.139491	-3.54975	7.24612	6.4336
PRKAR1A	Protein kinase, cAMP-dependent, regulatory, type I, alpha	5573	Cytosol	Mesoderm formation	CAMP-dependent protein kinase inhibitor activity	64	1.75571	9.6192	2.98539	0.0109974	0.10017	-2.93424	9.82221	9.01016
GAREM	GRB2 associated, regulator of MAPK1	64762	Plasma membrane	Epidermal growth factor receptor signaling pathway	Protein binding	#N/A	-1.75181	6.9341	-2.958	0.0115804	0.103348	-2.98351	6.73189	7.54074
PCYOX1L	Prenylcysteine oxidase 1 like	78991	Extracellular region	Prenylcysteine catabolic process	Prenylcysteine oxidase activity	1	1.74914	7.70792	5.32769	0.000160115	0.014863	1.16743	7.90958	7.10294
PRPSAP2	Phosphoribosyl pyrophosphate synthetase-associated protein 2	5636	Ribose phosphate diphosphokinase complex	Nucleobase-containing compound metabolic process	Magnesium ion binding	5	1.74691	7.45305	2.55621	0.0246156	0.150967	-3.69621	7.65425	6.84945
DFNB31	Deafness, autosomal recessive 31	25861	Stereocilia ankle link complex	Retina homeostasis	Protein binding	1	1.74634	6.80451	2.46855	0.0289703	0.163412	-3.8482	7.00559	6.20126
ARPP19	CAMP-regulated phosphoprotein, 19kDa	10776	Nucleoplasm	G2/M transition of mitotic cell cycle	Protein phosphatase inhibitor activity	5	1.7463	7.80374	2.75361	0.0170143	0.126094	-3.34882	8.00481	7.20051
ITGB3BP	Integrin beta 3 binding protein (beta3-endonexin)	23421	Condensed chromosome kinetochore	Mitotic cell cycle	Signal transducer activity	22	1.74501	6.87397	2.19229	0.0480801	0.211363	-4.31492	7.07478	6.27154
TRA2A	Transformer 2 alpha homolog (Drosophila)	29896	Nucleus	MRNA splicing, via spliceosome	Nucleotide binding	54	1.74489	7.00261	2.85839	0.0139715	0.113877	-3.16212	7.2034	6.40026
CD53	CD53 molecule	963	Immunological synapse	Signal transduction	Protein binding	3	-1.74355	8.40162	-2.67113	0.0198606	0.135385	-3.49475	8.20111	9.00314
CSRNP2	Cysteine-serine-rich nuclear protein 2	81566	Nucleus	Transcription, DNA-dependent	DNA binding	1	1.74295	6.56129	3.97192	0.00173615	0.0415387	-1.15171	6.76167	5.96014
CYFIP2	Cytoplasmic FMR1 interacting protein 2	26999	Cytoplasm	Apoptotic process	Protein binding	20	1.74223	8.0225	3.86794	0.00210285	0.0456864	-1.33803	8.22274	7.4218
PKP4	Plakophilin 4	8502	Spindle pole	Cell-cell junction assembly	Protein binding	16	1.74207	7.20912	2.32878	0.0374879	0.186857	-4.08689	7.40932	6.60852
SALL2	Sal-like 2 (Drosophila)	6297	Nucleus	Negative regulation of transcription from RNA polymerase II promoter	DNA binding	10	1.73956	8.71806	2.81759	0.0150866	0.11903	-3.23498	8.91774	8.11902
TDG	Thymine-DNA glycosylase	6996	Nucleus	Negative regulation of transcription from RNA polymerase II promoter	RNA polymerase II transcription cofactor activity	25	1.73949	6.85957	2.28709	0.0404619	0.195523	-4.15711	7.05924	6.26057
NRBF2	Nuclear receptor binding factor 2	29982	Nucleoplasm	Regulation of transcription, DNA-dependent	Unknown	11	-1.73839	5.01757	-4.58756	0.000571571	0.0261059	-0.0697477	4.81813	5.61589
CTSB	Cathepsin B	1508	Extracellular region	Toll-like receptor signaling pathway	Cysteine-type endopeptidase activity	26	-1.73743	9.06149	-3.05567	0.00963175	0.0925794	-2.80756	8.86225	9.65921
STX16	Syntaxin 16	8675	Golgi membrane	Intracellular protein transport	SNAP receptor activity	4	1.73626	8.0292	2.18634	0.0486006	0.213078	-4.32472	8.2282	7.43222
HTATSF1	HIV-1 Tat specific factor 1	27336	Nucleus	Transcription, DNA-dependent	Nucleotide binding	28	1.73621	7.05577	3.38805	0.00514809	0.0681488	-2.2055	7.25476	6.45882
SRGN	Serglycin	5552	Extracellular region	Platelet degranulation	Protein binding	7	-1.73493	8.76578	-2.34911	0.0361144	0.184211	-4.05247	8.56707	9.36194
DLC1	Deleted in liver cancer 1	10395	Nucleus	Neural tube closure	Rho GTPase activator activity	5	-1.73489	7.17696	-2.21762	0.0459217	0.206733	-4.27303	6.97825	7.7731
SDHB	Succinate dehydrogenase complex, subunit B, iron sulfur (Ip)	6390	Mitochondrion	Tricarboxylic acid cycle	Protein binding	44	-1.73486	7.87566	-2.94428	0.0118839	0.104631	-3.00817	7.67695	8.47177
LAGE3	L antigen family, member 3	8270	Unknown	Unknown	Unknown	33	1.73467	8.04015	2.47075	0.0288523	0.16326	-3.8444	8.23881	7.44415
ADH5	Alcohol dehydrogenase 5 (class III), chi polypeptide	128	Nucleus	Retinoid metabolic process	Alcohol dehydrogenase (NAD) activity	14	-1.73454	8.54898	-2.34434	0.0364327	0.184346	-4.06057	8.35034	9.1449
MSANTD2	Myb/SANT-like DNA-binding domain containing 2	79684	Unknown	Unknown	Unknown	#N/A	1.73315	6.2963	3.81778	0.0023073	0.0480571	-1.42818	6.49465	5.70126
FAHD2A	Fumarylacetoacetate hydrolase domain containing 2A	51011	Unknown	Unknown	Hydrolase activity	1	-1.73268	7.32938	-3.34895	0.005541	0.0706149	-2.27644	7.13113	7.92413
ZNF638	Zinc finger protein 638	27332	Nucleus	Transcription, DNA-dependent	Nucleotide binding	23	1.73202	9.08688	4.19511	0.00115484	0.0346742	-0.754869	9.28499	8.49254
BPHL	Biphenyl hydrolase-like (serine hydrolase)	670	Mitochondrion	Cellular amino acid metabolic process	Hydrolase activity	1	-1.73196	6.36003	-3.20075	0.00732563	0.082334	-2.54518	6.16193	6.95434
KPNB1	Karyopherin (importin) beta 1	3837	Nuclear pore	Protein import into nucleus, translocation	Protein binding	117	1.7317	8.54041	4.8538	0.000358594	0.0211472	0.384146	8.73845	7.94627
STAU2	Staufen double-stranded RNA binding protein 2	27067	Nucleolus	Transport	Double-stranded RNA binding	6	1.73157	6.64948	3.54908	0.00380577	0.0591373	-1.9135	6.8475	6.05542
CYB5R1	Cytochrome b5 reductase 1	51706	Mitochondrion	Sterol biosynthetic process	Cytochrome-b5 reductase activity, acting on NAD(P)H	4	1.73067	8.01021	2.39939	0.0329221	0.174581	-3.96691	8.20804	7.41671
UBP1	Upstream binding protein 1 (LBP-1a)	7342	Nucleus	Angiogenesis	DNA binding	10	1.7288	7.95085	3.78008	0.00247432	0.0492345	-1.49605	8.1483	7.35852
ADSS	Adenylosuccinate synthase	159	Cytoplasm	Immune system process	Magnesium ion binding	6	1.72771	7.7396	3.49531	0.00420915	0.0616346	-2.01097	7.93681	7.14795
UBR5	Ubiquitin protein ligase E3 component n-recognin 5	51366	Nucleus	Protein polyubiquitination	RNA binding	69	1.72685	7.57261	3.42588	0.00479488	0.0659673	-2.13688	7.76965	6.9815
PIGP	Phosphatidylinositol glycan anchor biosynthesis, class P	51227	Glycosylphosphatidylinositol-N-acetylglucosaminyltransferase (GPI-GnT) complex	C-terminal protein lipidation	Phosphatidylinositol N-acetylglucosaminyltransferase activity	3	1.7262	9.23719	2.97304	0.0112566	0.101323	-2.95647	9.43409	8.64649
RANBP6	RAN binding protein 6	26953	Nucleus	Protein transport	Protein binding	4	1.72593	6.79431	3.46696	0.00443898	0.063094	-2.06237	6.99116	6.20378
SMARCA4	SWI/SNF related, matrix associated, actin dependent regulator of chromatin, subfamily a, member 4	6597	Nuclear chromatin	Negative regulation of transcription from RNA polymerase II promoter	RNA polymerase II regulatory region sequence-specific DNA binding	168	1.72571	7.29962	3.5911	0.00351813	0.0576313	-1.83741	7.49641	6.70923
PJA1	Praja ring finger 1, E3 ubiquitin protein ligase	64219	Cytoplasm	Protein catabolic process	Ubiquitin-protein ligase activity	35	1.72546	8.14698	2.80539	0.0154367	0.120528	-3.25672	8.34372	7.55674
DMXL1	Dmx-like 1	1657	Unknown	Unknown	Unknown	2	1.72348	6.35826	2.32317	0.0378755	0.187762	-4.09636	6.55459	5.76927
PLCB4	Phospholipase C, beta 4	5332	Nucleus	Lipid catabolic process	Phosphatidylinositol phospholipase C activity	1	1.72057	5.94062	2.45975	0.0294466	0.164725	-3.86337	6.13634	5.35346
DVL2	Dishevelled segment polarity protein 2	1856	Nucleus	Neural tube closure	Signal transducer activity	56	1.72051	7.66139	4.56639	0.000593399	0.0265581	-0.106253	7.8571	7.07427
ARHGEF3	Rho guanine nucleotide exchange factor (GEF) 3	50650	Intracellular	Small GTPase mediated signal transduction	Rho guanyl-nucleotide exchange factor activity	5	1.71857	7.11828	4.37441	0.000835575	0.0305704	-0.439667	7.31358	6.53238
KLHDC10	Kelch domain containing 10	23008	Unknown	Unknown	Unknown	7	1.71836	7.57724	4.24873	0.00104791	0.0340459	-0.66024	7.7725	6.99146
AMPD2	Adenosine monophosphate deaminase 2	271	Unknown	Purine nucleobase metabolic process	AMP deaminase activity	5	1.71759	7.61174	2.87869	0.0134474	0.111725	-3.12579	7.80683	7.02645
NFATC2IP	Nuclear factor of activated T-cells, cytoplasmic, calcineurin-dependent 2 interacting protein	84901	Nucleus	Cytokine production	Unknown	9	1.71689	7.12105	2.31785	0.0382471	0.189073	-4.10535	7.316	6.5362
DHRS1	Dehydrogenase/reductase (SDR family) member 1	115817	Mitochondrial inner membrane	Unknown	Oxidoreductase activity	6	-1.71304	8.44888	-3.9396	0.00184252	0.0422261	-1.20954	8.25474	9.0313
MZF1	Myeloid zinc finger 1	7593	Nucleus	Transcription, DNA-dependent	Sequence-specific DNA binding transcription factor activity	7	1.71086	7.88416	5.16853	0.000209192	0.0162882	0.908029	8.07784	7.30312
BLMH	Bleomycin hydrolase	642	Nucleus	Protein polyubiquitination	Aminopeptidase activity	17	1.70957	7.65194	3.32871	0.00575614	0.0715142	-2.31316	7.84535	7.07171
FAM127A	Family with sequence similarity 127, member A	8933	Unknown	Unknown	Unknown	3	1.70904	9.83911	3.96847	0.0017472	0.0415387	-1.15788	10.0324	9.25922
UBR7	Ubiquitin protein ligase E3 component n-recognin 7 (putative)	55148	Unknown	Unknown	Unknown	7	1.70904	7.81248	3.26305	0.0065139	0.0764757	-2.43226	8.00578	7.23259
GNG5	Guanine nucleotide binding protein (G protein), gamma 5	2787	Heterotrimeric G-protein complex	Energy reserve metabolic process	GTPase activity	6	-1.7081	9.87815	-3.28984	0.00619324	0.0745072	-2.38367	9.68505	10.4574
KL	Klotho	9365	Extracellular region	Acute inflammatory response	Beta-glucuronidase activity	#N/A	1.70395	5.21071	2.41619	0.0319166	0.17218	-3.93816	5.40293	4.63405
ADCY9	Adenylate cyclase 9	115	Plasma membrane	Energy reserve metabolic process	Adenylate cyclase activity	1	-1.70385	6.71141	-3.11497	0.00861229	0.0885853	-2.70044	6.51921	7.28801
RBM5	RNA binding motif protein 5	10181	Nucleus	Spliceosomal complex assembly	Nucleotide binding	17	1.70372	9.04583	3.56843	0.00367047	0.0586595	-1.87846	9.238	8.46931
CCDC69	Coiled-coil domain containing 69	26112	Unknown	Unknown	Unknown	1	-1.70365	5.07316	-3.19919	0.00734722	0.0824534	-2.548	4.881	5.64963
KAT6A	K(lysine) acetyltransferase 6A	7994	Nucleosome	Heart morphogenesis	DNA binding	30	1.70297	9.03618	2.95399	0.0116683	0.103827	-2.99072	9.22819	8.46014
TMBIM6	Transmembrane BAX inhibitor motif containing 6	7009	Nucleus	Apoptotic process	Unknown	5	-1.70215	10.4572	-2.64454	0.0208739	0.138527	-3.54156	10.2653	11.0327
UPF3B	UPF3 regulator of nonsense transcripts homolog B (yeast)	65109	Nucleus	Nuclear-transcribed mRNA catabolic process, nonsense-mediated decay	Nucleotide binding	22	1.70194	7.53942	3.34469	0.00558558	0.0707585	-2.28417	7.73122	6.96404
STIP1	Stress-induced-phosphoprotein 1	10963	Nucleus	Response to stress	Protein binding	48	1.70193	7.5904	2.47779	0.028478	0.162186	-3.83224	7.78219	7.01502
WBSCR22	Williams Beuren syndrome chromosome region 22	114049	Unknown	Unknown	Methyltransferase activity	12	1.70181	8.28742	3.3723	0.00530284	0.069468	-2.23407	8.47919	7.71212
GLT8D1	Glycosyltransferase 8 domain containing 1	55830	Mitochondrion	Unknown	Transferase activity, transferring glycosyl groups	1	1.70053	7.19219	3.41317	0.00491073	0.0666494	-2.15993	7.38369	6.6177
MET	Met proto-oncogene	4233	Extracellular region	Activation of MAPK activity	Protein tyrosine kinase activity	32	-1.70027	6.51975	-2.95874	0.0115642	0.103348	-2.98218	6.3283	7.09407
CEP164	Centrosomal protein 164kDa	22897	Nucleus	G2/M transition of mitotic cell cycle	Protein binding	#N/A	1.69892	7.03945	4.2973	0.000959912	0.0329221	-0.574803	7.2306	6.46598
PARN	Poly(A)-specific ribonuclease	5073	Nucleus	Nuclear-transcribed mRNA catabolic process, nonsense-mediated decay	Nucleotide binding	13	1.69808	8.45891	3.53461	0.00391029	0.0594082	-1.93972	8.64988	7.88598
GTF3C1	General transcription factor IIIC, polypeptide 1, alpha 220kDa	2975	Transcription factor TFIIIC complex	Transcription, DNA-dependent	DNA binding	54	1.6975	8.91595	5.09182	0.000238258	0.0170615	0.781671	9.10681	8.34339
MTMR6	Myotubularin related protein 6	9107	Nuclear envelope	Protein dephosphorylation	Protein serine/threonine phosphatase activity	5	1.69749	6.51719	3.83968	0.00221564	0.0467962	-1.3888	6.70804	5.94464
NT5DC3	5'-nucleotidase domain containing 3	51559	Mitochondrion	Unknown	Hydrolase activity	1	1.69639	6.83386	2.9164	0.0125252	0.10763	-3.05822	7.02448	6.26201
N4BP2L2	NEDD4 binding protein 2-like 2	10443	Unknown	Unknown	Unknown	3	1.69508	7.61383	2.71057	0.0184455	0.131004	-3.42509	7.80417	7.04281
DHRS3	Dehydrogenase/reductase (SDR family) member 3	9249	Integral to membrane	Retinoid metabolic process	Nucleotide binding	2	-1.69473	8.59813	-2.75461	0.0169825	0.126052	-3.34704	8.40787	9.16893
KMT2A	Lysine (K)-specific methyltransferase 2A	4297	Nucleus	Transcription from RNA polymerase II promoter	AT DNA binding	#N/A	1.69449	7.70826	5.04566	0.000257764	0.017781	0.705209	7.89847	7.13763
DDX17	DEAD (Asp-Glu-Ala-Asp) box helicase 17	10521	Nucleus	Transcription, DNA-dependent	Transcription coactivator activity	87	1.69445	9.63372	3.9685	0.00174708	0.0415387	-1.15782	9.82392	9.06311
ZNF611	Zinc finger protein 611	81856	Nucleus	Transcription, DNA-dependent	DNA binding	1	1.69407	7.09977	2.93669	0.0120551	0.105398	-3.02179	7.28989	6.5294
BACH1	BTB and CNC homology 1, basic leucine zipper transcription factor 1	571	Nucleus	Regulation of transcription involved in G1/S phase of mitotic cell cycle	RNA polymerase II core promoter proximal region sequence-specific DNA binding transcription factor activity involved in negative regulation of transcription	29	-1.6933	6.13876	-4.50295	0.000664123	0.0277889	-0.21594	5.9488	6.70864
PTBP2	Polypyrimidine tract binding protein 2	58155	Spliceosomal complex	MRNA splice site selection	Nucleotide binding	21	1.69218	7.41501	2.5064	0.0270056	0.158761	-3.78277	7.60473	6.84585
PCYOX1	Prenylcysteine oxidase 1	51449	Lysosome	Prenylated protein catabolic process	Prenylcysteine oxidase activity	3	-1.69201	4.70037	-2.79205	0.0158289	0.122298	-3.28049	4.51068	5.26942
VEZF1	Vascular endothelial zinc finger 1	7716	Nucleus	Angiogenesis	DNA binding	3	1.69035	7.54853	2.37175	0.0346417	0.179544	-4.01402	7.73787	6.98054
CLK1	CDC-like kinase 1	1195	Nucleus	Cell proliferation	Protein serine/threonine kinase activity	16	1.68835	7.57976	2.61338	0.0221259	0.142182	-3.59628	7.76866	7.01305
ZNF160	Zinc finger protein 160	90338	Nucleus	Transcription, DNA-dependent	DNA binding	3	1.6881	7.92592	2.55051	0.0248785	0.15183	-3.70615	8.11477	7.35937
ATP2B4	ATPase, Ca++ transporting, plasma membrane 4	493	Plasma membrane	Transport	Calcium-transporting ATPase activity	8	-1.68792	7.7748	-3.06594	0.00944704	0.0919493	-2.78903	7.58599	8.34124
WDR7	WD repeat domain 7	23335	Unknown	Unknown	Unknown	2	1.68699	7.45888	3.15854	0.00793265	0.0850404	-2.62161	7.6475	6.89304
PRAF2	PRA1 domain family, member 2	11230	Endosome membrane	Protein transport	Unknown	1	1.68662	8.15722	3.75061	0.00261346	0.0505157	-1.54917	8.34575	7.59162
SPA17	Sperm autoantigenic protein 17	53340	Cytoplasm	Ciliary or bacterial-type flagellar motility	CAMP-dependent protein kinase regulator activity	2	1.68637	5.47164	3.75529	0.00259083	0.0502942	-1.54073	5.66012	4.9062
PHACTR2	Phosphatase and actin regulator 2	9749	Unknown	Unknown	Actin binding	1	-1.68534	6.12704	-3.42216	0.00482848	0.0659673	-2.14362	5.93878	6.69182
GPATCH8	G patch domain containing 8	23131	Unknown	Unknown	Unknown	7	1.6853	7.70451	3.78266	0.00246252	0.0492345	-1.49141	7.89276	7.13975
PEX11B	Peroxisomal biogenesis factor 11 beta	8799	Mitochondrion	Peroxisome organization	Protein binding	6	1.68389	7.74576	3.79787	0.00239404	0.0487038	-1.46403	7.93371	7.18191
CDC23	Cell division cycle 23	8697	Intracellular	G1 phase of mitotic cell cycle	Ubiquitin-protein ligase activity	36	1.68273	6.07761	3.402	0.00501493	0.0673344	-2.1802	6.26532	5.51451
SUGP2	SURP and G patch domain containing 2	10147	Nucleus	MRNA processing	RNA binding	16	1.68239	7.30718	4.71666	0.000455403	0.0239947	0.151518	7.49481	6.74429
EXTL2	Exostosin-like glycosyltransferase 2	2135	Extracellular region	N-acetylglucosamine metabolic process	Glucuronyl-galactosyl-proteoglycan 4-alpha-N-acetylglucosaminyltransferase activity	#N/A	1.68166	8.20617	3.93493	0.00185843	0.042344	-1.2179	8.39364	7.64375
ARGLU1	Arginine and glutamate rich 1	55082	Nucleus	Transcription, DNA-dependent	Unknown	12	1.68093	9.2673	2.41888	0.0317589	0.172092	-3.93357	9.45462	8.70536
C1QA	Complement component 1, q subcomponent, A chain	712	Extracellular region	Complement activation	Protein binding	16	-1.68078	8.53558	-2.43274	0.0309553	0.169398	-3.90979	8.3483	9.09743
PIN1	Peptidylprolyl cis/trans isomerase, NIMA-interacting 1	5300	Nucleus	Protein peptidyl-prolyl isomerization	Peptidyl-prolyl cis-trans isomerase activity	149	1.68044	6.47752	3.09199	0.0089938	0.0893321	-2.74197	6.66473	5.91589
SOCS5	Suppressor of cytokine signaling 5	9655	Unknown	Epidermal growth factor receptor signaling pathway	Epidermal growth factor receptor binding	7	1.67962	6.62976	3.10552	0.00876711	0.0889262	-2.71751	6.8168	6.06866
DROSHA	Drosha, ribonuclease type III	29102	Nucleoplasm	Gene expression	RNA binding	8	1.67957	7.38817	3.71565	0.00278895	0.0516525	-1.61224	7.57519	6.8271
MED24	Mediator complex subunit 24	9862	Nucleus	Regulation of transcription, DNA-dependent	RNA polymerase II transcription cofactor activity	54	1.67919	7.21135	3.90404	0.00196728	0.0436341	-1.27325	7.39829	6.65052
C12orf10	Chromosome 12 open reading frame 10	60314	Unknown	Pigmentation	Unknown	7	1.67912	7.46584	3.44363	0.00463769	0.0648156	-2.10468	7.65276	6.90506
BBS1	Bardet-Biedl syndrome 1	582	Cytoplasm	Retina homeostasis	Protein binding	17	1.67881	7.47949	2.89439	0.0130555	0.109558	-3.09768	7.66635	6.91891
PKN1	Protein kinase N1	5585	Nucleus	Transcription, DNA-dependent	Chromatin binding	41	1.67827	7.0001	3.09897	0.00887612	0.0889917	-2.72935	7.18684	6.43986
GNAZ	Guanine nucleotide binding protein (G protein), alpha z polypeptide	2781	Nuclear envelope	G-protein coupled receptor signaling pathway	GTPase activity	9	1.67697	6.89369	2.24667	0.0435586	0.202297	-4.22473	7.08015	6.3343
MRPL34	Mitochondrial ribosomal protein L34	64981	Mitochondrial ribosome	Translation	Structural constituent of ribosome	1	-1.67691	7.68231	-3.61344	0.00337433	0.0562562	-1.79698	7.49586	8.24166
BCL2A1	BCL2-related protein A1	597	Cytoplasm	Apoptotic process	Protein binding	12	-1.67652	4.45183	-3.9582	0.00178049	0.0417056	-1.17624	4.26546	5.01094
SEPT6	Septin 6	23157	Condensed chromosome kinetochore	Cytokinesis	Protein binding	#N/A	-1.67585	6.04085	-2.44007	0.0305387	0.16822	-3.89721	5.85463	6.59952
VAMP2	Vesicle-associated membrane protein 2 (synaptobrevin 2)	6844	Plasma membrane	Energy reserve metabolic process	Protein binding	60	1.67563	7.57804	3.18176	0.0075927	0.0834706	-2.57957	7.76421	7.01951
EXOC7	Exocyst complex component 7	23265	Exocyst	Exocytosis	Protein binding	24	1.67486	8.22316	3.25758	0.00658132	0.0765137	-2.44217	8.40917	7.66513
CCDC91	Coiled-coil domain containing 91	55297	Nucleus	Protein transport	Identical protein binding	6	1.67393	6.09924	2.36347	0.0351741	0.181395	-4.02811	6.28505	5.54181
FH	Fumarate hydratase	2271	Cytoplasm	Tricarboxylic acid cycle	Fumarate hydratase activity	12	-1.67218	7.15738	-3.7799	0.00247515	0.0492345	-1.49638	6.97195	7.71368
BZRAP1	Benzodiazapine receptor (peripheral) associated protein 1	9256	Cytoplasm	Unknown	Protein binding	3	1.67177	6.12512	3.85202	0.00216564	0.0465898	-1.36662	6.31047	5.56909
IARS	Isoleucyl-tRNA synthetase	3376	Nucleus	TRNA aminoacylation for protein translation	Aminoacyl-tRNA editing activity	51	1.67041	9.09473	3.97112	0.0017387	0.0415387	-1.15314	9.27978	8.53958
TNPO2	Transportin 2	30000	Nucleus	Intracellular protein transport	Protein binding	9	1.66922	7.82048	3.77729	0.00248715	0.0493427	-1.50107	8.00528	7.2661
TARDBP	TAR DNA binding protein	23435	Nucleus	Transcription from RNA polymerase II promoter	Nucleotide binding	261	1.66738	8.01842	2.51771	0.0264439	0.157428	-3.76316	8.20281	7.46523
PDE4C	Phosphodiesterase 4C, cAMP-specific	5143	Cytosol	CAMP catabolic process	3',5'-cyclic-AMP phosphodiesterase activity	2	1.66712	9.75498	2.69512	0.0189878	0.132887	-3.45241	9.93932	9.20196
ZMYM2	Zinc finger, MYM-type 2	7750	Cytosol	Transcription, DNA-dependent	Zinc ion binding	34	1.66697	5.26916	3.64967	0.00315367	0.0544876	-1.73143	5.45347	4.71624
ARMCX5	Armadillo repeat containing, X-linked 5	64860	Unknown	Unknown	Unknown	1	1.66627	6.92401	2.92869	0.0122384	0.106259	-3.03617	7.10817	6.37155
PKD1	Polycystic kidney disease 1 (autosomal dominant)	5310	Polycystin complex	Cartilage condensation	Cation channel activity	13	1.66603	7.22872	4.87485	0.000345753	0.0209654	0.419628	7.41282	6.67641
CCND3	Cyclin D3	896	Cyclin-dependent protein kinase holoenzyme complex	Positive regulation of protein phosphorylation	Cyclin-dependent protein serine/threonine kinase activity	40	1.6657	8.48076	2.29962	0.039545	0.192391	-4.13605	8.6648	7.92866
ATP6V1G1	ATPase, H+ transporting, lysosomal 13kDa, V1 subunit G1	9550	Cytosol	Cellular iron ion homeostasis	Hydrolase activity, acting on acid anhydrides, catalyzing transmembrane movement of substances	7	1.66381	9.63877	3.23459	0.00687279	0.0784165	-2.48385	9.8224	9.0879
FBXW12	F-box and WD repeat domain containing 12	285231	Unknown	Unknown	Unknown	#N/A	1.66358	7.09225	2.98394	0.0110276	0.100262	-2.93686	7.27583	6.54153
HSDL2	Hydroxysteroid dehydrogenase like 2	84263	Mitochondrion	Unknown	Unknown	5	-1.66348	6.22604	-4.99378	0.000281695	0.0187439	0.618909	6.04249	6.77669
SCRG1	Stimulator of chondrogenesis 1	11341	Extracellular space	Nervous system development	Unknown	#N/A	-1.66213	5.47886	-2.78917	0.0159148	0.122298	-3.28561	5.2956	6.02863
MAP4K4	Mitogen-activated protein kinase kinase kinase kinase 4	9448	Cytoplasm	Protein phosphorylation	Protein serine/threonine kinase activity	22	1.66212	6.47177	3.29501	0.00613328	0.0742611	-2.3743	6.65503	5.922
ATP6V0B	ATPase, H+ transporting, lysosomal 21kDa, V0 subunit b	533	Vacuolar membrane	Cellular iron ion homeostasis	Transporter activity	5	1.66152	9.90716	2.24898	0.0433753	0.201944	-4.22087	10.0903	9.35778
FAM193A	Family with sequence similarity 193, member A	8603	Cytoplasm	Unknown	Unknown	1	1.66065	8.07815	3.57352	0.00363568	0.0584117	-1.86924	8.26109	7.52934
TOP2B	Topoisomerase (DNA) II beta 180kDa	7155	Heterochromatin	Resolution of meiotic recombination intermediates	DNA binding	42	1.65906	8.08645	3.05068	0.00972298	0.0929818	-2.81657	8.26904	7.53867
TMOD1	Tropomodulin 1	7111	Cytosol	Adult locomotory behavior	Actin binding	3	-1.65897	6.71301	-3.09922	0.008872	0.0889917	-2.72891	6.53044	7.26072
COQ9	Coenzyme Q9 homolog (S. cerevisiae)	57017	Mitochondrion	Ubiquinone biosynthetic process	Unknown	#N/A	-1.65868	8.84011	-3.06423	0.00947741	0.0919493	-2.7921	8.6576	9.38764
DYRK1A	Dual-specificity tyrosine-(Y)-phosphorylation regulated kinase 1A	1859	Nucleus	Mitotic cell cycle	Protein kinase activity	54	1.65746	9.08725	3.16057	0.00790225	0.0850404	-2.61793	9.26949	8.54052
DYNC1LI1	Dynein, cytoplasmic 1, light intermediate chain 1	51143	Kinetochore	Transport	Microtubule motor activity	14	1.6571	6.45901	3.11955	0.00853812	0.0881843	-2.69215	6.64117	5.91251
SRPK2	SRSF protein kinase 2	6733	Nucleus	Spliceosomal complex assembly	Magnesium ion binding	212	1.65514	6.49086	4.99721	0.000280043	0.0187439	0.624627	6.6726	5.94565
MADD	MAP-kinase activating death domain	8567	Cytoplasm	Activation of MAPK activity	Death receptor binding	7	1.65485	7.5691	3.73395	0.00269563	0.0510541	-1.57922	7.75077	7.02407
LAPTM5	Lysosomal protein transmembrane 5	7805	Lysosome	Transport	Unknown	21	-1.65424	9.17873	-2.62457	0.0216681	0.142085	-3.57665	8.99719	9.72336
ZNF83	Zinc finger protein 83	55769	Nucleus	Transcription, DNA-dependent	DNA binding	4	1.65273	5.2732	2.99073	0.0108872	0.0996034	-2.92463	5.45441	4.72956
SCAND1	SCAN domain containing 1	51282	Nucleus	Regulation of transcription from RNA polymerase II promoter	Sequence-specific DNA binding RNA polymerase II transcription factor activity	12	1.65233	8.46617	2.65623	0.0204224	0.137226	-3.521	8.64729	7.92279
CHD8	Chromodomain helicase DNA binding protein 8	57680	Nucleus	In utero embryonic development	P53 binding	25	1.65225	7.60711	2.7162	0.0182519	0.130733	-3.41513	7.78822	7.06379
CRELD1	Cysteine-rich with EGF-like domains 1	78987	Integral to membrane	Endocardial cushion development	Calcium ion binding	10	1.65175	6.69863	2.48006	0.0283585	0.161659	-3.82833	6.87963	6.15563
SETD5	SET domain containing 5	55209	Unknown	Unknown	Unknown	4	1.65167	8.88709	4.55748	0.000602839	0.0266632	-0.121627	9.06807	8.34415
SDHD	Succinate dehydrogenase complex, subunit D, integral membrane protein	6392	Mitochondrion	Tricarboxylic acid cycle	Succinate dehydrogenase activity	#N/A	-1.65135	8.60022	-3.04588	0.00981147	0.0936198	-2.82524	8.41931	9.14295
AP2B1	Adaptor-related protein complex 2, beta 1 subunit	163	Trans-Golgi network	Intracellular protein transport	Protein binding	47	1.65113	8.49352	2.88975	0.0131702	0.109908	-3.106	8.67438	7.95093
PIKFYVE	Phosphoinositide kinase, FYVE finger containing	200576	Golgi membrane	Phospholipid metabolic process	1-phosphatidylinositol-3-phosphate 5-kinase activity	5	1.65024	7.11039	3.27663	0.00634929	0.0753837	-2.40763	7.29106	6.56838
CASP4	Caspase 4, apoptosis-related cysteine peptidase	837	Mitochondrion	Proteolysis	Cysteine-type endopeptidase activity	32	-1.6502	5.91723	-3.36504	0.00537582	0.0696536	-2.24726	5.73657	6.45921
PHF1	PHD finger protein 1	5252	Nucleus	Transcription, DNA-dependent	Sequence-specific DNA binding transcription factor activity	27	1.6496	9.38915	4.52733	0.000635959	0.0274664	-0.173726	9.56968	8.84757
MTCH2	Mitochondrial carrier 2	23788	Mitochondrion	Transport	Unknown	8	-1.6494	9.38237	-2.82484	0.0148823	0.118268	-3.22205	9.20189	9.92383
RAB40B	RAB40B, member RAS oncogene family	10966	Plasma membrane	Small GTPase mediated signal transduction	GTP binding	7	1.64894	7.30064	2.44337	0.030353	0.16732	-3.89155	7.48102	6.75949
HECTD3	HECT domain containing E3 ubiquitin protein ligase 3	79654	Nucleus	Protein ubiquitination involved in ubiquitin-dependent protein catabolic process	Ubiquitin-protein ligase activity	9	-1.64668	8.32441	-3.1429	0.00817015	0.086523	-2.64991	8.14453	8.86408
SLC31A2	Solute carrier family 31 (copper transporter), member 2	1318	Integral to plasma membrane	Copper ion transport	Copper ion transmembrane transporter activity	5	-1.64625	6.8946	-3.35645	0.00546333	0.0700258	-2.26283	6.71481	7.43399
HSPB11	Heat shock protein family B (small), member 11	51668	Cilium	Response to stress	Unknown	2	1.64479	6.48546	3.49026	0.00424915	0.0617267	-2.02011	6.66494	5.94704
SLC2A9	Solute carrier family 2 (facilitated glucose transporter), member 9	56606	Nuclear envelope	Glucose transport	Sugar:hydrogen symporter activity	#N/A	-1.64478	6.93245	-5.42747	0.000135649	0.0132442	1.32811	6.75298	7.47087
THTPA	Thiamine triphosphatase	79178	Nucleus	Generation of precursor metabolites and energy	Hydrolase activity	6	1.64394	8.1823	3.59993	0.00346056	0.0570591	-1.82143	8.36159	7.64443
CBFB	Core-binding factor, beta subunit	865	Unknown	Osteoblast differentiation	DNA binding	12	1.64337	7.82012	4.32953	0.000905763	0.0319739	-0.518242	7.99928	7.28263
TAF1D	TATA box binding protein (TBP)-associated factor, RNA polymerase I, D, 41kDa	79101	Nucleus	Transcription, DNA-dependent	DNA binding	42	1.64264	6.70838	2.62014	0.0218483	0.142139	-3.58443	6.88739	6.17137
SAT1	Spermidine/spermine N1-acetyltransferase 1	6303	Intracellular	Angiogenesis	Diamine N-acetyltransferase activity	60	-1.64202	9.77921	-3.07324	0.00931777	0.0913433	-2.77585	9.60034	10.3158
NUPR1	Nuclear protein, transcriptional regulator, 1	26471	Nucleus	Acute inflammatory response	Unknown	7	-1.64174	6.68701	-3.09634	0.00892037	0.0891184	-2.73411	6.50821	7.22343
RCBTB1	Regulator of chromosome condensation (RCC1) and BTB (POZ) domain containing protein 1	55213	Nucleus	Transcription, DNA-dependent	Unknown	9	1.64109	5.33767	2.44665	0.0301694	0.167042	-3.88591	5.51633	4.80167
ATP5G3	ATP synthase, H+ transporting, mitochondrial Fo complex, subunit C3 (subunit 9)	518	Mitochondrial proton-transporting ATP synthase complex	ATP synthesis coupled proton transport	Transporter activity	3	-1.64097	9.93073	-2.57602	0.0237237	0.148322	-3.66166	9.75209	10.4666
ANK1	Ankyrin 1, erythrocytic	286	Cytosol	Porphyrin-containing compound biosynthetic process	Structural molecule activity	16	1.63969	7.18239	2.18238	0.0489503	0.213614	-4.33125	7.36075	6.64732
NEMF	Nuclear export mediator factor	9147	Nucleus	Nuclear export	Unknown	3	1.63861	7.49799	3.224	0.00701134	0.079395	-2.50304	7.67611	6.96364
NEK9	NIMA-related kinase 9	91754	Nucleus	Mitotic cell cycle	Protein serine/threonine kinase activity	13	1.63733	8.29088	2.73016	0.0177802	0.129169	-3.39042	8.46872	7.75738
BPTF	Bromodomain PHD finger transcription factor	2186	Nucleus	Negative regulation of transcription from RNA polymerase II promoter	Protein binding	22	1.63625	7.74496	3.23473	0.00687102	0.0784165	-2.4836	7.92256	7.21216
BCOR	BCL6 corepressor	54880	Nucleus	Negative regulation of transcription from RNA polymerase II promoter	Transcription corepressor activity	22	1.63608	5.34659	4.9104	0.000325146	0.0202047	0.479407	5.52415	4.81391
SPECC1L	Sperm antigen with calponin homology and coiled-coil domains 1-like	23384	Cytoplasm	Negative regulation of microtubule depolymerization	Unknown	7	1.63461	7.49152	2.49023	0.0278287	0.161081	-3.81076	7.66875	6.95981
ATP6V0C	ATPase, H+ transporting, lysosomal 16kDa, V0 subunit c	527	Vacuolar membrane	Cellular iron ion homeostasis	Protein binding	4	1.63425	10.7403	3.33667	0.00567059	0.0709438	-2.29873	10.9175	10.2089
LOC100505761	Uncharacterized LOC100505761	100505761	Unknown	Unknown	Unknown	#N/A	1.63404	6.99142	3.0897	0.00903274	0.0893647	-2.7461	7.16853	6.46009
DDX24	DEAD (Asp-Glu-Ala-Asp) box helicase 24	57062	Nucleolus	RNA metabolic process	RNA binding	39	1.63321	9.59275	2.6233	0.0217196	0.142085	-3.57888	9.76967	9.06196
TMEM66	Transmembrane protein 66	51669	Integral to endoplasmic reticulum membrane	Regulation of store-operated calcium entry	Protein binding	8	1.63201	9.77889	2.2198	0.0457399	0.206389	-4.2694	9.95555	9.2489
C1orf63	Chromosome 1 open reading frame 63	57035	Unknown	Unknown	Unknown	5	1.63179	7.73132	3.22503	0.00699777	0.0793609	-2.50118	7.90793	7.20148
MYO5A	Myosin VA (heavy chain 12, myoxin)	4644	Ruffle	Transport	Microfilament motor activity	18	1.63104	5.68805	2.48843	0.0279218	0.161155	-3.81388	5.86449	5.1587
ZNF432	Zinc finger protein 432	9668	Nucleus	Transcription, DNA-dependent	DNA binding	#N/A	1.63019	6.57014	3.56645	0.00368405	0.0586595	-1.88203	6.7464	6.04136
CRK	V-crk avian sarcoma virus CT10 oncogene homolog	1398	Nucleus	Activation of MAPKK activity	SH3/SH2 adaptor activity	156	-1.62985	7.46522	-3.32776	0.00576644	0.0715142	-2.31488	7.28904	7.99377
FAM216A	Family with sequence similarity 216, member A	29902	Unknown	Unknown	Unknown	#N/A	1.62678	5.18725	2.29926	0.0395711	0.192391	-4.13666	5.36275	4.66073
ANKRD46	Ankyrin repeat domain 46	157567	Integral to membrane	Unknown	Unknown	2	1.62515	7.22946	2.23454	0.0445305	0.204162	-4.24492	7.4046	6.70403
CASC3	Cancer susceptibility candidate 3	22794	Nucleus	Nuclear-transcribed mRNA catabolic process, nonsense-mediated decay	RNA binding	8	1.6249	7.89226	3.3563	0.0054649	0.0700258	-2.26311	8.06735	7.367
C16orf80	Chromosome 16 open reading frame 80	29105	Cilium	Multicellular organismal development	Unknown	4	1.62429	8.48208	2.28542	0.0405858	0.195744	-4.15992	8.65703	7.95722
LCP1	Lymphocyte cytosolic protein 1 (L-plastin)	3936	Phagocytic cup	T cell activation involved in immune response	Actin binding	5	-1.62358	8.36938	-2.33203	0.0372651	0.186301	-4.08139	8.19458	8.89377
NDUFV2	NADH dehydrogenase (ubiquinone) flavoprotein 2, 24kDa	4729	Mitochondrion	Mitochondrial electron transport, NADH to ubiquinone	NADH dehydrogenase (ubiquinone) activity	30	-1.62356	8.80347	-2.56589	0.0241757	0.149499	-3.67933	8.62868	9.32785
IFT81	Intraflagellar transport 81 homolog (Chlamydomonas)	28981	Centrosome	Multicellular organismal development	Unknown	3	1.62324	6.10417	2.72674	0.0178948	0.12975	-3.39648	6.27889	5.58001
TCTA	T-cell leukemia translocation altered	6988	Integral to membrane	Unknown	Unknown	2	1.62265	8.77392	2.59752	0.0227909	0.145101	-3.62407	8.94851	8.25016
COMMD9	COMM domain containing 9	29099	Unknown	Unknown	Unknown	5	1.62214	8.51618	4.16781	0.00121354	0.0355044	-0.803153	8.69066	7.99276
ROGDI	Rogdi homolog (Drosophila)	79641	Intracellular	Positive regulation of cell proliferation	Unknown	3	1.62192	8.47441	2.352	0.0359231	0.183996	-4.04757	8.64883	7.95113
BAG3	BCL2-associated athanogene 3	9531	Cytoplasm	Protein folding	Protein binding	400	-1.62115	7.14867	-3.02265	0.010251	0.0958677	-2.86713	6.97442	7.67144
FKBP9	FK506 binding protein 9, 63 kDa	11328	Endoplasmic reticulum	Protein peptidyl-prolyl isomerization	Peptidyl-prolyl cis-trans isomerase activity	2	1.62114	9.3442	2.58634	0.0232714	0.146921	-3.64362	9.51845	8.82145
SNRNP70	Small nuclear ribonucleoprotein 70kDa (U1)	6625	Nucleus	MRNA splicing, via spliceosome	Nucleotide binding	96	1.6207	9.31078	2.78748	0.0159655	0.122369	-3.28862	9.48494	8.78832
EIF4G3	Eukaryotic translation initiation factor 4 gamma, 3	8672	Cytosol	Regulation of translational initiation	RNA cap binding	15	1.62061	6.80784	2.67744	0.0196272	0.134609	-3.48362	6.98197	6.28544
RBBP4	Retinoblastoma binding protein 4	5928	Nucleus	Mitotic cell cycle	Protein binding	135	1.62048	8.83969	2.42807	0.0312237	0.170124	-3.9178	9.0138	8.31738
APBB2	Amyloid beta (A4) precursor protein-binding, family B, member 2	323	Nucleus	Neuron migration	Beta-amyloid binding	3	1.62045	6.46862	2.19627	0.0477343	0.211002	-4.30834	6.64272	5.94633
FCER1G	Fc fragment of IgE, high affinity I, receptor for; gamma polypeptide	2207	Plasma membrane	Positive regulation of type IIa hypersensitivity	IgE receptor activity	3	-1.62028	8.51313	-3.12693	0.00842008	0.0877184	-2.67881	8.33907	9.03531
PRDX1	Peroxiredoxin 1	5052	Nucleus	Skeletal system development	Peroxidase activity	94	-1.62007	10.4163	-2.29857	0.0396213	0.192391	-4.13783	10.2423	10.9383
TARBP1	TAR (HIV-1) RNA binding protein 1	6894	Nucleus	Regulation of transcription from RNA polymerase II promoter	RNA binding	3	1.61992	8.03358	3.6796	0.00298255	0.0528439	-1.67734	8.20756	7.51164
SLC38A10	Solute carrier family 38, member 10	124565	Integral to membrane	Sodium ion transport	Unknown	1	1.61847	8.8538	3.08027	0.00919504	0.090451	-2.76315	9.02746	8.33283
SRSF11	Serine/arginine-rich splicing factor 11	9295	Nucleus	MRNA splicing, via spliceosome	Nucleotide binding	53	1.61814	6.74166	3.43842	0.00468324	0.0653308	-2.11413	6.91524	6.22091
TMED5	Transmembrane emp24 protein transport domain containing 5	50999	Endoplasmic reticulum membrane	Protein transport	Unknown	2	-1.61801	7.24336	-3.46441	0.00446026	0.0631576	-2.06699	7.06981	7.76403
AP3M2	Adaptor-related protein complex 3, mu 2 subunit	10947	Golgi apparatus	Intracellular protein transport	Unknown	2	1.61685	7.65887	2.67717	0.0196372	0.134609	-3.4841	7.83217	7.13898
CTNND2	Catenin (cadherin-associated protein), delta 2	1501	Nucleus	Morphogenesis of a branching structure	Protein binding	8	1.61548	5.43261	2.82324	0.014927	0.118268	-3.22489	5.6056	4.91363
UBE3A	Ubiquitin protein ligase E3A	7337	Proteasome complex	Ovarian follicle development	Transcription coactivator activity	102	1.61525	7.25007	2.79304	0.0157993	0.122217	-3.27872	7.42301	6.73125
RNF19B	Ring finger protein 19B	127544	Integral to membrane	Protein ubiquitination	Protein binding	6	-1.61443	7.56447	-4.2803	0.0009898	0.0331524	-0.60467	7.39172	8.08274
ECHDC1	Enoyl CoA hydratase domain containing 1	55862	Cytosol	Unknown	Methylmalonyl-CoA decarboxylase activity	3	-1.61417	6.28599	-4.1247	0.00131262	0.03669	-0.879569	6.11329	6.80408
PSMD14	Proteasome (prosome, macropain) 26S subunit, non-ATPase, 14	10213	Proteasome complex	G1/S transition of mitotic cell cycle	Ubiquitin thiolesterase activity	53	1.61397	8.88309	2.90646	0.0127621	0.108673	-3.07605	9.05574	8.36513
CCNL2	Cyclin L2	81669	Nucleus	Regulation of cyclin-dependent protein serine/threonine kinase activity	Protein kinase binding	4	1.6132	8.19383	3.29642	0.00611696	0.074183	-2.37174	8.36631	7.67639
TUG1	Taurine upregulated 1 (non-protein coding)	55000	Unknown	Unknown	Unknown	1	1.61248	9.18668	2.97912	0.0111282	0.100971	-2.94553	9.359	8.66972
APP	Amyloid beta (A4) precursor protein	351	Extracellular region	G2 phase of mitotic cell cycle	DNA binding	1963	1.61207	8.43561	4.19866	0.00114742	0.0346742	-0.74859	8.60784	7.91893
ESRRA	Estrogen-related receptor alpha	2101	Nucleus	Transcription initiation from RNA polymerase II promoter	DNA binding	40	-1.61184	7.84758	-3.83307	0.0022429	0.0471072	-1.40068	7.67541	8.36412
INPPL1	Inositol polyphosphate phosphatase-like 1	3636	Cytoplasm	Endochondral ossification	Actin binding	66	1.61084	7.75152	3.43083	0.0047505	0.0659022	-2.1279	7.92347	7.23566
PARVB	Parvin, beta	29780	Cytosol	Cell adhesion	Actin binding	3	1.61061	6.43837	2.3299	0.0374112	0.186732	-4.085	6.61028	5.92266
WWOX	WW domain containing oxidoreductase	51741	Nucleus	Osteoblast differentiation	Protein binding	30	1.60985	7.84821	2.46322	0.0292577	0.16417	-3.85738	8.01995	7.33302
TRIM22	Tripartite motif containing 22	10346	Nucleus	Transcription, DNA-dependent	Sequence-specific DNA binding transcription factor activity	9	-1.60967	8.20668	-2.50642	0.0270046	0.158761	-3.78274	8.03499	8.72176
MTMR3	Myotubularin related protein 3	8897	Nucleus	Protein dephosphorylation	Phosphatidylinositol-3-phosphatase activity	3	1.60818	8.18473	2.34959	0.036083	0.184211	-4.05167	8.35608	7.67066
SOX13	SRY (sex determining region Y)-box 13	9580	Nucleus	Transcription, DNA-dependent	Sequence-specific DNA binding transcription factor activity	3	1.60793	7.43562	2.33081	0.0373485	0.186593	-4.08345	7.60692	6.92172
VPS54	Vacuolar protein sorting 54 homolog (S. cerevisiae)	51542	GARP complex	Protein transport	Protein binding	4	1.60778	7.18673	2.84866	0.0142299	0.115055	-3.17952	7.358	6.67293
SLCO2B1	Solute carrier organic anion transporter family, member 2B1	11309	Plasma membrane	Sodium-independent organic anion transport	Organic anion transmembrane transporter activity	1	-1.60681	8.47213	-2.33623	0.036979	0.185363	-4.07429	8.30108	8.98528
PABPN1	Poly(A) binding protein, nuclear 1	8106	Nucleus	MRNA splicing, via spliceosome	Nucleotide binding	18	1.60661	8.00877	2.75317	0.0170284	0.126094	-3.3496	8.17978	7.49576
ARMCX6	Armadillo repeat containing, X-linked 6	54470	Integral to membrane	Unknown	Unknown	#N/A	1.60608	9.36126	4.27414	0.00100088	0.0331524	-0.615511	9.53214	8.8486
PPP3CB	Protein phosphatase 3, catalytic subunit, beta isozyme	5532	Nucleoplasm	Negative regulation of T cell mediated cytotoxicity	Protein serine/threonine phosphatase activity	7	1.60495	7.97029	2.64803	0.0207382	0.138236	-3.53543	8.14092	7.45839
SIRT1	Sirtuin 1	23411	Nuclear chromatin	Single strand break repair	P53 binding	261	1.60375	6.50964	2.99644	0.0107705	0.0991224	-2.91434	6.68	5.99855
NKTR	Natural killer-tumor recognition sequence	4820	Membrane	Protein folding	Peptidyl-prolyl cis-trans isomerase activity	5	1.60325	7.45143	2.22351	0.0454329	0.206065	-4.26325	7.62168	6.94068
ABHD10	Abhydrolase domain containing 10	55347	Mitochondrion	Glucuronoside catabolic process	Hydrolase activity, hydrolyzing O-glycosyl compounds	5	1.60252	8.30802	4.206	0.00113226	0.0346742	-0.735638	8.47811	7.79777
IFT46	Intraflagellar transport 46 homolog (Chlamydomonas)	56912	Nucleus	Unknown	Unknown	2	1.60128	7.69363	2.97317	0.0112538	0.101323	-2.95623	7.86344	7.18421
CERS2	Ceramide synthase 2	29956	Endoplasmic reticulum	Sphingolipid metabolic process	Sequence-specific DNA binding transcription factor activity	22	-1.60098	9.68771	-3.17018	0.00776038	0.0844433	-2.60054	9.51797	10.1969
APLP2	Amyloid beta (A4) precursor-like protein 2	334	Nucleus	Suckling behavior	DNA binding	22	-1.59986	9.37214	-2.54499	0.0251356	0.152725	-3.71576	9.20265	9.88059
DHFR	Dihydrofolate reductase	1719	Unknown	Unknown	Unknown	8	-1.59959	5.72157	-2.75463	0.0169817	0.126052	-3.347	5.55214	6.22985
PSD4	Pleckstrin and Sec7 domain containing 4	23550	Plasma membrane	Neuron differentiation	ARF guanyl-nucleotide exchange factor activity	2	-1.59946	6.26131	-5.00205	0.00027773	0.0187439	0.632689	6.09191	6.7695
ATP5J	ATP synthase, H+ transporting, mitochondrial Fo complex, subunit F6	522	Mitochondrial proton-transporting ATP synthase complex, coupling factor F(o)	ATP catabolic process	Transporter activity	9	-1.59905	9.79292	-2.94459	0.0118769	0.104631	-3.00761	9.62361	10.3008
SPATA7	Spermatogenesis associated 7	55812	Unknown	Visual perception	Unknown	1	1.59683	5.25333	2.51781	0.0264393	0.157428	-3.763	5.42213	4.74692
PPOX	Protoporphyrinogen oxidase	5498	Mitochondrial intermembrane space	Porphyrin-containing compound metabolic process	Oxygen-dependent protoporphyrinogen oxidase activity	5	1.59656	6.67075	4.30292	0.000950222	0.032774	-0.56492	6.83949	6.16452
POGZ	Pogo transposable element with ZNF domain	23126	Nuclear chromatin	Mitotic sister chromatid cohesion	DNA binding	13	1.59574	6.96803	3.17882	0.00763495	0.0835621	-2.5849	7.13659	6.46236
HAUS2	HAUS augmin-like complex, subunit 2	55142	Nucleus	G2/M transition of mitotic cell cycle	Unknown	4	1.59549	8.40187	2.83331	0.0146469	0.11716	-3.20693	8.57037	7.89638
CDC42BPB	CDC42 binding protein kinase beta (DMPK-like)	9578	Cytoplasm	Protein phosphorylation	Magnesium ion binding	8	1.59506	7.77702	2.17696	0.0494324	0.214706	-4.34017	7.94542	7.27181
ZNF767	Zinc finger family member 767	79970	Unknown	Unknown	Unknown	#N/A	1.59471	6.16123	3.40015	0.00503235	0.0674478	-2.18355	6.32955	5.65626
NDUFS1	NADH dehydrogenase (ubiquinone) Fe-S protein 1, 75kDa (NADH-coenzyme Q reductase)	4719	Mitochondrial inner membrane	Mitochondrial electron transport, NADH to ubiquinone	Protein binding	35	-1.59387	7.25551	-3.15692	0.00795687	0.0851034	-2.62454	7.08738	7.75991
PTGS1	Prostaglandin-endoperoxide synthase 1 (prostaglandin G/H synthase and cyclooxygenase)	5742	Photoreceptor outer segment	Prostaglandin biosynthetic process	Peroxidase activity	6	-1.59373	7.37544	-4.10912	0.00135044	0.0371939	-0.907219	7.20734	7.87974
RBM4B	RNA binding motif protein 4B	83759	Nucleolus	MRNA processing	Nucleotide binding	8	1.59298	7.94046	3.67441	0.00301151	0.0528439	-1.68671	8.10839	7.43666
RSAD1	Radical S-adenosyl methionine domain containing 1	55316	Mitochondrion	Porphyrin-containing compound biosynthetic process	Coproporphyrinogen oxidase activity	#N/A	1.59127	8.13578	2.22067	0.0456679	0.206389	-4.26796	8.30332	7.63315
MCM3AP	Minichromosome maintenance complex component 3 associated protein	8888	Nucleus	DNA replication	DNA binding	23	1.59116	7.67771	3.3465	0.00556663	0.0707019	-2.28089	7.84522	7.17515
SFPQ	Splicing factor proline/glutamine-rich	6421	Nucleoplasm	Negative regulation of transcription from RNA polymerase II promoter	Nucleotide binding	114	1.59038	8.2935	4.53576	0.000626506	0.0273878	-0.159139	8.46084	7.79147
INSR	Insulin receptor	3643	Plasma membrane	Activation of MAPK activity	Protein tyrosine kinase activity	49	1.58989	8.62231	2.69216	0.0190935	0.133176	-3.45764	8.78954	8.12061
KDM5B	Lysine (K)-specific demethylase 5B	10765	Nucleus	Transcription, DNA-dependent	DNA binding	63	1.58972	7.5007	2.89214	0.0131109	0.109579	-3.10171	7.66789	6.99912
NUMA1	Nuclear mitotic apparatus protein 1	4926	Spindle pole	G2/M transition of mitotic cell cycle	Structural molecule activity	47	1.58927	7.66853	2.51029	0.026811	0.158181	-3.77602	7.83562	7.16726
XRCC1	X-ray repair complementing defective repair in Chinese hamster cells 1	7515	Nucleus	Single strand break repair	Damaged DNA binding	33	1.58715	6.04273	4.72635	0.000447738	0.0239947	0.168046	6.20934	5.5429
HSP90AB1	Heat shock protein 90kDa alpha (cytosolic), class B member 1	3326	Cytoplasm	Placenta development	UTP binding	201	1.58531	10.7043	2.79007	0.0158878	0.122298	-3.284	10.8705	10.2058
TCF7L1	Transcription factor 7-like 1 (T-cell specific, HMG-box)	83439	Nucleus	Chromatin organization	DNA binding	3	-1.58484	6.53853	-4.21943	0.00110501	0.0342727	-0.71191	6.37244	7.03678
FXR1	Fragile X mental retardation, autosomal homolog 1	8087	Nucleolus	Apoptotic process	G-quadruplex RNA binding	23	1.58364	7.86609	2.22343	0.045439	0.206065	-4.26338	8.0319	7.36865
PRPF31	Pre-mRNA processing factor 31	26121	Nucleus	Assembly of spliceosomal tri-snRNP	RNA binding	44	1.58354	7.07284	2.7017	0.0187549	0.132088	-3.44078	7.23863	6.57547
CREG1	Cellular repressor of E1A-stimulated genes 1	8804	Extracellular region	Regulation of transcription from RNA polymerase II promoter	Transcription corepressor activity	6	-1.58332	9.19579	-2.8859	0.0132661	0.110585	-3.11289	9.03005	9.693
CPSF7	Cleavage and polyadenylation specific factor 7, 59kDa	79869	Nucleus	MRNA splicing, via spliceosome	Nucleotide binding	33	1.5832	8.96367	3.67678	0.00299823	0.0528439	-1.68243	9.12938	8.46653
TEX2	Testis expressed 2	55852	Integral to membrane	Sphingolipid metabolic process	Unknown	1	1.58315	8.63445	2.57957	0.023567	0.147854	-3.65545	8.80014	8.13735
ILF3	Interleukin enhancer binding factor 3, 90kDa	3609	Nucleus	M phase	DNA binding	295	1.5826	7.67403	3.12601	0.00843468	0.0877184	-2.68047	7.8396	7.1773
ARF3	ADP-ribosylation factor 3	377	Golgi membrane	GTP catabolic process	GTPase activity	15	1.58205	9.25217	2.93266	0.012147	0.105938	-3.02903	9.41762	8.75582
VPS52	Vacuolar protein sorting 52 homolog (S. cerevisiae)	6293	Golgi apparatus	Ectodermal cell differentiation	Protein binding	8	1.5816	9.50901	2.9205	0.0124287	0.107416	-3.05086	9.67436	9.01297
PLCH1	Phospholipase C, eta 1	23007	Cytoplasm	Lipid catabolic process	Phosphatidylinositol phospholipase C activity	1	1.58149	5.55858	2.7764	0.0163015	0.123684	-3.30834	5.72391	5.06262
PHF21A	PHD finger protein 21A	51317	Histone deacetylase complex	Negative regulation of transcription from RNA polymerase II promoter	DNA binding	13	1.57957	7.31151	3.54346	0.00384601	0.0591373	-1.92368	7.47639	6.81686
DPF2	D4, zinc and double PHD fingers family 2	5977	Nucleus	Transcription, DNA-dependent	Zinc ion binding	33	1.57949	8.1227	3.00986	0.0105013	0.0976404	-2.89018	8.28756	7.62811
EPS15L1	Epidermal growth factor receptor pathway substrate 15-like 1	58513	Nucleus	Endocytosis	Calcium ion binding	8	1.57929	6.9933	3.11616	0.00859284	0.0885182	-2.69827	7.15812	6.49885
MCL1	Myeloid cell leukemia sequence 1 (BCL2-related)	4170	Nucleus	Cell fate determination	Protein binding	35	-1.579	7.77377	-3.78669	0.00244418	0.0491255	-1.48415	7.60902	8.26803
CDKN1B	Cyclin-dependent kinase inhibitor 1B (p27, Kip1)	1027	Nucleus	Regulation of cyclin-dependent protein serine/threonine kinase activity	Cyclin-dependent protein serine/threonine kinase inhibitor activity	65	1.57892	8.67716	2.49375	0.0276476	0.160778	-3.80468	8.8419	8.18296
AKAP11	A kinase (PRKA) anchor protein 11	11215	Nucleolus	Intracellular protein kinase cascade	Protein phosphatase 1 binding	15	1.57841	7.32064	3.55534	0.00376145	0.0591373	-1.90216	7.48526	6.82678
NDRG3	NDRG family member 3	57446	Cytoplasm	Spermatogenesis	Unknown	5	1.57824	7.85405	2.80818	0.015356	0.120451	-3.25176	8.01863	7.36032
B3GNT1	UDP-GlcNAc:betaGal beta-1,3-N-acetylglucosaminyltransferase 1	11041	Golgi membrane	Carbohydrate metabolic process	N-acetyllactosaminide beta-1,3-N-acetylglucosaminyltransferase activity	3	1.57662	8.49812	2.19177	0.0481252	0.211363	-4.31577	8.66232	8.00549
CCP110	Centriolar coiled coil protein 110kDa	9738	Centrosome	G2/M transition of mitotic cell cycle	Protein binding	27	1.57562	6.89737	2.45552	0.0296782	0.165187	-3.87065	7.06135	6.40543
PAF1	Paf1, RNA polymerase II associated factor, homolog (S. cerevisiae)	54623	Nucleus	Negative regulation of transcription from RNA polymerase II promoter	RNA polymerase II core binding	31	1.57521	6.87048	3.11356	0.0086352	0.0885924	-2.70299	7.03437	6.37882
CCR2	Chemokine (C-C motif) receptor 2	729230	Cytoplasm	Blood vessel remodeling	Chemokine receptor activity	#N/A	-1.57456	5.75636	-4.33424	0.000898118	0.0319739	-0.509984	5.59262	6.24757
BANF1	Barrier to autointegration factor 1	8815	Nucleoplasm	Mitotic cell cycle	DNA binding	57	1.5745	9.65436	2.34094	0.0366606	0.184601	-4.06632	9.81809	9.16319
PUM1	Pumilio RNA-binding family member 1	9698	Cytosol	Regulation of translation	RNA binding	20	1.57333	9.16608	4.00091	0.00164614	0.0413957	-1.09992	9.32953	8.67571
AIFM1	Apoptosis-inducing factor, mitochondrion-associated, 1	9131	Nucleus	Apoptotic DNA fragmentation	DNA binding	59	-1.57142	7.73858	-2.77679	0.0162896	0.123684	-3.30764	7.57556	8.22764
PGAP1	Post-GPI attachment to proteins 1	80055	Endoplasmic reticulum	C-terminal protein lipidation	Nuclease activity	4	1.5714	5.29216	2.42097	0.0316361	0.171824	-3.92998	5.45517	4.80313
SASH3	SAM and SH3 domain containing 3	54440	Nucleus	Positive regulation of immunoglobulin production	Unknown	1	-1.57111	7.10847	-3.15807	0.00793966	0.0850404	-2.62246	6.94552	7.5973
PSMD1	Proteasome (prosome, macropain) 26S subunit, non-ATPase, 1	5707	Proteasome complex	G1/S transition of mitotic cell cycle	Enzyme regulator activity	92	1.571	9.15955	2.30662	0.0390415	0.19152	-4.12427	9.32247	8.67079
PPIF	Peptidylprolyl isomerase F	10105	Mitochondrial proton-transporting ATP synthase complex	Response to ischemia	Peptidyl-prolyl cis-trans isomerase activity	23	-1.56972	7.47274	-3.17117	0.00774595	0.0844084	-2.59875	7.31012	7.96062
GRSF1	G-rich RNA sequence binding factor 1	2926	Cytoplasm	MRNA polyadenylation	Nucleotide binding	9	1.56798	7.40593	2.77111	0.0164642	0.123918	-3.31773	7.56816	6.91925
DDX21	DEAD (Asp-Glu-Ala-Asp) box helicase 21	9188	Nucleus	Response to virus	Double-stranded RNA binding	90	-1.56789	7.97153	-2.49486	0.0275906	0.160778	-3.80275	7.80932	8.45815
B9D1	B9 protein domain 1	27077	Centrosome	In utero embryonic development	Hedgehog receptor activity	3	1.5675	5.96491	3.06234	0.00951137	0.0920411	-2.79552	6.12703	5.47857
FAM155B	Family with sequence similarity 155, member B	27112	Integral to membrane	Unknown	Unknown	#N/A	1.56701	6.74186	2.65432	0.0204954	0.137226	-3.52436	6.90387	6.25585
SGMS1	Sphingomyelin synthase 1	259230	Golgi trans cisterna	Sphingolipid metabolic process	Kinase activity	2	-1.5667	5.11827	-2.37631	0.0343523	0.178504	-4.00626	4.95634	5.60407
PPFIA3	Protein tyrosine phosphatase, receptor type, f polypeptide (PTPRF), interacting protein (liprin), alpha 3	8541	Cytoplasm	Unknown	Protein binding	7	1.56625	6.5651	3.39392	0.00509164	0.0678063	-2.19486	6.72693	6.07962
TNFRSF12A	Tumor necrosis factor receptor superfamily, member 12A	51330	Ruffle	Angiogenesis	Protein binding	6	-1.56514	7.06916	-2.87947	0.0134278	0.111685	-3.12441	6.90759	7.55388
HERC2	HECT and RLD domain containing E3 ubiquitin protein ligase 2	8924	Nucleus	DNA repair	Ubiquitin-protein ligase activity	41	1.56424	7.00173	2.79063	0.0158712	0.122298	-3.28302	7.1631	6.51763
TMEM2	Transmembrane protein 2	23670	Integral to membrane	Multicellular organismal development	Unknown	3	-1.56413	7.40702	-2.5827	0.0234299	0.14751	-3.64999	7.24568	7.89104
ZMYM4	Zinc finger, MYM-type 4	9202	Unknown	Cytoskeleton organization	DNA binding	6	1.56378	7.41238	4.19869	0.00114737	0.0346742	-0.748546	7.57364	6.9286
TXNDC15	Thioredoxin domain containing 15	79770	Integral to membrane	Cell redox homeostasis	Unknown	2	1.5622	8.08323	3.26258	0.0065196	0.0764757	-2.4331	8.24413	7.60055
FAM127B	Family with sequence similarity 127, member B	26071	Unknown	Unknown	Unknown	4	1.56163	7.34056	3.4037	0.00499893	0.0672397	-2.17712	7.50132	6.85826
TSEN34	TSEN34 tRNA splicing endonuclease subunit	79042	TRNA-intron endonuclease complex	TRNA-type intron splice site recognition and cleavage	TRNA-intron endonuclease activity	6	1.56129	8.51113	2.65598	0.0204319	0.137226	-3.52144	8.67182	8.02907
MICALL1	MICAL-like 1	85377	Cytoplasm	Unknown	Protein binding	9	-1.56125	4.89254	-4.03293	0.00155227	0.0402465	-1.04279	4.73186	5.37456
PDS5B	PDS5, regulator of cohesion maintenance, homolog B (S. cerevisiae)	23047	Chromosome, centromeric region	Mitotic cell cycle	DNA binding	15	1.5604	6.15601	2.71993	0.0181248	0.130105	-3.40854	6.31649	5.67457
POLR2G	Polymerase (RNA) II (DNA directed) polypeptide G	5436	Nucleus	MRNA splicing, via spliceosome	RNA binding	41	1.55911	9.21722	2.86534	0.0137899	0.113072	-3.1497	9.3774	8.73667
KDM4C	Lysine (K)-specific demethylase 4C	23081	Nuclear chromatin	Transcription, DNA-dependent	Zinc ion binding	8	1.55888	6.72537	2.92792	0.0122561	0.10629	-3.03755	6.8855	6.24498
KIAA0895	KIAA0895	23366	Unknown	Unknown	Unknown	1	1.55823	4.31964	3.85126	0.0021687	0.0465898	-1.36799	4.47962	3.83971
TCERG1	Transcription elongation regulator 1	10915	Nucleus	Negative regulation of transcription from RNA polymerase II promoter	RNA polymerase II repressing transcription factor binding	69	1.5581	7.25928	2.68921	0.0191992	0.133613	-3.46284	7.41923	6.77945
RUVBL1	RuvB-like 1 (E. coli)	8607	Nucleus	DNA repair	DNA helicase activity	156	1.55796	7.24754	2.33885	0.0368019	0.184926	-4.06986	7.40746	6.7678
TERF1	Telomeric repeat binding factor (NIMA-interacting) 1	7013	Chromosome, telomeric region	G2/M transition of mitotic cell cycle	DNA binding	296	1.55735	6.47909	3.54949	0.00380284	0.0591373	-1.91276	6.63886	5.99977
HIPK1	Homeodomain interacting protein kinase 1	204851	Nucleus	Eye development	Protein serine/threonine kinase activity	15	1.55693	7.37596	2.90372	0.0128281	0.108989	-3.08097	7.53563	6.89693
PTGES3	Prostaglandin E synthase 3 (cytosolic)	10728	Chromosome, telomeric region	Telomere maintenance	Telomerase activity	54	1.55692	10.2668	3.16593	0.00782288	0.0846334	-2.60824	10.4265	9.78777
TRAM2	Translocation associated membrane protein 2	9697	Integral to membrane	Protein transport	Protein binding	1	-1.5564	6.93564	-2.84709	0.0142719	0.11514	-3.18232	6.77608	7.4143
BNIP3L	BCL2/adenovirus E1B 19kDa interacting protein 3-like	665	Nuclear envelope	Apoptotic process	Protein binding	24	1.55611	8.58964	2.43549	0.0307987	0.169096	-3.90508	8.74913	8.11118
TECPR2	Tectonin beta-propeller repeat containing 2	9895	Unknown	Autophagy	Protein binding	1	1.55563	7.19127	3.09894	0.00887668	0.0889917	-2.72941	7.35064	6.71314
ATP6V1E1	ATPase, H+ transporting, lysosomal 31kDa, V1 subunit E1	529	Mitochondrion	Cellular iron ion homeostasis	Protein binding	40	1.55477	9.52427	2.32272	0.0379071	0.187762	-4.09713	9.68344	9.04674
PRRC2B	Proline-rich coiled-coil 2B	84726	Unknown	Unknown	Protein binding	15	1.55443	8.39033	4.14276	0.00127013	0.0361854	-0.847533	8.54943	7.91305
GTF2H5	General transcription factor IIH, polypeptide 5	404672	Core TFIIH complex	Nucleotide-excision repair	Unknown	4	1.55366	7.598	2.28374	0.0407103	0.195967	-4.16273	7.75691	7.12124
PNKP	Polynucleotide kinase 3'-phosphatase	11284	Nucleus	Nucleotide-excision repair, DNA damage removal	Damaged DNA binding	45	1.55285	6.5497	2.86702	0.0137463	0.11296	-3.14669	6.70843	6.07351
NUP205	Nucleoporin 205kDa	23165	Nuclear envelope	Protein import into nucleus, docking	Protein binding	24	1.55165	6.66342	2.34841	0.0361611	0.184211	-4.05366	6.82187	6.18807
SERGEF	Secretion regulating guanine nucleotide exchange factor	26297	Nucleus	Signal transduction	Ran guanyl-nucleotide exchange factor activity	3	1.55105	5.26684	2.98506	0.0110042	0.10017	-2.93483	5.42515	4.79191
DENND5A	DENN/MADD domain containing 5A	23258	Golgi apparatus	Unknown	Rab guanyl-nucleotide exchange factor activity	6	1.55099	8.3555	3.37227	0.00530319	0.069468	-2.23413	8.5138	7.88061
CYLD	Cylindromatosis (turban tumor syndrome)	1540	Cytosol	Ubiquitin-dependent protein catabolic process	Ubiquitin thiolesterase activity	40	1.55018	6.97008	2.52694	0.0259942	0.156066	-3.74714	7.12819	6.49575
PIP4K2B	Phosphatidylinositol-5-phosphate 4-kinase, type II, beta	8396	Nucleus	Phospholipid metabolic process	Receptor signaling protein activity	6	1.54994	7.92181	4.01716	0.0015978	0.0408634	-1.07092	8.07986	7.44765
CASD1	CAS1 domain containing 1	64921	Integral to membrane	Unknown	Unknown	1	1.54954	6.0694	2.19997	0.0474154	0.210539	-4.30223	6.22736	5.59552
EML4	Echinoderm microtubule associated protein like 4	27436	Cytoplasm	Microtubule-based process	Unknown	5	-1.54875	7.58425	-3.14485	0.00814016	0.086327	-2.64638	7.42647	8.05758
DHX32	DEAH (Asp-Glu-Ala-His) box polypeptide 32	55760	Nucleus	Unknown	Helicase activity	1	1.54846	8.76073	2.67065	0.0198783	0.135385	-3.49559	8.91844	8.28761
LAP3	Leucine aminopeptidase 3	51056	Nucleus	Proteolysis	Magnesium ion binding	7	-1.54787	8.34021	-2.45899	0.0294879	0.164725	-3.86467	8.18264	8.81293
MYO1E	Myosin IE	4643	Cytoplasm	Vasculogenesis	Microfilament motor activity	11	-1.54621	6.1041	-3.32567	0.00578915	0.0715142	-2.31867	5.94691	6.57565
TTF1	Transcription termination factor, RNA polymerase I	7270	Nucleus	Chromatin remodeling	DNA binding	9	1.54529	6.44322	3.19176	0.00745083	0.0830259	-2.56146	6.60019	5.97231
ANP32E	Acidic (leucine-rich) nuclear phosphoprotein 32 family, member E	81611	Nucleus	Unknown	Phosphatase inhibitor activity	11	1.54479	6.6432	2.66421	0.0201194	0.13649	-3.50694	6.80005	6.17264
INTS5	Integrator complex subunit 5	80789	Integral to membrane	SnRNA processing	Protein binding	35	1.54473	7.33715	4.36519	0.000849513	0.0308574	-0.455783	7.49399	6.86663
MAP3K9	Mitogen-activated protein kinase kinase kinase 9	4293	Unknown	Transcription, DNA-dependent	Protein serine/threonine kinase activity	1	1.54389	5.31761	2.43919	0.0305885	0.168371	-3.89872	5.47425	4.84768
ZC3H4	Zinc finger CCCH-type containing 4	23211	Unknown	Unknown	Metal ion binding	13	1.54301	7.89309	3.62564	0.00329828	0.0554804	-1.77489	8.04952	7.42377
P4HB	Prolyl 4-hydroxylase, beta polypeptide	5034	Extracellular region	Protein folding	Protein disulfide isomerase activity	51	-1.54271	9.98696	-2.29918	0.0395775	0.192391	-4.13681	9.83059	10.4561
PRPF19	Pre-mRNA processing factor 19	27339	Ubiquitin ligase complex	Protein polyubiquitination	DNA binding	88	1.54171	8.78775	3.36441	0.0053822	0.0696536	-2.2484	8.94389	8.31935
CLUH	Clustered mitochondria (cluA/CLU1) homolog	23277	Cytoplasm	Intracellular distribution of mitochondria	Unknown	#N/A	-1.54141	8.07542	-3.36328	0.00539364	0.0696818	-2.25045	7.91936	8.54361
NSMAF	Neutral sphingomyelinase (N-SMase) activation associated factor	8439	Cytoplasm	Ceramide metabolic process	Receptor signaling protein activity	10	1.54127	7.40864	2.35279	0.0358716	0.183977	-4.04624	7.56467	6.94055
EHD4	EH-domain containing 4	30844	Nucleus	Pinocytosis	Nucleic acid binding	6	-1.5404	7.71702	-4.0267	0.00157009	0.0402991	-1.0539	7.56119	8.1845
RNF187	Ring finger protein 187	149603	Nucleus	Positive regulation of cell proliferation	Ubiquitin-protein ligase activity	6	1.54035	8.62755	2.69987	0.0188194	0.13237	-3.44401	8.78336	8.16011
FASN	Fatty acid synthase	2194	Cytoplasm	Acetyl-CoA metabolic process	Fatty acid synthase activity	43	1.5402	7.80594	2.86751	0.0137337	0.11296	-3.14581	7.96172	7.3386
UBE3C	Ubiquitin protein ligase E3C	9690	Proteasome complex	Protein polyubiquitination	Ubiquitin-protein ligase activity	24	1.53987	8.31091	2.49542	0.0275616	0.160778	-3.80177	8.46661	7.8438
EIF4E2	Eukaryotic translation initiation factor 4E family member 2	9470	Cytosol	In utero embryonic development	RNA cap binding	19	-1.53948	7.05828	-2.62002	0.021853	0.142139	-3.58463	6.90267	7.52511
COX7A2L	Cytochrome c oxidase subunit VIIa polypeptide 2 like	9167	Mitochondrial inner membrane	Respiratory electron transport chain	Cytochrome-c oxidase activity	4	1.53938	10.1731	2.67913	0.0195651	0.134609	-3.48063	10.3286	9.70629
PCNXL2	Pecanex-like 2 (Drosophila)	80003	Integral to membrane	Unknown	Unknown	#N/A	1.53918	6.31884	2.39215	0.0333646	0.175555	-3.97927	6.47438	5.85221
MMS19	MMS19 nucleotide excision repair homolog (S. cerevisiae)	64210	Nucleus	Phosphorelay signal transduction system	Transcription coactivator activity	176	1.53785	7.16525	3.53177	0.00393118	0.059474	-1.94488	7.32048	6.69957
FUT6	Fucosyltransferase 6 (alpha (1,3) fucosyltransferase)	2528	Golgi apparatus	Protein glycosylation	Fucosyltransferase activity	#N/A	-1.53778	8.22684	-2.33315	0.037189	0.186168	-4.07951	8.07162	8.69247
AAK1	AP2 associated kinase 1	22848	Coated pit	Protein phosphorylation	Protein serine/threonine kinase activity	3	1.53701	6.37793	2.27854	0.0410986	0.196828	-4.17145	6.53296	5.91284
CHD1L	Chromodomain helicase DNA binding protein 1-like	9557	Nucleus	ATP catabolic process	Nucleotide binding	28	1.53579	8.75317	3.05666	0.00961387	0.0925794	-2.80578	8.90792	8.28893
GSTM4	Glutathione S-transferase mu 4	2948	Cytoplasm	Glutathione metabolic process	Glutathione transferase activity	11	-1.5354	7.41368	-4.18451	0.00117727	0.0348501	-0.773606	7.25902	7.87764
C2CD3	C2 calcium-dependent domain containing 3	26005	Centrosome	In utero embryonic development	Unknown	1	1.53466	6.87141	2.34706	0.0362512	0.184241	-4.05596	7.02589	6.40797
RPRD2	Regulation of nuclear pre-mRNA domain containing 2	23248	DNA-directed RNA polymerase II, holoenzyme	Unknown	Unknown	10	1.53411	8.92106	3.81175	0.00233323	0.0481967	-1.43904	9.07541	8.458
ZMYM3	Zinc finger, MYM-type 3	9203	Nucleus	Cytoskeleton organization	DNA binding	16	1.53394	8.77911	3.99389	0.00166746	0.0414373	-1.11244	8.93342	8.31617
ENOPH1	Enolase-phosphatase 1	58478	Unknown	Sulfur amino acid metabolic process	Magnesium ion binding	3	1.53385	7.58024	2.85175	0.0141472	0.11475	-3.17399	7.73453	7.11737
TRMT112	TRNA methyltransferase 11-2 homolog (S. cerevisiae)	51504	Protein complex	Peptidyl-glutamine methylation	Protein binding	22	1.53301	9.47598	2.19858	0.0475352	0.210617	-4.30453	9.63007	9.0137
DNAJC7	DnaJ (Hsp40) homolog, subfamily C, member 7	7266	Nucleus	Protein folding	Protein binding	26	1.53261	7.65576	4.22497	0.00109397	0.0342727	-0.702139	7.80976	7.19377
FBXO21	F-box protein 21	23014	Ubiquitin ligase complex	Ubiquitin-dependent protein catabolic process	DNA binding	10	1.53235	8.15785	2.23256	0.0446914	0.204593	-4.24821	8.31179	7.69604
UBA1	Ubiquitin-like modifier activating enzyme 1	7317	Unknown	Cell death	Protein binding	62	1.53203	9.81391	2.71607	0.0182564	0.130733	-3.41536	9.96777	9.35233
YLPM1	YLP motif containing 1	56252	Nucleus	Transcription, DNA-dependent	Unknown	24	1.5318	7.33616	3.62707	0.00328953	0.0554804	-1.77232	7.48996	6.87473
MORF4L2	Mortality factor 4 like 2	9643	Nucleolus	Regulation of cell growth	Protein binding	48	1.52888	10.8219	4.03746	0.00153943	0.0400519	-1.03471	10.975	10.3626
SECISBP2	SECIS binding protein 2	79048	Nucleus	Translation	MRNA 3'-UTR binding	3	1.52818	6.79105	2.75196	0.0170671	0.126182	-3.35174	6.944	6.33219
RBM25	RNA binding motif protein 25	58517	Nucleus	Regulation of alternative mRNA splicing, via spliceosome	Nucleotide binding	40	1.52704	7.28387	3.15153	0.00803825	0.08573	-2.6343	7.43655	6.82582
SGSM2	Small G protein signaling modulator 2	9905	Unknown	Unknown	Rab GTPase activator activity	13	1.52695	8.81403	3.5082	0.0041086	0.0608889	-1.98758	8.96669	8.35604
PAN2	PAN2 poly(A) specific ribonuclease subunit homolog (S. cerevisiae)	9924	Cytoplasmic mRNA processing body	Nuclear-transcribed mRNA catabolic process, nonsense-mediated decay	3'-5'-exoribonuclease activity	340	1.52677	6.85508	2.39672	0.0330845	0.175061	-3.97147	7.0077	6.39722
POLR2K	Polymerase (RNA) II (DNA directed) polypeptide K, 7.0kDa	5440	Nucleus	MRNA splicing, via spliceosome	DNA binding	13	1.5265	7.2118	3.03248	0.0100626	0.0945856	-2.8494	7.36435	6.75413
SLC25A4	Solute carrier family 25 (mitochondrial carrier; adenine nucleotide translocator), member 4	291	Mitochondrion	Mitochondrial genome maintenance	Protein binding	23	-1.52592	7.85925	-2.61575	0.0220279	0.142182	-3.59212	7.70683	8.31651
HSD17B7	Hydroxysteroid (17-beta) dehydrogenase 7	51478	Endoplasmic reticulum membrane	Cholesterol biosynthetic process	3-keto sterol reductase activity	7	1.52526	7.93828	3.55731	0.0037476	0.0591373	-1.89859	8.09055	7.4815
APOLD1	Apolipoprotein L domain containing 1	81575	Extracellular region	Angiogenesis	Lipid binding	1	1.52503	6.93559	2.22501	0.0453093	0.205974	-4.26076	7.0878	6.47896
LAMP2	Lysosomal-associated membrane protein 2	3920	Lysosome	Platelet degranulation	Unknown	35	-1.52393	7.40573	-3.94781	0.00181487	0.041732	-1.19484	7.25378	7.86158
CTSZ	Cathepsin Z	1522	Extracellular space	Angiotensin maturation	Cysteine-type peptidase activity	2	-1.52373	6.47549	-2.61177	0.0221925	0.142377	-3.59911	6.32358	6.93119
C2orf47	Chromosome 2 open reading frame 47	79568	Mitochondrion	Unknown	Unknown	4	-1.52366	7.37576	-2.74604	0.0172582	0.126723	-3.36226	7.22387	7.83141
RBM23	RNA binding motif protein 23	55147	Nucleus	MRNA processing	Nucleotide binding	22	1.52267	8.67513	2.40307	0.0326989	0.174248	-3.96061	8.82678	8.22018
DDX3X	DEAD (Asp-Glu-Ala-Asp) box helicase 3, X-linked	1654	Nucleus	ATP catabolic process	DNA binding	105	-1.52137	8.27988	-3.18616	0.00752995	0.0832761	-2.5716	8.12853	8.73391
MGST2	Microsomal glutathione S-transferase 2	4258	Nuclear envelope	Glutathione biosynthetic process	Glutathione transferase activity	#N/A	-1.52121	8.77365	-2.71246	0.0183804	0.131004	-3.42175	8.62234	9.22756
SRP9	Signal recognition particle 9kDa	6726	Signal recognition particle receptor complex	Translation	RNA binding	24	1.51929	10.5322	3.33668	0.00567049	0.0709438	-2.29871	10.683	10.0796
PTK2	Protein tyrosine kinase 2	5747	Nucleus	Microtubule cytoskeleton organization	Actin binding	94	1.51886	8.00534	2.23935	0.0441428	0.203251	-4.23692	8.15609	7.55309
DUSP12	Dual specificity phosphatase 12	11266	Nucleus	Cellular protein modification process	Protein tyrosine phosphatase activity	6	1.51885	6.96835	2.46663	0.0290732	0.163501	-3.8515	7.1191	6.51612
PNN	Pinin, desmosome associated protein	5411	Nucleus	MRNA splicing, via spliceosome	DNA binding	33	1.51859	9.26408	2.99	0.0109022	0.0996034	-2.92594	9.41477	8.81203
PSPC1	Paraspeckle component 1	55269	Nucleus	Transcription, DNA-dependent	Nucleotide binding	16	1.51807	6.43999	2.62341	0.021715	0.142085	-3.57869	6.59055	5.9883
TAF6	TAF6 RNA polymerase II, TATA box binding protein (TBP)-associated factor, 80kDa	6878	Nucleus	DNA-dependent transcription, initiation	DNA binding	51	1.51704	7.8496	4.11365	0.00133933	0.0370715	-0.899182	7.99992	7.39866
SPG11	Spastic paraplegia 11 (autosomal recessive)	80208	Nucleolus	Cell death	Protein binding	1	1.51599	8.64752	2.20518	0.0469695	0.209469	-4.29361	8.79759	8.19733
PAIP1	Poly(A) binding protein interacting protein 1	10605	Cytoplasm	Nuclear-transcribed mRNA catabolic process, deadenylation-dependent decay	DNA binding	13	1.51584	7.93482	2.26979	0.0417611	0.197734	-4.18612	8.08485	7.48473
CSF1R	Colony stimulating factor 1 receptor	1436	Plasma membrane	Positive regulation of protein phosphorylation	Macrophage colony-stimulating factor receptor activity	18	-1.51511	8.08761	-2.32406	0.0378141	0.187673	-4.09487	7.93776	8.53718
CAMSAP2	Calmodulin regulated spectrin-associated protein family, member 2	23271	Cytoplasm	Unknown	Protein binding	5	1.51496	6.28647	2.51921	0.0263702	0.157363	-3.76055	6.43629	5.83701
NFE2L2	Nuclear factor, erythroid 2-like 2	4780	Chromatin	Transcription from RNA polymerase II promoter	RNA polymerase II activating transcription factor binding	46	-1.51458	8.97026	-3.6942	0.00290254	0.052245	-1.65097	8.82052	9.41945
NAA40	N(alpha)-acetyltransferase 40, NatD catalytic subunit	79829	Unknown	Unknown	N-acetyltransferase activity	3	1.51448	6.43058	2.95409	0.0116661	0.103827	-2.99054	6.58028	5.98146
ANKRD17	Ankyrin repeat domain 17	26057	Nucleus	Blood vessel maturation	RNA binding	9	1.51439	7.84457	2.36912	0.0348103	0.180137	-4.0185	7.99426	7.39552
PAFAH2	Platelet-activating factor acetylhydrolase 2, 40kDa	5051	Cytoplasm	Lipid metabolic process	1-alkyl-2-acetylglycerophosphocholine esterase activity	#N/A	-1.514	7.14029	-3.31409	0.00591679	0.0724566	-2.33969	6.9907	7.58906
TRAF3IP2	TRAF3 interacting protein 2	10758	Unknown	B cell apoptotic process	Protein binding	17	1.51289	8.8712	2.20859	0.0466805	0.209	-4.28798	9.02052	8.42322
NSL1	NSL1, MIS12 kinetochore complex component	25936	MIS12/MIND type complex	Mitotic cell cycle	Protein binding	18	1.51034	7.72386	3.24834	0.00669692	0.0769941	-2.45892	7.87258	7.2777
IPO9	Importin 9	55705	Nucleus	Protein import into nucleus	Protein binding	15	1.50966	8.11747	2.64735	0.0207644	0.138288	-3.53662	8.26603	7.6718
MOK	MOK protein kinase	5891	Cytoplasm	Protein phosphorylation	Protein kinase activity	6	1.50957	6.75676	2.76936	0.0165183	0.124148	-3.32084	6.9053	6.31116
CSTB	Cystatin B (stefin B)	1476	Nucleolus	Adult locomotory behavior	Protease binding	16	1.50908	10.3035	2.80739	0.0153788	0.120451	-3.25316	10.4519	9.85823
PLXND1	Plexin D1	23129	Intracellular	Angiogenesis	Semaphorin receptor activity	2	1.50884	8.33965	2.65566	0.0204441	0.137226	-3.522	8.48801	7.89457
NSUN5P1	NOP2/Sun domain family, member 5 pseudogene 1	155400	Unknown	Unknown	Unknown	#N/A	1.50822	7.72066	2.53957	0.0253906	0.153961	-3.72519	7.86887	7.27602
ARID1A	AT rich interactive domain 1A (SWI-like)	8289	Nuclear chromatin	Nucleosome disassembly	DNA binding	41	1.50811	8.76713	2.1918	0.0481228	0.211363	-4.31573	8.91532	8.32258
HSP90AA1	Heat shock protein 90kDa alpha (cytosolic), class A member 1	3320	Extracellular region	G2/M transition of mitotic cell cycle	Nucleotide binding	725	1.50719	11.0564	2.57337	0.0238409	0.148517	-3.66628	11.2044	10.6125
ZFHX3	Zinc finger homeobox 3	463	Nucleus	Negative regulation of transcription from RNA polymerase II promoter	Sequence-specific DNA binding transcription factor activity	8	1.50717	6.57277	2.24394	0.0437756	0.202421	-4.22928	6.72073	6.12888
C5AR1	Complement component 5a receptor 1	728	Plasma membrane	Activation of MAPK activity	Complement component C5a binding	6	-1.50658	5.05411	-2.62459	0.0216674	0.142085	-3.57662	4.90629	5.49757
LPHN1	Latrophilin 1	22859	Plasma membrane	Heterophilic cell-cell adhesion	G-protein coupled receptor activity	4	1.50648	7.3106	3.60898	0.00340254	0.0564762	-1.80505	7.45839	6.86721
PJA2	Praja ring finger 2, E3 ubiquitin protein ligase	9867	Golgi membrane	Long-term memory	Ubiquitin-protein ligase activity	20	1.50584	8.4334	2.31466	0.0384714	0.189808	-4.11074	8.58104	7.99047
TMEM184B	Transmembrane protein 184B	25829	Integral to membrane	Unknown	Unknown	1	1.50567	7.57315	2.91461	0.0125674	0.107748	-3.06143	7.72075	7.13035
PRR5	Proline rich 5 (renal)	55615	Unknown	Cell cycle	Unknown	6	-1.50423	7.28795	-3.66383	0.00307149	0.0535837	-1.70584	7.14069	7.72972
FCGR3B	Fc fragment of IgG, low affinity IIIb, receptor (CD16b)	2215	Extracellular region	Immune response	IgG binding	2	-1.50268	5.82262	-2.85026	0.014187	0.114949	-3.17666	5.67574	6.26327
HNRNPU	Heterogeneous nuclear ribonucleoprotein U (scaffold attachment factor A)	3192	Nucleoplasm	MRNA splicing, via spliceosome	DNA binding	241	1.50253	9.86661	2.89882	0.0129472	0.109184	-3.08975	10.0135	9.42607
HCK	Hemopoietic cell kinase	3055	Nucleus	Leukocyte migration involved in immune response	Protein tyrosine kinase activity	42	-1.50247	6.25226	-2.29915	0.0395793	0.192391	-4.13685	6.10543	6.69277
CBX5	Chromobox homolog 5	23468	Histone deacetylase complex	Blood coagulation	Chromatin binding	140	1.50224	8.22875	3.03565	0.0100027	0.0944097	-2.84369	8.37553	7.78841
ERH	Enhancer of rudimentary homolog (Drosophila)	2079	Midbody	Nucleobase-containing compound metabolic process	Unknown	32	1.50146	10.2926	3.58358	0.00356793	0.0580676	-1.85102	10.4392	9.85281
LACTB2	Lactamase, beta 2	51110	Mitochondrion	Unknown	Hydrolase activity	11	-1.50053	5.87282	-2.54475	0.0251469	0.152725	-3.71618	5.72645	6.31192
DMTN	Dematin actin binding protein	2039	Nucleus	Protein complex assembly	Actin binding	#N/A	1.50011	7.59624	2.60005	0.0226837	0.144649	-3.61965	7.74251	7.15744
DUSP3	Dual specificity phosphatase 3	1845	Immunological synapse	Inactivation of MAPK activity	Protein tyrosine phosphatase activity	9	-1.49969	7.49819	-2.77177	0.0164439	0.123918	-3.31657	7.35203	7.93669
ZNF529	Zinc finger protein 529	57711	Nucleus	Transcription, DNA-dependent	DNA binding	2	1.49896	4.62522	3.18094	0.00760438	0.0834706	-2.58104	4.77121	4.18725
NME7	NME/NM23 family member 7	29922	Centrosome	Epithelial cilium movement	Nucleoside diphosphate kinase activity	15	1.49895	6.91099	2.58455	0.0233493	0.147284	-3.64676	7.05697	6.47302
CKAP5	Cytoskeleton associated protein 5	9793	Spindle pole	G2/M transition of mitotic cell cycle	Protein binding	20	1.49847	8.46424	2.24984	0.0433078	0.201807	-4.21944	8.61011	8.02662
KIAA0556	KIAA0556	23247	Nucleus	Unknown	Unknown	#N/A	1.4981	7.20344	2.9577	0.011587	0.103348	-2.98405	7.34922	6.76608
CDK2AP1	Cyclin-dependent kinase 2 associated protein 1	8099	Nucleus	S phase of mitotic cell cycle	DNA binding	17	1.49771	9.66451	2.2014	0.0472929	0.210368	-4.29987	9.8102	9.22744
HIPK3	Homeodomain interacting protein kinase 3	10114	Nucleus	Regulation of transcription, DNA-dependent	Protein kinase activity	31	-1.49756	5.47533	-3.22641	0.00697963	0.0792746	-2.49868	5.32967	5.91229
VPS8	Vacuolar protein sorting 8 homolog (S. cerevisiae)	23355	Unknown	Unknown	Zinc ion binding	1	1.4973	7.4495	2.42972	0.0311286	0.169945	-3.91497	7.59509	7.01273
PCYT2	Phosphate cytidylyltransferase 2, ethanolamine	5833	Unknown	Phospholipid metabolic process	Ethanolamine-phosphate cytidylyltransferase activity	7	-1.49723	6.12655	-3.54146	0.00386047	0.0592384	-1.92731	5.98098	6.56328
WHSC1	Wolf-Hirschhorn syndrome candidate 1	7468	Nucleus	Negative regulation of transcription from RNA polymerase II promoter	DNA binding	132	1.497	6.77282	2.31992	0.0381019	0.188479	-4.10185	6.91834	6.33626
TRMT1L	TRNA methyltransferase 1 homolog (S. cerevisiae)-like	81627	Unknown	Adult locomotory behavior	TRNA binding	11	1.49647	5.0678	2.46699	0.0290543	0.163501	-3.85089	5.21319	4.63163
C11orf58	Chromosome 11 open reading frame 58	10944	Unknown	Unknown	Unknown	27	1.49646	9.50938	2.86827	0.013714	0.112942	-3.14445	9.65477	9.07322
G6PC3	Glucose 6 phosphatase, catalytic, 3	92579	Endoplasmic reticulum membrane	Carbohydrate metabolic process	Glucose-6-phosphatase activity	#N/A	1.49594	8.94201	3.54757	0.00381655	0.0591373	-1.91624	9.08727	8.50621
GABBR1	Gamma-aminobutyric acid (GABA) B receptor, 1	2550	Extracellular region	Adenylate cyclase-inhibiting G-protein coupled receptor signaling pathway	G-protein coupled GABA receptor activity	10	1.49498	7.78431	2.76525	0.0166464	0.124665	-3.32814	7.92934	7.34921
MRPS22	Mitochondrial ribosomal protein S22	56945	Mitochondrion	Unknown	Structural constituent of ribosome	24	-1.49471	7.95695	-3.0354	0.0100073	0.0944097	-2.84413	7.81198	8.39185
SEPP1	Selenoprotein P, plasma, 1	6414	Extracellular region	Selenium compound metabolic process	Selenium binding	4	-1.49436	11.5659	-2.74248	0.0173739	0.127448	-3.36858	11.421	12.0006
SS18	Synovial sarcoma translocation, chromosome 18	6760	Nucleus	Microtubule cytoskeleton organization	Protein binding	19	-1.49384	5.34301	-2.62075	0.0218232	0.142139	-3.58335	5.19825	5.77728
LCP2	Lymphocyte cytosolic protein 2 (SH2 domain containing leukocyte protein of 76kDa)	3937	Cytosol	Immune response	Protein binding	24	-1.4937	4.3518	-4.0266	0.00157037	0.0402991	-1.05407	4.20708	4.78597
RDH11	Retinol dehydrogenase 11 (all-trans/9-cis/11-cis)	51109	Photoreceptor inner segment	Retinoid metabolic process	Retinol dehydrogenase activity	5	1.49283	7.58973	2.97481	0.0112191	0.101268	-2.95328	7.73424	7.15619
SP140L	SP140 nuclear body protein-like	93349	Nucleus	Unknown	DNA binding	3	-1.49245	5.77462	-2.82873	0.0147738	0.117924	-3.21511	5.6302	6.20788
DPM2	Dolichyl-phosphate mannosyltransferase polypeptide 2, regulatory subunit	8818	Glycosylphosphatidylinositol-N-acetylglucosaminyltransferase (GPI-GnT) complex	Dolichol-linked oligosaccharide biosynthetic process	Dolichyl-phosphate beta-D-mannosyltransferase activity	3	1.49161	6.98426	2.77686	0.0162873	0.123684	-3.30751	7.12847	6.5516
ACSL4	Acyl-CoA synthetase long-chain family member 4	2182	Cytoplasm	Long-chain fatty acid metabolic process	Long-chain fatty acid-CoA ligase activity	10	1.49144	4.93908	2.31304	0.0385852	0.189995	-4.11345	5.08326	4.50655
STAT6	Signal transducer and activator of transcription 6, interleukin-4 induced	6778	Nuclear chromatin	Negative regulation of transcription from RNA polymerase II promoter	RNA polymerase II core promoter sequence-specific DNA binding	54	-1.49138	8.01878	-3.90581	0.00196085	0.0436203	-1.27007	7.87462	8.45127
GABARAP	GABA(A) receptor-associated protein	11337	Golgi membrane	Microtubule cytoskeleton organization	Protein binding	41	1.49128	11.3696	3.63956	0.00321373	0.0550434	-1.74972	11.5138	10.9372
SIK2	Salt-inducible kinase 2	23235	Nucleus	Protein phosphorylation	Magnesium ion binding	8	1.49063	6.57865	2.53737	0.0254946	0.154238	-3.72902	6.72263	6.14671
ARFGAP2	ADP-ribosylation factor GTPase activating protein 2	84364	Golgi membrane	Protein transport	ARF GTPase activator activity	3	1.49054	8.73039	2.29485	0.0398918	0.193514	-4.14408	8.87435	8.29851
CUL7	Cullin 7	9820	Nucleus	Vasculogenesis	Protein binding	24	1.48922	8.11386	2.86262	0.0138606	0.113404	-3.15455	8.2575	7.68294
ATXN7L3B	Ataxin 7-like 3B	552889	Unknown	Unknown	Unknown	1	1.48918	9.65945	2.35269	0.0358781	0.183977	-4.04641	9.80308	9.22856
CPT1A	Carnitine palmitoyltransferase 1A (liver)	1374	Mitochondrion	Long-chain fatty acid metabolic process	Carnitine O-palmitoyltransferase activity	25	-1.48896	7.49986	-3.33871	0.00564879	0.0709438	-2.29502	7.35628	7.93058
RPA2	Replication protein A2, 32kDa	6118	Nucleus	G1/S transition of mitotic cell cycle	Single-stranded DNA binding	77	1.48886	8.39757	2.24323	0.0438322	0.202421	-4.23046	8.54113	7.96691
IP6K2	Inositol hexakisphosphate kinase 2	51447	Nucleus	Phosphate ion transport	Inositol hexakisphosphate 5-kinase activity	6	1.48869	7.54672	3.6265	0.003293	0.0554804	-1.77334	7.69023	7.11619

## Sheet: GO Biological Process terms
GO.ID	Term	Annotated	Significant	P.Value	Sig.Genes
GO:0044710	Single-organism Metabolic Process	1724	320	5.8e-06	CD24/ABCC5/NR1H3/PPIF/RASGRP1/LPCAT3/PSMD14/SPRY2/AKR1A1/DLC1/ACAA2/CEBPA/AGPAT2/SORBS1/GNB5/PTGES3/KDM5B/ARPP19/MTHFD2/SEC24A/PPARGC1A/SMPDL3A/SLC27A3/SLC27A2/B3GNT1/RAPGEF4/CHN1/PNKP/GABARAPL2/OSBPL1A/ADCY9/CLU/PLIN2/ADH1B/ADH1C/ADH5/COL5A2/MBOAT2/AADAC/CPS1/CPT1A/CPT2/CRK/CRMP1/CSF1R/CTPS1/CTSB/CTSD/CYB5A/CYP2C9/CYP2C18/CYP3A4/ADSS/DCK/AKR1C2/DDT/DDX3X/DECR1/DNM1/DPYSL2/DUT/ECHS1/EDNRA/PIKFYVE…
GO:0044281	Small Molecule Metabolic Process	1452	275	7.1e-06	ABCC5/NR1H3/PPIF/RASGRP1/LPCAT3/PSMD14/SPRY2/AKR1A1/DLC1/ACAA2/CEBPA/AGPAT2/GNB5/PTGES3/ARPP19/MTHFD2/SEC24A/PPARGC1A/SMPDL3A/SLC27A3/SLC27A2/B3GNT1/RAPGEF4/CHN1/PNKP/GABARAPL2/OSBPL1A/ADCY9/PLIN2/ADH1B/ADH1C/ADH5/MBOAT2/CPS1/CPT1A/CPT2/CRK/CRMP1/CTPS1/CYB5A/CYP2C9/CYP2C18/CYP3A4/ADSS/DCK/AKR1C2/DDX3X/DECR1/DNM1/DPYSL2/DUT/ECHS1/EDNRA/PIKFYVE/ENO2/AK1/EPHX2/ERBB2/ERH/ETFA/ETFDH/EXT1/EXTL2/FABP1/A…
GO:0016042	Lipid Catabolic Process	112	35	1.3e-05	SMPDL3A/SLC27A2/AADAC/CPS1/CPT1A/CPT2/CYP3A4/DECR1/ECHS1/ETFDH/FABP1/INPP5F/PLCH1/DDHD2/PLD3/HADHA/HADHB/HADH/HSD17B4/APOB/ACADM/LIPA/LPL/PAFAH2/ACOX1/HSD17B11/ENPP2/PHYH/PLA2G2A/PLCB4/PPT1/BDH2/AKR1B10/HRASLS/SCP2
GO:0032787	Monocarboxylic Acid Metabolic Process	235	58	7.7e-05	NR1H3/AKR1A1/ACAA2/PTGES3/PPARGC1A/SLC27A3/SLC27A2/CPT1A/CPT2/CYP2C9/AKR1C2/DECR1/ECHS1/EPHX2/ETFDH/FABP1/ACSL4/FASN/SLC35D1/SIRT1/NR5A2/HADHA/HADHB/HADH/HIF1A/HPGD/HSD17B4/ACADM/LDHA/LPL/MGST2/MIF/MYO5A/P4HB/PAM/ACOX1/PCK1/CRYL1/INSIG2/PHYH/POR/BDH2/PTGS1/ELOVL5/SCP2/SLC16A1/SLC22A4/AACS/BTD/TNFRSF1A/UGP2/UGT2A3/CBR1/ALDH1A2/GGTLC1/LPIN2/CD74/NR1H4
GO:0006692	Prostanoid Metabolic Process	18	10	8.6e-05	PTGES3/AKR1C2/SIRT1/HPGD/MIF/ACOX1/PTGS1/TNFRSF1A/CBR1/CD74
GO:0006693	Prostaglandin Metabolic Process	18	10	8.6e-05	PTGES3/AKR1C2/SIRT1/HPGD/MIF/ACOX1/PTGS1/TNFRSF1A/CBR1/CD74
GO:0046916	Cellular Transition Metal Ion Homeostasis	55	20	9e-05	ATP6V0E2/SLC39A6/HIF1A/HMOX1/APLP2/APP/MT1X/MT2A/ACO1/SLC22A17/ATP6V1H/ATP6V1B2/ATP6V0C/ATP6V1E1/ATP6V0B/S100A8/SLC30A1/CYBRD1/ABCG2/ATP6V1G1
GO:0019395	Fatty Acid Oxidation	47	18	9.3e-05	PPARGC1A/SLC27A2/CPT1A/CPT2/DECR1/ECHS1/ETFDH/FABP1/HADHA/HADHB/HADH/HSD17B4/ACADM/ACOX1/PHYH/POR/BDH2/SCP2
GO:0044242	Cellular Lipid Catabolic Process	78	25	0.00014	SMPDL3A/SLC27A2/AADAC/CPS1/CPT1A/CPT2/DECR1/ECHS1/ETFDH/FABP1/INPP5F/HADHA/HADHB/HADH/HSD17B4/APOB/ACADM/LPL/ACOX1/ENPP2/PHYH/PPT1/BDH2/AKR1B10/SCP2
GO:1901615	Organic Hydroxy Compound Metabolic Process	215	53	0.00016	LPCAT3/ACAA2/CEBPA/SMPDL3A/OSBPL1A/ADH1B/ADH1C/ADH5/MBOAT2/CPT1A/CYP3A4/DDT/EPHX2/ALDH2/ALDH1B1/FDX1/ALDH3A2/PLCH1/SGMS1/DAK/GK/GOT1/HIF1A/APLP2/APOA1/APOB/ACADM/APP/INPPL1/MAOA/MAOB/MYO5A/PCK1/INSIG2/IP6K2/ISYNA1/HSD17B7/ENPP2/CYB5R1/PLA2G2A/PLCB4/POR/CHPT1/AKR1B10/PCTP/SCP2/SLC22A4/SULT1A2/SULT1A1/CAT/DPM2/LPIN2/NR1H4
GO:0006635	Fatty Acid Beta-oxidation	37	15	0.00017	SLC27A2/CPT1A/CPT2/DECR1/ECHS1/ETFDH/FABP1/HADHA/HADHB/HADH/HSD17B4/ACADM/ACOX1/BDH2/SCP2
GO:0034440	Lipid Oxidation	49	18	0.00017	PPARGC1A/SLC27A2/CPT1A/CPT2/DECR1/ECHS1/ETFDH/FABP1/HADHA/HADHB/HADH/HSD17B4/ACADM/ACOX1/PHYH/POR/BDH2/SCP2
GO:0010817	Regulation Of Hormone Levels	187	47	0.00023	RAPGEF4/CPE/CPT1A/CTSZ/CYP3A4/AKR1C2/ENPEP/FDX1/FKBP1B/AKR1B1/PCSK1N/PCLO/GLUD1/GNAS/SLC25A4/HIF1A/HSD17B4/KCNS3/LRP5/MYO5A/OXCT1/RDH11/HSD17B11/PCSK1/PCSK2/HSD17B7/PDGFRA/PFKM/POR/RETSAT/PPP3CA/PPP3CB/PRKAR1A/SCP2/SCG5/AACS/SNAP25/SOX4/STX1A/STXBP1/SULT1A1/VAMP2/CACNA1A/CACNA1D/ALDH1A2/DHRS3/HMGN3
GO:0006631	Fatty Acid Metabolic Process	172	44	0.00024	NR1H3/ACAA2/PTGES3/PPARGC1A/SLC27A3/SLC27A2/CPT1A/CPT2/CYP2C9/AKR1C2/DECR1/ECHS1/EPHX2/ETFDH/FABP1/ACSL4/FASN/SIRT1/HADHA/HADHB/HADH/HPGD/HSD17B4/ACADM/LPL/MGST2/MIF/MYO5A/PAM/ACOX1/CRYL1/INSIG2/PHYH/POR/BDH2/PTGS1/ELOVL5/SCP2/AACS/TNFRSF1A/CBR1/GGTLC1/LPIN2/CD74
GO:0050796	Regulation Of Insulin Secretion	76	24	0.00024	RAPGEF4/CPT1A/FKBP1B/GLUD1/GNAS/SLC25A4/HIF1A/KCNS3/LRP5/OXCT1/PCSK1/PFKM/PPP3CA/PPP3CB/PRKAR1A/AACS/SNAP25/SOX4/STX1A/STXBP1/VAMP2/CACNA1A/CACNA1D/HMGN3
GO:0009062	Fatty Acid Catabolic Process	42	16	0.00024	SLC27A2/CPT1A/CPT2/DECR1/ECHS1/ETFDH/FABP1/HADHA/HADHB/HADH/HSD17B4/ACADM/ACOX1/PHYH/BDH2/SCP2
GO:0055114	Oxidation-reduction Process	338	75	0.0003	SORBS1/PPARGC1A/SLC27A2/RAPGEF4/ADCY9/ADH1B/ADH1C/ADH5/CPS1/CPT1A/CPT2/CYP2C9/CYP3A4/AKR1C2/DECR1/ECHS1/ETFA/ETFDH/FABP1/ALDH2/FASN/GPR116/FDX1/ALDH3A2/FH/ALDOB/GLUD2/GNAS/GNG5/SLC25A4/HADHA/HADHB/HADH/HMOX1/HSD17B4/APOA1/ACADM/INSR/KCNS3/NDUFS1/NDUFV2/ACO1/ACO2/ACOX1/WWOX/ATP5J/PGM1/PHYH/POR/RETSAT/PPOX/MARC2/PID1/PRKAR1A/TMX4/BDH2/SQRDL/SCP2/SDHB/SDHD/SNAP25/STX1A/STXBP1/VAMP2/TST/UGP2/CACNA1A/…
GO:0002791	Regulation Of Peptide Secretion	82	25	0.00033	RAPGEF4/CPT1A/FKBP1B/GLUD1/GNAS/SLC25A4/HIF1A/KCNS3/LRP5/OXCT1/PCSK1/PFKM/PPP3CA/PPP3CB/PRKAR1A/AACS/SNAP25/SOX4/STX1A/STXBP1/VAMP2/CACNA1A/CACNA1D/HMGN3/CD74
GO:0006629	Lipid Metabolic Process	641	128	0.00038	NR1H3/LPCAT3/ACAA2/CEBPA/AGPAT2/SORBS1/PTGES3/PPARGC1A/SMPDL3A/SLC27A3/SLC27A2/OSBPL1A/CLU/PLIN2/ADH5/MBOAT2/AADAC/CPS1/CPT1A/CPT2/CSF1R/CYP2C9/CYP3A4/AKR1C2/DECR1/ECHS1/PIKFYVE/EPHX2/ETFDH/FABP1/ACSL4/FASN/GPR116/FDX1/ALDH3A2/INPP5F/PLCH1/AKR1B1/DDHD2/SIRT1/PLD3/NR5A2/SGMS1/GK/PRPF19/CERS2/HADHA/HADHB/HADH/HPGD/HSD17B2/HSD17B4/APLP2/APOA1/APOB/ACADM/APP/INPPL1/ARF3/LIPA/LPL/MGST2/MIF/MTTP/MYO5A/…
GO:0090087	Regulation Of Peptide Transport	83	25	0.00041	RAPGEF4/CPT1A/FKBP1B/GLUD1/GNAS/SLC25A4/HIF1A/KCNS3/LRP5/OXCT1/PCSK1/PFKM/PPP3CA/PPP3CB/PRKAR1A/AACS/SNAP25/SOX4/STX1A/STXBP1/VAMP2/CACNA1A/CACNA1D/HMGN3/CD74
GO:0072329	Monocarboxylic Acid Catabolic Process	48	17	0.00043	AKR1A1/SLC27A2/CPT1A/CPT2/DECR1/ECHS1/ETFDH/FABP1/HADHA/HADHB/HADH/HSD17B4/ACADM/ACOX1/PHYH/BDH2/SCP2
GO:0007268	Synaptic Transmission	250	58	0.00045	UNC13B/AP3M2/NISCH/GABARAP/TRIM9/ADCY9/CTNNA2/CTNND2/AP2B1/DMD/DPYSL2/EPB41L1/ALDH2/LPHN1/NCDN/ARHGEF9/GABBR1/GABRB3/GCHFR/PCLO/GNAI1/GNG5/GRIA2/HRAS/APP/KCNH2/KCNJ2/KCNJ6/KCNK3/KCNS3/MAOA/MYO5A/NEDD4/NOVA1/NRAS/NSF/PFN2/PPP3CA/PPP3CB/PPT1/PTK2/RRAS/CCL2/SH3GL2/SLC1A1/SNAP25/STX1A/STXBP1/VAMP2/SYN2/CACNA1A/SLC30A1/CACNB3/AP3B2/CAMK2B/CAV2/RAB11A/GABBR2
GO:0051046	Regulation Of Secretion	203	49	0.00048	NR1H3/RAPGEF4/TRIM9/CPT1A/CSF1R/DPYSL2/SCAMP5/ACSL4/FCER1G/FKBP1B/RAB26/SERGEF/PCLO/GLUD1/GNAS/SLC25A4/HIF1A/HMOX1/APOA1/KCNS3/LRP5/MAOB/MIF/OXCT1/PAM/PCSK1/PFKM/PFN2/PPP3CA/PPP3CB/SRGN/PRKAR1A/RAB3B/SGK1/SCG5/AACS/SNAP25/SOX4/STX1A/STXBP1/VAMP2/CCR2/CACNA1A/CACNA1D/SLC30A1/CDK5R2/HMGN3/RPH3AL/CD74
GO:0030258	Lipid Modification	80	24	0.00056	PPARGC1A/SLC27A2/CPT1A/CPT2/DECR1/ECHS1/EPHX2/ETFDH/FABP1/HADHA/HADHB/HADH/HSD17B4/APOA1/ACADM/INPPL1/ACOX1/IP6K2/PHYH/POR/BDH2/SCP2/SYNJ2/MTMR3
GO:0090276	Regulation Of Peptide Hormone Secretion	80	24	0.00056	RAPGEF4/CPT1A/FKBP1B/GLUD1/GNAS/SLC25A4/HIF1A/KCNS3/LRP5/OXCT1/PCSK1/PFKM/PPP3CA/PPP3CB/PRKAR1A/AACS/SNAP25/SOX4/STX1A/STXBP1/VAMP2/CACNA1A/CACNA1D/HMGN3
GO:0006641	Triglyceride Metabolic Process	58	19	0.00063	NR1H3/AGPAT2/AADAC/CPS1/CPT1A/ACSL4/FASN/SIRT1/GK/APOB/LPL/MTTP/PCK1/INSIG2/FBXW7/ELOVL5/SLC22A4/CAT/LPIN2
GO:0055076	Transition Metal Ion Homeostasis	67	21	0.00065	ATP6V0E2/SLC39A6/HIF1A/HMOX1/APLP2/APP/MT1X/MT2A/ACO1/SLC22A17/ATP6V1H/ATP6V1B2/ATP6V0C/ATP6V1E1/ATP6V0B/BDH2/S100A8/SLC30A1/CYBRD1/ABCG2/ATP6V1G1
GO:0044255	Cellular Lipid Metabolic Process	487	100	0.00065	NR1H3/LPCAT3/ACAA2/AGPAT2/PTGES3/PPARGC1A/SMPDL3A/SLC27A3/SLC27A2/PLIN2/ADH5/MBOAT2/AADAC/CPS1/CPT1A/CPT2/CSF1R/CYP2C9/CYP3A4/AKR1C2/DECR1/ECHS1/PIKFYVE/EPHX2/ETFDH/FABP1/ACSL4/FASN/ALDH3A2/INPP5F/SIRT1/PLD3/SGMS1/GK/CERS2/HADHA/HADHB/HADH/HPGD/HSD17B4/APOA1/APOB/ACADM/INPPL1/ARF3/LPL/MGST2/MIF/MTTP/MYO5A/OXCT1/G0S2/PAM/ACOX1/PCK1/CRYL1/RDH11/INSIG2/PIGP/IP6K2/ISYNA1/ENPP2/PHYH/PLA2G2A/POR/PIGG/R…
GO:0044282	Small Molecule Catabolic Process	139	36	0.00067	AKR1A1/SMPDL3A/SLC27A2/ADH5/CPS1/CPT1A/CPT2/DECR1/ECHS1/ETFDH/FABP1/ALDH2/FAH/ALDH1B1/QPRT/GK/GLUD1/GLUD2/GOT1/HADHA/HADHB/HADH/HSD17B4/ACADM/OXCT1/ACOX1/PCYOX1/ENPP2/PHYH/ABHD10/BDH2/AKR1B10/SQRDL/SCP2/TST/PCYOX1L
GO:0044712	Single-organism Catabolic Process	139	36	0.00067	AKR1A1/SMPDL3A/SLC27A2/ADH5/CPS1/CPT1A/CPT2/DECR1/ECHS1/ETFDH/FABP1/ALDH2/FAH/ALDH1B1/QPRT/GK/GLUD1/GLUD2/GOT1/HADHA/HADHB/HADH/HSD17B4/ACADM/OXCT1/ACOX1/PCYOX1/ENPP2/PHYH/ABHD10/BDH2/AKR1B10/SQRDL/SCP2/TST/PCYOX1L
GO:0030073	Insulin Secretion	91	26	0.00077	RAPGEF4/CPT1A/FKBP1B/PCLO/GLUD1/GNAS/SLC25A4/HIF1A/KCNS3/LRP5/MYO5A/OXCT1/PCSK1/PFKM/PPP3CA/PPP3CB/PRKAR1A/AACS/SNAP25/SOX4/STX1A/STXBP1/VAMP2/CACNA1A/CACNA1D/HMGN3
GO:0042445	Hormone Metabolic Process	82	24	0.00083	CPE/CTSZ/CYP3A4/AKR1C2/ENPEP/FDX1/AKR1B1/PCSK1N/HIF1A/HSD17B4/RDH11/HSD17B11/PCSK1/PCSK2/HSD17B7/PDGFRA/POR/RETSAT/SCP2/SCG5/SULT1A1/CACNA1A/ALDH1A2/DHRS3
GO:0046486	Glycerolipid Metabolic Process	182	44	0.00088	NR1H3/LPCAT3/AGPAT2/MBOAT2/AADAC/CPS1/CPT1A/CSF1R/PIKFYVE/ACSL4/FASN/INPP5F/SIRT1/PLD3/GK/HADHA/HADHB/APOA1/APOB/INPPL1/ARF3/LPL/MTTP/PCK1/INSIG2/PIGP/IP6K2/ENPP2/PLA2G2A/PIGG/FBXW7/CHPT1/PCYT2/ELOVL5/SLC22A4/PGAP1/PIP4K2B/CAT/DPM2/SYNJ2/MTMR3/MTMR6/LPIN2/LPGAT1
GO:0051049	Regulation Of Transport	544	109	0.00094	NR1H3/PPIF/CDKN1A/ACAA2/SORBS1/ARPP19/PPARGC1A/YWHAQ/RAPGEF4/CHP1/TRIM9/CPT1A/CSF1R/CYLD/DMD/DPYSL2/EDNRA/SCAMP5/DMTN/ACSL4/FCER1G/FKBP1B/AAK1/NUP205/KANK1/SIRT1/RAB26/CLIP3/SERGEF/PCLO/GLUD1/GNAQ/GNAS/SLC25A4/HCK/EHD4/HIF1A/HMOX1/HSP90AB1/APOA1/NUP43/INSR/KCNH2/KCNJ2/KCNS3/LCP1/LRP5/MAOB/MAP1B/MET/MIF/KMT2A/MX2/MYO5A/NEDD4/ATP2B4/OXCT1/PRDX1/CALY/PAM/PCSK1/UBR5/TMEM66/PDZK1/PFKM/PFN2/PKD1/AHI1/P…
GO:0033559	Unsaturated Fatty Acid Metabolic Process	51	17	0.00096	PTGES3/CYP2C9/AKR1C2/EPHX2/SIRT1/HPGD/HSD17B4/MGST2/MIF/ACOX1/PTGS1/ELOVL5/SCP2/TNFRSF1A/CBR1/GGTLC1/CD74
GO:0019226	Transmission Of Nerve Impulse	301	66	0.00097	UNC13B/WASF3/AP3M2/NISCH/GABARAP/TRIM9/ADCY9/CTNNA2/CTNND2/AP2B1/DMD/DPYSL2/PIKFYVE/EPB41L1/ERBB2/ALDH2/FKBP1B/LPHN1/NFASC/NCDN/ARHGEF9/GABBR1/GABRB3/GCHFR/PCLO/GNAI1/GNG5/GRIA2/HRAS/APP/KCNH2/KCNJ2/KCNJ6/KCNK3/KCNS3/MAOA/MYO5A/NEDD4/NOVA1/NRAS/NRCAM/NSF/PFN2/PPP3CA/PPP3CB/PPT1/PTK2/RRAS/CCL2/SH3GL2/SLC1A1/SNAP25/STX1A/STXBP1/VAMP2/SYN2/TSC1/CACNA1A/SLC30A1/CACNB3/AP3B2/CAMK2B/JAM3/CAV2/RAB11A/GA…
GO:0006639	Acylglycerol Metabolic Process	60	19	0.001	NR1H3/AGPAT2/AADAC/CPS1/CPT1A/ACSL4/FASN/SIRT1/GK/APOB/LPL/MTTP/PCK1/INSIG2/FBXW7/ELOVL5/SLC22A4/CAT/LPIN2
GO:0006066	Alcohol Metabolic Process	178	43	0.00102	LPCAT3/ACAA2/CEBPA/SMPDL3A/OSBPL1A/ADH1B/ADH1C/ADH5/MBOAT2/CYP3A4/EPHX2/ALDH2/ALDH1B1/FDX1/ALDH3A2/PLCH1/SGMS1/DAK/GK/GOT1/APLP2/APOA1/APOB/APP/INPPL1/PCK1/INSIG2/IP6K2/ISYNA1/HSD17B7/ENPP2/CYB5R1/PLA2G2A/PLCB4/POR/CHPT1/AKR1B10/PCTP/SCP2/CAT/DPM2/LPIN2/NR1H4
GO:0043604	Amide Biosynthetic Process	23	10	0.00109	CEBPA/CPS1/DMD/SGMS1/MGST2/ASNS/ASS1/PCSK1/CNDP2/BDH2
GO:0001676	Long-chain Fatty Acid Metabolic Process	43	15	0.00111	PTGES3/SLC27A2/CPT1A/CYP2C9/EPHX2/ACSL4/HPGD/HSD17B4/MYO5A/PAM/ACOX1/PTGS1/ELOVL5/SCP2/CBR1
GO:0010043	Response To Zinc Ion	16	8	0.00115	KCNK3/MT1E/MT1F/MT1G/MT1H/MT1X/MT2A/S100A8
GO:0006638	Neutral Lipid Metabolic Process	61	19	0.00125	NR1H3/AGPAT2/AADAC/CPS1/CPT1A/ACSL4/FASN/SIRT1/GK/APOB/LPL/MTTP/PCK1/INSIG2/FBXW7/ELOVL5/SLC22A4/CAT/LPIN2
GO:0034308	Primary Alcohol Metabolic Process	13	7	0.00136	ADH1B/ADH1C/ADH5/ALDH2/ALDH1B1/ALDH3A2/AKR1B10
GO:0071276	Cellular Response To Cadmium Ion	10	6	0.00148	HMOX1/MT1E/MT1F/MT1G/MT1H/MT1X
GO:0006082	Organic Acid Metabolic Process	569	112	0.00155	NR1H3/LPCAT3/PSMD14/AKR1A1/ACAA2/PTGES3/MTHFD2/PPARGC1A/SLC27A3/SLC27A2/B3GNT1/CPS1/CPT1A/CPT2/CTPS1/CYB5A/CYP2C9/ADSS/AKR1C2/DECR1/ECHS1/EPHX2/ETFDH/EXT1/EXTL2/FABP1/ACSL4/FAH/FASN/FH/SEPHS2/SLC35D1/SIRT1/QPRT/NR5A2/GATM/GLUD1/GLUD2/GOT1/GSTM4/HADHA/HADHB/HADH/HIF1A/HPGD/HSD17B4/IARS/ACADM/IDS/LDHA/LPL/MGST2/MIF/MPST/ASNS/ASS1/MSRA/MYO5A/ACO1/ACO2/P4HB/PAM/ACOX1/PCK1/CRYL1/INSIG2/PCYOX1/PEPD/PHY…
GO:0002790	Peptide Secretion	101	27	0.00184	RAPGEF4/CPT1A/FKBP1B/PCLO/GLUD1/GNAS/SLC25A4/HIF1A/KCNS3/LRP5/MYO5A/OXCT1/PCSK1/PFKM/PPP3CA/PPP3CB/PRKAR1A/AACS/SNAP25/SOX4/STX1A/STXBP1/VAMP2/CACNA1A/CACNA1D/HMGN3/CD74
GO:0055082	Cellular Chemical Homeostasis	232	52	0.00198	CD24/PPARGC1A/CHP1/ATP6V0E2/DMD/EDNRA/EPHX2/MICU2/FKBP1B/SIRT1/SLC39A6/HIF1A/ANXA7/HMOX1/APLP2/APP/KCNJ2/KCNK3/LRP5/MT1X/MT2A/ACO1/OXCT1/SLC22A17/PDGFRA/ATP6V1H/ATP6V1B2/ATP6V0C/ATP6V1E1/ATP6V0B/RMDN3/PPP3CA/PPP3CB/PPT1/PTK2/PTPRC/S100A8/CCL2/CCL5/CXCL12/AACS/SOX4/C5AR1/CCR2/CACNA1A/SLC30A1/CYBRD1/HMGN3/ABCG2/GSTO1/ATP6V1G1/SV2A
GO:0071705	Nitrogen Compound Transport	298	64	0.00199	RNPS1/RAPGEF4/NISCH/PRAF2/SLC38A10/CPT1A/CPT2/DPYSL2/EDNRA/FCER1G/CASC3/FKBP1B/NUP205/SLC35D1/SLC35A3/PCLO/GLUD1/GNAS/SLC25A4/DDX25/HBB/HIF1A/NUP43/KCNS3/KIF5C/LRP5/MAOB/MX2/MYO5A/OXCT1/PCSK1/PDZK1/PFKM/SLC6A15/PPP3CA/PPP3CB/PRKAR1A/NUP133/SLC1A1/UPF3B/UPF3A/SLC3A1/SLC18A1/SLC22A4/AACS/SNAP25/SOX4/STX1A/STXBP1/VAMP2/TSC1/TST/XPO1/CACNA1A/CACNA1D/SLC25A20/PABPN1/TNKS/NPIPA1/SRSF11/HMGN3/ABCG2/CD74…
GO:0006690	Icosanoid Metabolic Process	41	14	0.00204	PTGES3/CYP2C9/AKR1C2/EPHX2/SIRT1/HPGD/MGST2/MIF/ACOX1/PTGS1/TNFRSF1A/CBR1/GGTLC1/CD74
GO:1901568	Fatty Acid Derivative Metabolic Process	41	14	0.00204	PTGES3/CYP2C9/AKR1C2/EPHX2/SIRT1/HPGD/MGST2/MIF/ACOX1/PTGS1/TNFRSF1A/CBR1/GGTLC1/CD74
GO:0046883	Regulation Of Hormone Secretion	92	25	0.00209	RAPGEF4/CPT1A/FKBP1B/GLUD1/GNAS/SLC25A4/HIF1A/KCNS3/LRP5/OXCT1/PCSK1/PFKM/PPP3CA/PPP3CB/PRKAR1A/SCG5/AACS/SNAP25/SOX4/STX1A/STXBP1/VAMP2/CACNA1A/CACNA1D/HMGN3
GO:0060341	Regulation Of Cellular Localization	378	78	0.0022	NR1H3/CDKN1A/ACAA2/CIB1/SORBS1/YWHAQ/RAPGEF4/CHP1/TRIM9/CPT1A/CSF1R/CYLD/DMD/DPYSL2/EDNRA/SCAMP5/DMTN/FCER1G/FKBP1B/KANK1/SIRT1/RAB26/CLIP3/SERGEF/PCLO/GLUD1/GNAQ/GNAS/SLC25A4/HIF1A/HMOX1/HSP90AB1/APOA1/KCNS3/LCP1/LRP5/MAOB/MAP1B/MIF/MX2/NEDD4/OXCT1/PRDX1/PAM/PCSK1/UBR5/PDZK1/PFKM/PFN2/PKD1/PPM1B/PID1/PPP3CA/PPP3CB/SRGN/PRKAR1A/RAB3B/BCL3/SCP2/SCG5/AACS/SNAP25/SOX4/STX1A/STXBP1/VAMP2/TLR3/TNFRSF1…
GO:0035637	Multicellular Organismal Signaling	316	67	0.00221	UNC13B/WASF3/AP3M2/NISCH/GABARAP/TRIM9/ADCY9/CTNNA2/CTNND2/AP2B1/DMD/DPYSL2/PIKFYVE/EPB41L1/ERBB2/ALDH2/FKBP1B/LPHN1/NFASC/NCDN/ARHGEF9/GABBR1/GABRB3/GCHFR/PCLO/GNAI1/GNG5/GRIA2/HRAS/APP/KCNH2/KCNJ2/KCNJ6/KCNK3/KCNS3/MAOA/MYO5A/NEDD4/NOVA1/NRAS/NRCAM/NSF/PFN2/PPP3CA/PPP3CB/PPT1/PTK2/RRAS/CCL2/SH3GL2/SLC1A1/SNAP25/STX1A/STXBP1/VAMP2/SYN2/TSC1/CACNA1A/CACNA1D/SLC30A1/CACNB3/AP3B2/CAMK2B/JAM3/CAV2/R…
GO:0006805	Xenobiotic Metabolic Process	78	22	0.00228	ADH1B/ADH1C/CYP2C9/CYP2C18/CYP3A4/EPHX2/ALDH2/SLC35D1/FMO4/GSTM4/MAOA/MAOB/MGST2/CNDP2/PTGS1/SULT1A2/SULT1A1/TPMT/UGP2/NR1I2/PAPSS1/GSTO1
GO:0017156	Calcium Ion-dependent Exocytosis	25	10	0.00234	RAPGEF4/CHP1/TRIM9/SCAMP5/PPP3CB/STX1A/STXBP1/CACNA1A/CDK5R2/RPH3AL
GO:0017157	Regulation Of Exocytosis	46	15	0.00241	RAPGEF4/TRIM9/SCAMP5/FCER1G/RAB26/PCLO/HMOX1/PFN2/RAB3B/STX1A/STXBP1/CCR2/CACNA1A/CDK5R2/RPH3AL
GO:0007267	Cell-cell Signaling	425	86	0.00242	UNC13B/AP3M2/RAPGEF4/NISCH/GABARAP/TRIM9/ADCY9/CPT1A/CTNNA2/CTNND2/AP2B1/DMD/DPYSL2/ENPEP/EPB41L1/HIPK1/ALDH2/FGF9/FGF13/FKBP1B/LPHN1/NCDN/ARHGEF9/GABBR1/GABRB3/GCHFR/PCLO/GLUD1/GNAI1/GNAS/GNG5/GRIA2/SLC25A4/HIF1A/HRAS/APP/KCNH2/KCNJ2/KCNJ6/KCNK3/KCNS3/LRP5/MAOA/MET/MYO5A/NEDD4/NOVA1/NRAS/NSF/OXCT1/PCSK1/PFKM/PFN2/PPP3CA/PPP3CB/PPT1/PRKAR1A/PTK2/RRAS/CCL2/CCL5/SCG5/SH3GL2/SLC1A1/AACS/SNAP25/SOX4/…
GO:0030072	Peptide Hormone Secretion	98	26	0.00249	RAPGEF4/CPT1A/FKBP1B/PCLO/GLUD1/GNAS/SLC25A4/HIF1A/KCNS3/LRP5/MYO5A/OXCT1/PCSK1/PFKM/PPP3CA/PPP3CB/PRKAR1A/AACS/SNAP25/SOX4/STX1A/STXBP1/VAMP2/CACNA1A/CACNA1D/HMGN3
GO:0071466	Cellular Response To Xenobiotic Stimulus	79	22	0.00272	ADH1B/ADH1C/CYP2C9/CYP2C18/CYP3A4/EPHX2/ALDH2/SLC35D1/FMO4/GSTM4/MAOA/MAOB/MGST2/CNDP2/PTGS1/SULT1A2/SULT1A1/TPMT/UGP2/NR1I2/PAPSS1/GSTO1
GO:0006879	Cellular Iron Ion Homeostasis	38	13	0.00287	ATP6V0E2/HIF1A/HMOX1/ACO1/SLC22A17/ATP6V1H/ATP6V1B2/ATP6V0C/ATP6V1E1/ATP6V0B/CYBRD1/ABCG2/ATP6V1G1
GO:0050877	Neurological System Process	457	91	0.003	SPRY2/CDKN1B/UNC13B/WASF3/AP3M2/NISCH/GABARAP/TRIM9/ADCY9/CTNNA2/CTNND2/AP2B1/DFNA5/DMD/DPYSL2/EDNRA/PIKFYVE/EPB41L1/ERBB2/ALDH2/FGF13/FKBP1B/LPHN1/NFASC/NCDN/ARHGEF9/GABBR1/GABRB3/DFNB31/GCHFR/PCLO/GNAI1/GNAS/GNG5/GRIA2/HIF1A/APBB1/HRAS/APLP2/APP/KCNH2/KCNJ2/KCNJ6/KCNK3/KCNS3/MAOA/MYO5A/NEDD4/NQO2/NOVA1/NRAS/NRCAM/NSF/ATP8A2/PFN2/FAM134B/SOBP/PPP3CA/PPP3CB/PPT1/SPATA7/PTK2/WDR19/BBS1/RRAS/CCL2/S…
GO:0043436	Oxoacid Metabolic Process	563	109	0.00316	NR1H3/LPCAT3/PSMD14/AKR1A1/ACAA2/PTGES3/MTHFD2/PPARGC1A/SLC27A3/SLC27A2/B3GNT1/CPS1/CPT1A/CPT2/CTPS1/CYB5A/CYP2C9/ADSS/AKR1C2/DECR1/ECHS1/EPHX2/ETFDH/EXT1/EXTL2/FABP1/ACSL4/FAH/FASN/FH/SEPHS2/SLC35D1/SIRT1/QPRT/NR5A2/GATM/GLUD1/GLUD2/GOT1/GSTM4/HADHA/HADHB/HADH/HIF1A/HPGD/HSD17B4/IARS/ACADM/IDS/LDHA/LPL/MGST2/MIF/ASNS/ASS1/MSRA/MYO5A/ACO1/ACO2/P4HB/PAM/ACOX1/PCK1/CRYL1/INSIG2/PCYOX1/PEPD/PHYH/PLA…
GO:0009410	Response To Xenobiotic Stimulus	80	22	0.00322	ADH1B/ADH1C/CYP2C9/CYP2C18/CYP3A4/EPHX2/ALDH2/SLC35D1/FMO4/GSTM4/MAOA/MAOB/MGST2/CNDP2/PTGS1/SULT1A2/SULT1A1/TPMT/UGP2/NR1I2/PAPSS1/GSTO1
GO:0006721	Terpenoid Metabolic Process	43	14	0.00338	ADH5/CYP2C9/CYP3A4/ALDH3A2/APOA1/APOB/LPL/RDH11/RETSAT/AKR1B10/SDC1/TNFRSF1A/ALDH1A2/DHRS3
GO:0006836	Neurotransmitter Transport	52	16	0.0034	UNC13B/TRIM9/PCLO/MAOA/PFN2/SLC6A15/PPT1/SLC18A1/SNAP25/STX1A/STXBP1/VAMP2/SYN2/CACNA1A/SLC30A1/SV2A
GO:0019725	Cellular Homeostasis	283	60	0.00369	CD24/PPARGC1A/CHP1/ATP6V0E2/DMD/EDNRA/EPHX2/MICU2/FKBP1B/SIRT1/SLC39A6/GLRX/HIF1A/ANXA7/HMOX1/APLP2/APP/KCNJ2/KCNK3/LRP5/MCL1/MT1X/MT2A/ACO1/OXCT1/P4HB/SLC22A17/PDGFRA/ATP6V1H/PFKM/ATP6V1B2/ATP6V0C/ATP6V1E1/ATP6V0B/RMDN3/PPP3CA/PPP3CB/PPT1/TMX4/PTK2/PTPRC/S100A8/CCL2/CCL5/CXCL12/AACS/SOX4/C5AR1/CCR2/CACNA1A/SLC30A1/TXNDC15/CYBRD1/TUSC3/AIFM1/HMGN3/ABCG2/GSTO1/ATP6V1G1/SV2A
GO:0007269	Neurotransmitter Secretion	39	13	0.00372	UNC13B/TRIM9/PCLO/MAOA/PFN2/PPT1/SNAP25/STX1A/STXBP1/VAMP2/SYN2/CACNA1A/SLC30A1
GO:0015833	Peptide Transport	106	27	0.00387	RAPGEF4/CPT1A/FKBP1B/PCLO/GLUD1/GNAS/SLC25A4/HIF1A/KCNS3/LRP5/MYO5A/OXCT1/PCSK1/PFKM/PPP3CA/PPP3CB/PRKAR1A/AACS/SNAP25/SOX4/STX1A/STXBP1/VAMP2/CACNA1A/CACNA1D/HMGN3/CD74
GO:0001516	Prostaglandin Biosynthetic Process	15	7	0.00387	PTGES3/SIRT1/HPGD/MIF/PTGS1/CBR1/CD74
GO:0046457	Prostanoid Biosynthetic Process	15	7	0.00387	PTGES3/SIRT1/HPGD/MIF/PTGS1/CBR1/CD74
GO:0019752	Carboxylic Acid Metabolic Process	508	99	0.00396	NR1H3/LPCAT3/PSMD14/AKR1A1/ACAA2/PTGES3/MTHFD2/PPARGC1A/SLC27A3/SLC27A2/CPS1/CPT1A/CPT2/CTPS1/CYB5A/CYP2C9/ADSS/AKR1C2/DECR1/ECHS1/EPHX2/ETFDH/FABP1/ACSL4/FAH/FASN/FH/SEPHS2/SLC35D1/SIRT1/QPRT/NR5A2/GATM/GLUD1/GLUD2/GOT1/GSTM4/HADHA/HADHB/HADH/HIF1A/HPGD/HSD17B4/IARS/ACADM/LDHA/LPL/MGST2/MIF/ASNS/ASS1/MSRA/MYO5A/ACO1/ACO2/P4HB/PAM/ACOX1/PCK1/CRYL1/INSIG2/PCYOX1/PEPD/PHYH/PLA2G2A/POR/ADI1/ABHD10/C…
GO:0016054	Organic Acid Catabolic Process	112	28	0.00439	AKR1A1/SLC27A2/CPS1/CPT1A/CPT2/DECR1/ECHS1/ETFDH/FABP1/FAH/QPRT/GLUD1/GLUD2/GOT1/HADHA/HADHB/HADH/HSD17B4/ACADM/ACOX1/PCYOX1/PHYH/ABHD10/BDH2/SQRDL/SCP2/TST/PCYOX1L
GO:0046395	Carboxylic Acid Catabolic Process	112	28	0.00439	AKR1A1/SLC27A2/CPS1/CPT1A/CPT2/DECR1/ECHS1/ETFDH/FABP1/FAH/QPRT/GLUD1/GLUD2/GOT1/HADHA/HADHB/HADH/HSD17B4/ACADM/ACOX1/PCYOX1/PHYH/ABHD10/BDH2/SQRDL/SCP2/TST/PCYOX1L
GO:0042886	Amide Transport	107	27	0.00445	RAPGEF4/CPT1A/FKBP1B/PCLO/GLUD1/GNAS/SLC25A4/HIF1A/KCNS3/LRP5/MYO5A/OXCT1/PCSK1/PFKM/PPP3CA/PPP3CB/PRKAR1A/AACS/SNAP25/SOX4/STX1A/STXBP1/VAMP2/CACNA1A/CACNA1D/HMGN3/CD74
GO:0032940	Secretion By Cell	348	71	0.00458	NR1H3/RASGRP1/UNC13B/TRAF3IP2/RAPGEF4/NISCH/CHP1/TRIM9/CLU/CPT1A/CSF1R/DPYSL2/SCAMP5/TXLNA/DMTN/FCER1G/FKBP1B/MMRN1/EXOC7/RAB26/SERGEF/PCLO/GLUD1/GNAS/ANK1/SLC25A4/SCG3/HCK/HIF1A/HMOX1/APOA1/APP/RBPJ/KCNS3/LAMP2/LCP2/LRP5/MAOA/MAOB/MIF/MYO5A/NSF/OXCT1/PAM/PCSK1/PFKM/PFN2/PPP3CA/PPP3CB/PPT1/SRGN/PRKAR1A/RAB3B/CCL5/SCG5/AACS/SNAP25/SOX4/STX1A/STXBP1/VAMP2/SYN2/CCR2/CACNA1A/CACNA1D/SLC30A1/SCG2/CDK5…
GO:0046686	Response To Cadmium Ion	23	9	0.00459	CYB5A/HMOX1/MT1E/MT1F/MT1G/MT1H/MT1X/SLC30A1/CAMK2B
GO:0048858	Cell Projection Morphogenesis	360	73	0.00477	CD24/PLXNC1/PGRMC1/CHN1/COL5A2/CRMP1/CTNNA2/AP2B1/DMD/DPYSL2/ERBB2/EXT1/FGF13/CEP164/RUFY3/MYCBP2/NFASC/CLASP2/PLXND1/KANK1/OBSL1/C2CD3/GDI1/B9D1/GPM6A/ANK1/MNX1/APBB1/APBB2/HRAS/HSP90AA1/HSP90AB1/APP/ARL3/MAP1B/MET/NEDD4/NRAS/NRCAM/PAK3/PCNT/TNFRSF12A/ATP8A2/PLXNB1/AHI1/PPP3CB/IFT46/PTK2/KIDINS220/KIAA1598/WDR19/PTPRA/PTPRC/PTPRD/BBS1/RAC2/RRAS/CXCL12/SH3GL2/CAPRIN2/SPTAN1/STXBP1/TOP2B/CACNA1A/C…
GO:0015893	Drug Transport	12	6	0.00495	EDNRA/SLC22A18/PDZK1/ABCB1/NR1I2/ABCG2
GO:0048878	Chemical Homeostasis	355	72	0.00502	CD24/NR1H3/PPARGC1A/CHP1/CTSH/ATP6V0E2/DMD/EDNRA/EPHX2/MICU2/GPR116/FKBP1B/SIRT1/NR5A2/IFI6/SLC39A6/GOT1/HIF1A/ANXA7/HMOX1/APLP2/APOA1/APOB/APP/INSR/KCNH2/KCNJ2/KCNK3/LPL/LRP5/MET/MT1X/MT2A/MTTP/ACO1/OXCT1/ACOX1/PCK1/SLC22A17/PDGFRA/ATP6V1H/PFKM/ATP6V1B2/ATP6V0C/ATP6V1E1/ATP6V0B/RMDN3/FBXW7/PPP3CA/PPP3CB/PPT1/BDH2/PTK2/PTPRC/S100A8/CCL2/CCL5/CXCL12/AACS/SOX4/C5AR1/CCR2/CACNA1A/SLC30A1/CYBRD1/HMGN…
GO:0000096	Sulfur Amino Acid Metabolic Process	32	11	0.0057	CPS1/GOT1/MSRA/PCYOX1/ADI1/CNDP2/SQRDL/ENOPH1/TST/CACNA1A/PCYOX1L
GO:0032990	Cell Part Morphogenesis	369	74	0.00599	CD24/PLXNC1/PGRMC1/CHN1/COL5A2/CRMP1/CTNNA2/AP2B1/DMD/DPYSL2/ERBB2/EXT1/FGF13/CEP164/RUFY3/MYCBP2/NFASC/CLASP2/PLXND1/KANK1/OBSL1/C2CD3/GDI1/B9D1/GPM6A/ANK1/MNX1/APBB1/APBB2/HRAS/HSP90AA1/HSP90AB1/APP/ARL3/MAP1B/MET/NEDD4/NRAS/NRCAM/PAK3/PCNT/TNFRSF12A/ATP8A2/PLXNB1/AHI1/PID1/PPP3CB/IFT46/PTK2/KIDINS220/KIAA1598/WDR19/PTPRA/PTPRC/PTPRD/BBS1/RAC2/RRAS/CXCL12/SH3GL2/CAPRIN2/SPTAN1/STXBP1/TOP2B/CACN…
GO:0016079	Synaptic Vesicle Exocytosis	16	7	0.00599	UNC13B/TRIM9/PCLO/PFN2/SNAP25/STX1A/STXBP1
GO:0042551	Neuron Maturation	16	7	0.00599	NFASC/MTCH1/GNAQ/APP/NRCAM/FEV/RET
GO:0003001	Generation Of A Signal Involved In Cell-cell Signaling	146	34	0.00609	UNC13B/RAPGEF4/TRIM9/CPT1A/FKBP1B/PCLO/GLUD1/GNAS/SLC25A4/HIF1A/KCNS3/LRP5/MAOA/MYO5A/OXCT1/PCSK1/PFKM/PFN2/PPP3CA/PPP3CB/PPT1/PRKAR1A/SCG5/AACS/SNAP25/SOX4/STX1A/STXBP1/VAMP2/SYN2/CACNA1A/CACNA1D/SLC30A1/HMGN3
GO:0023061	Signal Release	146	34	0.00609	UNC13B/RAPGEF4/TRIM9/CPT1A/FKBP1B/PCLO/GLUD1/GNAS/SLC25A4/HIF1A/KCNS3/LRP5/MAOA/MYO5A/OXCT1/PCSK1/PFKM/PFN2/PPP3CA/PPP3CB/PPT1/PRKAR1A/SCG5/AACS/SNAP25/SOX4/STX1A/STXBP1/VAMP2/SYN2/CACNA1A/CACNA1D/SLC30A1/HMGN3
GO:0006873	Cellular Ion Homeostasis	195	43	0.00635	CD24/CHP1/ATP6V0E2/DMD/EDNRA/EPHX2/MICU2/FKBP1B/SLC39A6/HIF1A/ANXA7/HMOX1/APLP2/APP/KCNJ2/KCNK3/MT1X/MT2A/ACO1/SLC22A17/PDGFRA/ATP6V1H/ATP6V1B2/ATP6V0C/ATP6V1E1/ATP6V0B/RMDN3/PPT1/PTK2/PTPRC/S100A8/CCL2/CCL5/CXCL12/C5AR1/CCR2/CACNA1A/SLC30A1/CYBRD1/ABCG2/GSTO1/ATP6V1G1/SV2A
GO:0015988	Energy Coupled Proton Transmembrane Transport, Against Electrochemical Gradient	20	8	0.00638	ATP6V0E2/ATP6V1H/ATP5G3/ATP6V1B2/ATP6V0C/ATP6V1E1/ATP6V0B/ATP6AP1
GO:0015991	ATP Hydrolysis Coupled Proton Transport	20	8	0.00638	ATP6V0E2/ATP6V1H/ATP5G3/ATP6V1B2/ATP6V0C/ATP6V1E1/ATP6V0B/ATP6AP1
GO:0006875	Cellular Metal Ion Homeostasis	179	40	0.00658	CD24/ATP6V0E2/DMD/EDNRA/EPHX2/MICU2/FKBP1B/SLC39A6/HIF1A/ANXA7/HMOX1/APLP2/APP/KCNJ2/KCNK3/MT1X/MT2A/ACO1/SLC22A17/PDGFRA/ATP6V1H/ATP6V1B2/ATP6V0C/ATP6V1E1/ATP6V0B/RMDN3/PTPRC/S100A8/CCL2/CCL5/CXCL12/C5AR1/CCR2/CACNA1A/SLC30A1/CYBRD1/ABCG2/GSTO1/ATP6V1G1/SV2A
GO:0015672	Monovalent Inorganic Cation Transport	126	30	0.00694	PPIF/CDKN1B/CHP1/SLC38A10/ATP6V0E2/DMD/KLHL3/ANK1/KCNH2/KCNJ2/KCNJ6/KCNK3/KCNS3/NEDD4/NSF/ATP2B4/ATP6V1H/ATP5G3/ATP5J/ATP6V1B2/ATP6V0C/ATP6V1E1/ATP6V0B/ATP6AP1/SCN3A/SGK1/SLC22A4/TSC1/CACNA1D/ATP6V1G1
GO:0006887	Exocytosis	158	36	0.00701	RASGRP1/UNC13B/RAPGEF4/CHP1/TRIM9/CLU/SCAMP5/TXLNA/DMTN/FCER1G/MMRN1/EXOC7/RAB26/PCLO/ANK1/SCG3/HCK/HMOX1/APOA1/APP/LAMP2/MYO5A/NSF/PFN2/PPP3CB/SRGN/RAB3B/CCL5/SNAP25/STX1A/STXBP1/CCR2/CACNA1A/CDK5R2/RPH3AL/SCRN1
GO:0016053	Organic Acid Biosynthetic Process	158	36	0.00701	NR1H3/AKR1A1/PTGES3/MTHFD2/SLC27A2/CPS1/FASN/SEPHS2/SLC35D1/SIRT1/GATM/GLUD1/GLUD2/GOT1/HPGD/HSD17B4/ACADM/LPL/MGST2/MIF/ASNS/ASS1/MYO5A/INSIG2/ADI1/CNDP2/PTGS1/ENOPH1/ELOVL5/SCP2/UGP2/CBR1/ALDH1A2/GGTLC1/CD74/NR1H4
GO:0046394	Carboxylic Acid Biosynthetic Process	158	36	0.00701	NR1H3/AKR1A1/PTGES3/MTHFD2/SLC27A2/CPS1/FASN/SEPHS2/SLC35D1/SIRT1/GATM/GLUD1/GLUD2/GOT1/HPGD/HSD17B4/ACADM/LPL/MGST2/MIF/ASNS/ASS1/MYO5A/INSIG2/ADI1/CNDP2/PTGS1/ENOPH1/ELOVL5/SCP2/UGP2/CBR1/ALDH1A2/GGTLC1/CD74/NR1H4
GO:0030003	Cellular Cation Homeostasis	191	42	0.0073	CD24/CHP1/ATP6V0E2/DMD/EDNRA/EPHX2/MICU2/FKBP1B/SLC39A6/HIF1A/ANXA7/HMOX1/APLP2/APP/KCNJ2/KCNK3/MT1X/MT2A/ACO1/SLC22A17/PDGFRA/ATP6V1H/ATP6V1B2/ATP6V0C/ATP6V1E1/ATP6V0B/RMDN3/PPT1/PTPRC/S100A8/CCL2/CCL5/CXCL12/C5AR1/CCR2/CACNA1A/SLC30A1/CYBRD1/ABCG2/GSTO1/ATP6V1G1/SV2A
GO:0042592	Homeostatic Process	578	109	0.00738	CD24/NR1H3/CEBPG/PTGES3/PPARGC1A/CHP1/PARP1/CSF1R/CTSH/ATP6V0E2/DMD/EDNRA/DMTN/EPHX2/FCER1G/MICU2/GPR116/FH/FKBP1B/NCDN/SIRT1/NR5A2/IFI6/SLC39A6/DFNB31/POT1/GLRX/GNAS/GOT1/ANK1/HIF1A/ANXA7/HMOX1/APLP2/APOA1/APOB/APP/IL7R/INSR/KCNH2/KCNJ2/KCNK3/LIPA/LPL/LRP5/LTBP3/MCL1/MET/MIF/MT1X/MT2A/MTTP/ACO1/OXCT1/P4HB/PRDX1/ACOX1/PCK1/SLC22A17/VPS54/PDGFRA/ATP6V1H/PFKM/ATP6V1B2/ATP6V0C/ATP6V1E1/ATP6V0B/TERF2…
GO:0016101	Diterpenoid Metabolic Process	33	11	0.0074	ADH5/APOA1/APOB/LPL/RDH11/RETSAT/AKR1B10/SDC1/TNFRSF1A/ALDH1A2/DHRS3
GO:0050808	Synapse Organization	61	17	0.00784	UNC13B/CTNNA2/ERBB2/LPHN1/NFASC/PLXND1/GPM6A/APP/MYO5A/NEDD4/NRCAM/PAK3/PTK2/PTPRD/TSC1/CACNA1A/CAMK2B
GO:0006636	Unsaturated Fatty Acid Biosynthetic Process	29	10	0.00807	PTGES3/SIRT1/HPGD/MGST2/MIF/PTGS1/ELOVL5/CBR1/GGTLC1/CD74
GO:0046456	Icosanoid Biosynthetic Process	25	9	0.00863	PTGES3/SIRT1/HPGD/MGST2/MIF/PTGS1/CBR1/GGTLC1/CD74
GO:1901570	Fatty Acid Derivative Biosynthetic Process	25	9	0.00863	PTGES3/SIRT1/HPGD/MGST2/MIF/PTGS1/CBR1/GGTLC1/CD74
GO:0001505	Regulation Of Neurotransmitter Levels	52	15	0.00869	UNC13B/TRIM9/ALDH2/GCHFR/PCLO/MAOA/PFN2/PPT1/SNAP25/STX1A/STXBP1/VAMP2/SYN2/CACNA1A/SLC30A1
GO:0016486	Peptide Hormone Processing	17	7	0.00887	CPE/CTSZ/ENPEP/PCSK1N/PCSK1/PCSK2/SCG5
GO:0032722	Positive Regulation Of Chemokine Production	17	7	0.00887	CSF1R/DDX3X/HIF1A/IL6R/MIF/TLR3/CD74
GO:0006720	Isoprenoid Metabolic Process	57	16	0.00906	ADH5/CYP2C9/CYP3A4/ALDH3A2/APOA1/APOB/LPL/RDH11/PHYH/RETSAT/AKR1B10/SDC1/TNFRSF1A/DPM2/ALDH1A2/DHRS3
GO:0006112	Energy Reserve Metabolic Process	92	23	0.0093	SORBS1/RAPGEF4/ADCY9/CPS1/FASN/GPR116/GNAS/GNG5/SLC25A4/ACADM/INSR/KCNS3/PGM1/PID1/PRKAR1A/SNAP25/STX1A/STXBP1/VAMP2/UGP2/CACNA1A/CACNA1D/KL
GO:0007399	Nervous System Development	825	149	0.00958	CD24/PLXNC1/DLC1/UNC13B/WASF3/PGRMC1/CHN1/SCRG1/TBCB/COL5A2/CRMP1/CTNNA2/AP2B1/DCTN1/DFNA5/DMD/DPYSL2/DVL2/DYRK1A/EDNRA/PIKFYVE/HIPK1/ERBB2/EXT1/ACSL4/BPTF/ALDH3A2/FGF13/LPHN1/RUFY3/MYT1L/MYCBP2/NFASC/CLASP2/PLXND1/NCDN/KANK1/OBSL1/PSD4/MTCH1/GABRB3/DFNB31/C2CD3/KIAA1279/GDI1/PRPF19/GNAQ/GPM6A/ANK1/TAGLN3/NME7/HIF1A/MNX1/HNMT/APBB1/APBB2/HRAS/HSP90AA1/HSP90AB1/APLP1/APLP2/APOA1/APOB/APP/RBPJ/SHRO…
GO:0048667	Cell Morphogenesis Involved In Neuron Differentiation	290	59	0.00987	CD24/PLXNC1/PGRMC1/CHN1/COL5A2/CRMP1/CTNNA2/AP2B1/DPYSL2/ERBB2/EXT1/FGF13/RUFY3/MYCBP2/NFASC/CLASP2/PLXND1/OBSL1/GDI1/ANK1/MNX1/APBB1/APBB2/HRAS/HSP90AA1/HSP90AB1/APP/MAP1B/MET/NEDD4/NRAS/NRCAM/PAK3/TNFRSF12A/ATP8A2/PLXNB1/PPP3CB/PTK2/KIDINS220/KIAA1598/PTPRA/PTPRC/PTPRD/RAC2/RRAS/CXCL12/SH3GL2/CAPRIN2/SPTAN1/STXBP1/TOP2B/CACNA1A/CACNA1D/CACNB3/FZD5/CAMK2B/FZD6/RAB11A/CUL7
GO:0055072	Iron Ion Homeostasis	48	14	0.00998	ATP6V0E2/HIF1A/HMOX1/ACO1/SLC22A17/ATP6V1H/ATP6V1B2/ATP6V0C/ATP6V1E1/ATP6V0B/BDH2/CYBRD1/ABCG2/ATP6V1G1
GO:0046903	Secretion	395	77	0.01045	NR1H3/RASGRP1/UNC13B/TRAF3IP2/RAPGEF4/NISCH/CHP1/TRIM9/CLU/CPT1A/CSF1R/DPYSL2/EDNRA/SCAMP5/TXLNA/DMTN/ACSL4/FCER1G/FKBP1B/MMRN1/EXOC7/RAB26/SERGEF/PCLO/GLUD1/GNAS/ANK1/SLC25A4/SCG3/HCK/HIF1A/HMOX1/APOA1/APP/RBPJ/KCNS3/LAMP2/LCP2/LRP5/MAOA/MAOB/MIF/MYO5A/NSF/OXCT1/PAM/PCSK1/PFKM/PFN2/PPP3CA/PPP3CB/PPT1/SRGN/PRKAR1A/RAB3B/CCL5/SGK1/SCG5/SLC22A4/AACS/SNAP25/SOX4/STX1A/STXBP1/VAMP2/SYN2/CCR2/XDH/CACN…
GO:0097191	Extrinsic Apoptotic Signaling Pathway	88	22	0.01083	CIB1/GABARAP/CYLD/DDX3X/HIPK1/IFI6/NGFRAP1/HMOX1/IL6R/MCL1/G0S2/TNFRSF12A/WWOX/PHIP/RET/TNFRSF1A/SCG2/ITM2C/MADD/TNFSF10/TNFRSF10B/BAG3
GO:0046879	Hormone Secretion	114	27	0.01084	RAPGEF4/CPT1A/FKBP1B/PCLO/GLUD1/GNAS/SLC25A4/HIF1A/KCNS3/LRP5/MYO5A/OXCT1/PCSK1/PFKM/PPP3CA/PPP3CB/PRKAR1A/SCG5/AACS/SNAP25/SOX4/STX1A/STXBP1/VAMP2/CACNA1A/CACNA1D/HMGN3
GO:0044711	Single-organism Biosynthetic Process	246	51	0.01104	NR1H3/AKR1A1/ACAA2/PTGES3/MTHFD2/SLC27A2/CPS1/CYP3A4/DDT/FASN/SEPHS2/SLC35D1/SIRT1/SGMS1/GATM/GLUD1/GLUD2/GOT1/HPGD/HSD17B4/APOA1/APOB/ACADM/LPL/MGST2/MIF/ASNS/ASS1/MYO5A/PCK1/INSIG2/ISYNA1/HSD17B7/CYB5R1/POR/ADI1/CNDP2/BDH2/CHPT1/COQ9/PTGS1/ENOPH1/ELOVL5/SCP2/UGP2/CBR1/ALDH1A2/GGTLC1/LPIN2/CD74/NR1H4
GO:0034754	Cellular Hormone Metabolic Process	44	13	0.01144	CYP3A4/AKR1C2/AKR1B1/HSD17B4/RDH11/HSD17B11/HSD17B7/PDGFRA/RETSAT/SCP2/SULT1A1/ALDH1A2/DHRS3
GO:0055088	Lipid Homeostasis	44	13	0.01144	CD24/NR1H3/EPHX2/SIRT1/NR5A2/GOT1/APOA1/APOB/LPL/LRP5/MTTP/ACOX1/FBXW7
GO:0048812	Neuron Projection Morphogenesis	298	60	0.01161	CD24/PLXNC1/PGRMC1/CHN1/COL5A2/CRMP1/CTNNA2/AP2B1/DPYSL2/ERBB2/EXT1/FGF13/RUFY3/MYCBP2/NFASC/CLASP2/PLXND1/OBSL1/GDI1/GPM6A/ANK1/MNX1/APBB1/APBB2/HRAS/HSP90AA1/HSP90AB1/APP/MAP1B/MET/NEDD4/NRAS/NRCAM/PAK3/TNFRSF12A/ATP8A2/PLXNB1/PPP3CB/PTK2/KIDINS220/KIAA1598/PTPRA/PTPRC/PTPRD/RAC2/RRAS/CXCL12/SH3GL2/CAPRIN2/SPTAN1/STXBP1/TOP2B/CACNA1A/CACNA1D/CACNB3/FZD5/CAMK2B/FZD6/RAB11A/CUL7
GO:0009914	Hormone Transport	115	27	0.01218	RAPGEF4/CPT1A/FKBP1B/PCLO/GLUD1/GNAS/SLC25A4/HIF1A/KCNS3/LRP5/MYO5A/OXCT1/PCSK1/PFKM/PPP3CA/PPP3CB/PRKAR1A/SCG5/AACS/SNAP25/SOX4/STX1A/STXBP1/VAMP2/CACNA1A/CACNA1D/HMGN3
GO:0030809	Negative Regulation Of Nucleotide Biosynthetic Process	14	6	0.01226	EDNRA/GABBR1/APLP1/PID1/CCR2/GABBR2
GO:1900372	Negative Regulation Of Purine Nucleotide Biosynthetic Process	14	6	0.01226	EDNRA/GABBR1/APLP1/PID1/CCR2/GABBR2
GO:0055065	Metal Ion Homeostasis	203	43	0.01298	CD24/ATP6V0E2/DMD/EDNRA/EPHX2/MICU2/FKBP1B/SLC39A6/HIF1A/ANXA7/HMOX1/APLP2/APP/KCNH2/KCNJ2/KCNK3/MT1X/MT2A/ACO1/SLC22A17/PDGFRA/ATP6V1H/ATP6V1B2/ATP6V0C/ATP6V1E1/ATP6V0B/RMDN3/BDH2/PTPRC/S100A8/CCL2/CCL5/CXCL12/C5AR1/CCR2/CACNA1A/SLC30A1/CYBRD1/KL/ABCG2/GSTO1/ATP6V1G1/SV2A
GO:0032879	Regulation Of Localization	759	137	0.01314	NR1H3/PPIF/CDKN1A/CDKN1B/DLC1/ACAA2/CIB1/SORBS1/ARPP19/PPARGC1A/YWHAQ/RAPGEF4/NISCH/CHP1/TRIM9/CPT1A/CSF1R/CTSH/CYLD/DMD/DPYSL2/EDNRA/SCAMP5/DMTN/ACSL4/FCER1G/FKBP1B/AAK1/MYCBP2/PLXND1/NUP205/KANK1/SIRT1/RAB26/CLIP3/SERGEF/B9D1/PCLO/GLUD1/GNAQ/GNAS/SLC25A4/HCK/EHD4/HIF1A/HMOX1/HRAS/HSP90AB1/APOA1/APOB/NUP43/IL6R/INSR/KCNH2/KCNJ2/KCNS3/LCP1/ARHGAP5/LPL/LRP5/MAOB/MAP1B/MET/MIF/KMT2A/MX2/MYO5A/NEDD4…
GO:0007409	Axonogenesis	254	52	0.01318	CD24/PLXNC1/PGRMC1/CHN1/COL5A2/CRMP1/CTNNA2/AP2B1/DPYSL2/ERBB2/EXT1/FGF13/RUFY3/MYCBP2/NFASC/CLASP2/PLXND1/GDI1/ANK1/MNX1/APBB1/APBB2/HRAS/HSP90AA1/HSP90AB1/APP/MAP1B/MET/NRAS/NRCAM/PAK3/TNFRSF12A/ATP8A2/PLXNB1/PPP3CB/PTK2/KIAA1598/PTPRA/PTPRC/RAC2/RRAS/CXCL12/SH3GL2/SPTAN1/STXBP1/TOP2B/CACNA1A/CACNA1D/CACNB3/FZD5/FZD6/RAB11A
GO:0001523	Retinoid Metabolic Process	31	10	0.01342	ADH5/APOA1/APOB/LPL/RDH11/RETSAT/AKR1B10/SDC1/ALDH1A2/DHRS3
GO:0015711	Organic Anion Transport	138	31	0.01443	ABCC5/ATP9A/SLC27A2/PRAF2/SLCO2B1/PLIN2/SLC38A10/CPT1A/CPT2/DPYSL2/ACSL4/SLC35D1/SLC35A3/HBB/APOA1/MIF/PDZK1/SLC6A15/PCTP/SCP2/SLC1A1/SLC3A1/SLC16A1/SLC22A4/SNAP25/STX1A/STXBP1/VAMP2/CACNA1A/SLC25A20/SLC4A4
GO:0048489	Synaptic Vesicle Transport	36	11	0.01492	UNC13B/AP3M2/TRIM9/DPYSL2/PCLO/PFN2/SH3GL2/SNAP25/STX1A/STXBP1/AP3B2
GO:0097480	Establishment Of Synaptic Vesicle Localization	36	11	0.01492	UNC13B/AP3M2/TRIM9/DPYSL2/PCLO/PFN2/SH3GL2/SNAP25/STX1A/STXBP1/AP3B2
GO:0008610	Lipid Biosynthetic Process	320	63	0.01587	NR1H3/LPCAT3/ACAA2/AGPAT2/SORBS1/PTGES3/SLC27A2/MBOAT2/CYP3A4/PIKFYVE/ACSL4/FASN/FDX1/AKR1B1/SIRT1/PLD3/SGMS1/GK/PRPF19/CERS2/HADHA/HADHB/HPGD/HSD17B2/HSD17B4/APOA1/APOB/INPPL1/ARF3/LPL/MGST2/MIF/MYO5A/PCK1/INSIG2/HSD17B11/PIGP/ISYNA1/HSD17B7/CYB5R1/PLA2G2A/POR/PIGG/FBXW7/PRKD1/CHPT1/PTGS1/PCYT2/ELOVL5/SCP2/PGAP1/PIP4K2B/CBR1/DPM2/ALDH1A2/SYNJ2/MTMR3/MTMR6/GGTLC1/LPIN2/CD74/LPGAT1/NR1H4
GO:0032989	Cellular Component Morphogenesis	527	98	0.01588	CD24/PLXNC1/DLC1/NEBL/WASF3/PGRMC1/FERMT2/CHN1/COL5A2/CRMP1/CSF1R/CTNNA2/AP2B1/DMD/DPYSL2/PIKFYVE/DMTN/ERBB2/EXT1/FGF13/CEP164/RUFY3/MYCBP2/NFASC/CLASP2/PLXND1/KANK1/OBSL1/C2CD3/GDI1/B9D1/GPM6A/ANK1/PARVB/HCK/HIF1A/ANXA7/MNX1/APBB1/APBB2/HRAS/HSP90AA1/HSP90AB1/APP/RBPJ/IL7R/LIPA/ARL3/MAP1B/MET/NEDD4/NRAS/NRCAM/PAK3/PCNT/TNFRSF12A/PDGFRA/ATP8A2/PLXNB1/AHI1/PID1/PHIP/PPP3CB/PRKAR1A/IFT46/PTK2/KIDIN…
GO:0045017	Glycerolipid Biosynthetic Process	139	31	0.01595	NR1H3/LPCAT3/AGPAT2/MBOAT2/PIKFYVE/ACSL4/FASN/PLD3/GK/HADHA/HADHB/APOA1/INPPL1/ARF3/LPL/PCK1/PIGP/PLA2G2A/PIGG/FBXW7/CHPT1/PCYT2/ELOVL5/PGAP1/PIP4K2B/DPM2/SYNJ2/MTMR3/MTMR6/LPIN2/LPGAT1
GO:0008202	Steroid Metabolic Process	150	33	0.01608	ACAA2/CEBPA/SLC27A2/OSBPL1A/CYP2C9/CYP3A4/AKR1C2/EPHX2/FDX1/AKR1B1/SIRT1/NR5A2/HSD17B2/HSD17B4/APLP2/APOA1/APOB/APP/INSIG2/HSD17B11/HSD17B7/PDGFRA/CYB5R1/WWOX/POR/AKR1B10/PCTP/SCP2/SULT1A2/SULT1A1/CAT/NR1I2/NR1H4
GO:0023051	Regulation Of Signaling	1123	195	0.01651	CD24/NR1H3/PPIF/HIPK3/RASGRP1/SPRY2/DLC1/ACAA2/UNC13B/CIB1/DDX17/AGPAT2/GNB5/TRAF3IP2/WASF3/PPARGC1A/YWHAQ/RAPGEF4/NISCH/CHN1/CHP1/USP18/CLU/CPT1A/CRK/CSF1R/CTNND2/CYLD/AP2B1/AKR1C2/DDX3X/AES/DFNA5/DUSP3/DVL2/DYRK1A/EDNRA/DMTN/HIPK1/ERBB2/FBP1/FGF9/FKBP1B/AAK1/RAP1GAP2/NCDN/KANK1/ARHGEF9/SIK2/MCF2L/DNMBP/WWC1/ZDHHC17/SIRT1/PSD4/MTCH1/IFI6/RALGAPA1/KCTD13/C2CD3/PLEKHG3/RGS17/GDI1/GLUD1/GNAS/SLC25A…
GO:0044283	Small Molecule Biosynthetic Process	240	49	0.0166	NR1H3/AKR1A1/ACAA2/PTGES3/MTHFD2/SLC27A2/CPS1/CYP3A4/FASN/SEPHS2/SLC35D1/SIRT1/SGMS1/GATM/GLUD1/GLUD2/GOT1/HPGD/HSD17B4/APOA1/APOB/ACADM/LPL/MGST2/MIF/ASNS/ASS1/MYO5A/PCK1/INSIG2/ISYNA1/HSD17B7/CYB5R1/POR/ADI1/CNDP2/CHPT1/COQ9/PTGS1/ENOPH1/ELOVL5/SCP2/UGP2/CBR1/ALDH1A2/GGTLC1/LPIN2/CD74/NR1H4
GO:0018198	Peptidyl-cysteine Modification	11	5	0.01677	ADH5/DMD/CLIP3/ATP2B4/RAB3B
GO:0042092	Type 2 Immune Response	11	5	0.01677	BCL3/STAT6/CCR2/SOCS5/CD74
GO:0070098	Chemokine-mediated Signaling Pathway	11	5	0.01677	HIF1A/CCL2/CCL5/CXCL12/CCR2
GO:0071375	Cellular Response To Peptide Hormone Stimulus	167	36	0.01679	SORBS1/ADCY9/CRK/PARP1/ATP6V0E2/EIF4EBP2/FGF9/KANK1/SIK2/SIRT1/GNAS/GNG5/GOT1/HRAS/INPPL1/INSR/MYO5A/NRAS/ATP6V1H/ATP6V1B2/ATP6V0C/ATP6V1E1/ATP6V0B/POR/PID1/PHIP/PRKAR1A/PTK2/MTUS1/PTPRA/TSC1/KL/ATP6V1G1/HDAC9/C2CD5/TBC1D4
GO:1901653	Cellular Response To Peptide	167	36	0.01679	SORBS1/ADCY9/CRK/PARP1/ATP6V0E2/EIF4EBP2/FGF9/KANK1/SIK2/SIRT1/GNAS/GNG5/GOT1/HRAS/INPPL1/INSR/MYO5A/NRAS/ATP6V1H/ATP6V1B2/ATP6V0C/ATP6V1E1/ATP6V0B/POR/PID1/PHIP/PRKAR1A/PTK2/MTUS1/PTPRA/TSC1/KL/ATP6V1G1/HDAC9/C2CD5/TBC1D4
GO:0019432	Triglyceride Biosynthetic Process	32	10	0.01693	NR1H3/AGPAT2/ACSL4/FASN/GK/LPL/PCK1/FBXW7/ELOVL5/LPIN2
GO:0050801	Ion Homeostasis	246	50	0.01696	CD24/CHP1/ATP6V0E2/DMD/EDNRA/EPHX2/MICU2/FKBP1B/SIRT1/IFI6/SLC39A6/GOT1/HIF1A/ANXA7/HMOX1/APLP2/APOA1/APP/KCNH2/KCNJ2/KCNK3/MT1X/MT2A/ACO1/SLC22A17/PDGFRA/ATP6V1H/ATP6V1B2/ATP6V0C/ATP6V1E1/ATP6V0B/RMDN3/PPT1/BDH2/PTK2/PTPRC/S100A8/CCL2/CCL5/CXCL12/C5AR1/CCR2/CACNA1A/SLC30A1/CYBRD1/KL/ABCG2/GSTO1/ATP6V1G1/SV2A
GO:0032024	Positive Regulation Of Insulin Secretion	19	7	0.01744	GLUD1/HIF1A/OXCT1/PFKM/PPP3CB/AACS/SOX4
GO:0042157	Lipoprotein Metabolic Process	56	15	0.01751	ZDHHC17/CLIP3/APOA1/APOB/LPL/MTTP/P4HB/PIGP/PIGG/PPM1B/PPT1/SDC1/PGAP1/APOLD1/DPM2
GO:0045926	Negative Regulation Of Growth	97	23	0.01757	CDKN1A/CDKN1B/DDX3X/FBP1/FGF13/SIRT1/HIF1A/APBB1/APBB2/DNAJB2/MT1E/MT1F/MT1G/MT1H/MT1X/MT2A/IP6K2/PPT1/NDRG3/PTK2/SMARCA4/CAPRIN2/TRO
GO:0019886	Antigen Processing And Presentation Of Exogenous Peptide Antigen Via MHC Class II	61	16	0.0176	SEC24A/OSBPL1A/CTSD/CTSS/AP2B1/DCTN1/DYNC1H1/DYNC1I1/FCER1G/KIFAP3/HLA-DMA/HLA-DMB/HLA-DRA/SAR1B/SH3GL2/CD74
GO:0017158	Regulation Of Calcium Ion-dependent Exocytosis	15	6	0.01785	TRIM9/SCAMP5/STXBP1/CACNA1A/CDK5R2/RPH3AL
GO:1900543	Negative Regulation Of Purine Nucleotide Metabolic Process	15	6	0.01785	EDNRA/GABBR1/APLP1/PID1/CCR2/GABBR2
GO:0048666	Neuron Development	416	79	0.01792	CD24/PLXNC1/PGRMC1/CHN1/COL5A2/CRMP1/CTNNA2/AP2B1/DMD/DPYSL2/ERBB2/EXT1/ACSL4/FGF13/RUFY3/MYCBP2/NFASC/CLASP2/PLXND1/NCDN/KANK1/OBSL1/MTCH1/GABRB3/DFNB31/GDI1/GNAQ/GPM6A/ANK1/MNX1/APBB1/APBB2/HRAS/HSP90AA1/HSP90AB1/APOA1/APP/INPPL1/ARL3/MAP1B/MET/NEDD4/NRAS/NRCAM/PAK3/TNFRSF12A/ATP8A2/PLXNB1/FEV/AHI1/PPP3CB/PPT1/PRKD1/PTK2/KIDINS220/PTK7/KIAA1598/PTPRA/PTPRC/PTPRD/RAC2/RET/RRAS/CXCL12/SH3GL2/CAPR…
GO:0060627	Regulation Of Vesicle-mediated Transport	135	30	0.01842	NR1H3/RAPGEF4/TRIM9/SCAMP5/FCER1G/AAK1/RAB26/CLIP3/PCLO/HCK/EHD4/HMOX1/CALY/PFN2/AHI1/PPT1/PRKD1/PTK2/RAB3B/CCL2/SH3GL2/STX1A/STXBP1/CCR2/CACNA1A/VAMP8/CDK5R2/RPH3AL/C2CD5/MAGI2
GO:0055080	Cation Homeostasis	219	45	0.01895	CD24/CHP1/ATP6V0E2/DMD/EDNRA/EPHX2/MICU2/FKBP1B/SLC39A6/HIF1A/ANXA7/HMOX1/APLP2/APP/KCNH2/KCNJ2/KCNK3/MT1X/MT2A/ACO1/SLC22A17/PDGFRA/ATP6V1H/ATP6V1B2/ATP6V0C/ATP6V1E1/ATP6V0B/RMDN3/PPT1/BDH2/PTPRC/S100A8/CCL2/CCL5/CXCL12/C5AR1/CCR2/CACNA1A/SLC30A1/CYBRD1/KL/ABCG2/GSTO1/ATP6V1G1/SV2A
GO:0007218	Neuropeptide Signaling Pathway	28	9	0.01909	CPE/GPR116/LPHN1/PCSK1N/LOC399491/PKD1/BAI3/SCG5/GPR56
GO:0006576	Cellular Biogenic Amine Metabolic Process	62	16	0.02048	LPCAT3/SMPDL3A/MBOAT2/SGMS1/GOT1/APOA1/MAOA/ENPP2/PLA2G2A/ADI1/CHPT1/ENOPH1/SAT1/TPH1/AGMAT/LPIN2
GO:0061564	Axon Development	266	53	0.0206	CD24/PLXNC1/PGRMC1/CHN1/COL5A2/CRMP1/CTNNA2/AP2B1/DPYSL2/ERBB2/EXT1/FGF13/RUFY3/MYCBP2/NFASC/CLASP2/PLXND1/GDI1/ANK1/MNX1/APBB1/APBB2/HRAS/HSP90AA1/HSP90AB1/APOA1/APP/MAP1B/MET/NRAS/NRCAM/PAK3/TNFRSF12A/ATP8A2/PLXNB1/PPP3CB/PTK2/KIAA1598/PTPRA/PTPRC/RAC2/RRAS/CXCL12/SH3GL2/SPTAN1/STXBP1/TOP2B/CACNA1A/CACNA1D/CACNB3/FZD5/FZD6/RAB11A
GO:0019748	Secondary Metabolic Process	24	8	0.02131	AKR1C2/DDT/EPHX2/AKR1B1/MYO5A/PAM/BDH2/AKR1B10
GO:0000902	Cell Morphogenesis	497	92	0.02142	CD24/PLXNC1/DLC1/WASF3/PGRMC1/FERMT2/CHN1/COL5A2/CRMP1/CSF1R/CTNNA2/AP2B1/DMD/DPYSL2/DMTN/ERBB2/EXT1/FGF13/CEP164/RUFY3/MYCBP2/NFASC/CLASP2/PLXND1/KANK1/OBSL1/C2CD3/GDI1/B9D1/GPM6A/ANK1/PARVB/HCK/HIF1A/ANXA7/MNX1/APBB1/APBB2/HRAS/HSP90AA1/HSP90AB1/APP/RBPJ/IL7R/LIPA/ARL3/MAP1B/MET/NEDD4/NRAS/NRCAM/PAK3/PCNT/TNFRSF12A/ATP8A2/PLXNB1/AHI1/PHIP/PPP3CB/IFT46/PTK2/KIDINS220/KIAA1598/WDR19/PTPRA/PTPRC/P…
GO:0097479	Synaptic Vesicle Localization	38	11	0.02244	UNC13B/AP3M2/TRIM9/DPYSL2/PCLO/PFN2/SH3GL2/SNAP25/STX1A/STXBP1/AP3B2
GO:0050896	Response To Stimulus	3288	530	0.0227	AKT3/CD24/NR1H3/PPIF/HIPK3/RASGRP1/PLXNC1/PSMD14/SPRY2/CDKN1A/CDKN1B/RTN3/TRIM22/DLC1/ACAA2/UNC13B/CEBPA/CIB1/DDX17/CEBPG/AGPAT2/SORBS1/GNB5/PTGES3/TRAF3IP2/IQGAP2/MTHFD2/PGRMC1/PPARGC1A/RUNDC3A/BRD8/STIP1/RAB40B/YWHAQ/FERMT2/RAPGEF4/PSIP1/NISCH/AKAP11/CHN1/CHP1/USP18/PNKP/VSIG4/GABARAP/ADCY9/CIRBP/CLU/PLIN2/ADH1B/ADH1C/HSPB6/ADH5/COL5A2/CPE/CPS1/CPT1A/CRK/CRMP1/PARP1/CSF1R/CSTB/CTNNA2/CTNND2/CTP…
GO:0035023	Regulation Of Rho Protein Signal Transduction	94	22	0.02299	RASGRP1/DLC1/CHN1/CRK/ERBB2/KANK1/ARHGEF9/MCF2L/DNMBP/KCTD13/PLEKHG3/HRAS/APOA1/ARHGAP5/ARHGEF3/PIN1/PLXNB1/ARHGEF40/PTK2/TSC1/PKP4/GPR56
GO:0044707	Single-multicellular Organism Process	2499	409	0.02324	CD24/NR1H3/RASGRP1/PLXNC1/SPRY2/CDKN1A/CDKN1B/DLC1/UNC13B/CEBPA/DDX17/NEBL/CEBPG/AGPAT2/SORBS1/RAI2/WASF3/PGRMC1/PPARGC1A/EHMT2/AP3M2/RAPGEF4/NISCH/CHN1/VSIG4/GABARAP/SCRG1/TRIM9/ADCY9/TBCB/CLU/SLC38A10/HSPB6/ADH5/COL5A2/CPE/CPS1/CRK/CRMP1/MYL6B/CRYBA2/CSF1R/CSTB/CTNNA2/CTNND2/CTSB/CTSD/CTSH/CTSZ/CYLD/AP2B1/DCTN1/AKR1C2/DDX3X/AES/DFNA5/DMD/DPYSL2/DVL2/DYRK1A/EDNRA/SCAMP5/PIKFYVE/ENPEP/EPB41L1/DMT…
GO:0015992	Proton Transport	43	12	0.0233	PPIF/CHP1/ATP6V0E2/ATP6V1H/ATP5G3/ATP5J/ATP6V1B2/ATP6V0C/ATP6V1E1/ATP6V0B/ATP6AP1/ATP6V1G1
GO:0015682	Ferric Iron Transport	20	7	0.02339	ATP6V0E2/ATP6V1H/ATP6V1B2/ATP6V0C/ATP6V1E1/ATP6V0B/ATP6V1G1
GO:0033572	Transferrin Transport	20	7	0.02339	ATP6V0E2/ATP6V1H/ATP6V1B2/ATP6V0C/ATP6V1E1/ATP6V0B/ATP6V1G1
GO:0072512	Trivalent Inorganic Cation Transport	20	7	0.02339	ATP6V0E2/ATP6V1H/ATP6V1B2/ATP6V0C/ATP6V1E1/ATP6V0B/ATP6V1G1
GO:0090277	Positive Regulation Of Peptide Hormone Secretion	20	7	0.02339	GLUD1/HIF1A/OXCT1/PFKM/PPP3CB/AACS/SOX4
GO:0032869	Cellular Response To Insulin Stimulus	132	29	0.02343	SORBS1/CRK/PARP1/ATP6V0E2/EIF4EBP2/FGF9/KANK1/SIK2/SIRT1/GOT1/HRAS/INPPL1/INSR/MYO5A/NRAS/ATP6V1H/ATP6V1B2/ATP6V0C/ATP6V1E1/ATP6V0B/PID1/PHIP/PTPRA/TSC1/KL/ATP6V1G1/HDAC9/C2CD5/TBC1D4
GO:0002495	Antigen Processing And Presentation Of Peptide Antigen Via MHC Class II	63	16	0.0237	SEC24A/OSBPL1A/CTSD/CTSS/AP2B1/DCTN1/DYNC1H1/DYNC1I1/FCER1G/KIFAP3/HLA-DMA/HLA-DMB/HLA-DRA/SAR1B/SH3GL2/CD74
GO:0032602	Chemokine Production	29	9	0.02405	CSF1R/DDX3X/HIF1A/HMOX1/IL6R/MIF/S100A8/TLR3/CD74
GO:0032868	Response To Insulin Stimulus	149	32	0.02441	SORBS1/CRK/PARP1/ATP6V0E2/EIF4EBP2/FGF9/KANK1/SIK2/SIRT1/GOT1/HADHA/HRAS/INPPL1/INSR/MYO5A/NRAS/PCK1/INSIG2/ATP6V1H/ATP6V1B2/ATP6V0C/ATP6V1E1/ATP6V0B/PID1/PHIP/PTPRA/TSC1/KL/ATP6V1G1/HDAC9/C2CD5/TBC1D4
GO:0050879	Multicellular Organismal Movement	16	6	0.02496	DMD/KCNJ2/VPS54/ATP8A2/CACNA1A/GSTO1
GO:0050881	Musculoskeletal Movement	16	6	0.02496	DMD/KCNJ2/VPS54/ATP8A2/CACNA1A/GSTO1
GO:0006699	Bile Acid Biosynthetic Process	12	5	0.02521	SLC27A2/SIRT1/HSD17B4/SCP2/NR1H4
GO:0046685	Response To Arsenic-containing Substance	12	5	0.02521	PPIF/CDKN1A/DDX3X/PTK2/GSTO1
GO:0007186	G-protein Coupled Receptor Signaling Pathway	206	42	0.02578	GNB5/RAPGEF4/ADCY9/CPE/AKR1C2/EDNRA/GPR116/LPHN1/GABBR1/RGS17/PCSK1N/GNAI1/GNAQ/GNAS/GNAZ/GNG5/HPGD/APLP1/APLP2/APOA1/INSR/LOC399491/CALY/RDH11/ENPP2/PKD1/BAI3/RGS4/RGS7/CCL2/CCL5/CXCL12/SCG5/C5AR1/CACNA1A/CACNA1D/CAMK2B/FZD6/CAV2/GPR56/RPH3AL/GABBR2
GO:0032501	Multicellular Organismal Process	2568	419	0.02579	CD24/NR1H3/RASGRP1/PLXNC1/SPRY2/CDKN1A/CDKN1B/DLC1/UNC13B/CEBPA/DDX17/NEBL/CEBPG/AGPAT2/SORBS1/KHDRBS3/RAI2/WASF3/PGRMC1/PPARGC1A/EHMT2/AP3M2/RAPGEF4/NISCH/CELF3/CHN1/VSIG4/GABARAP/SCRG1/TRIM9/ADCY9/TBCB/CLU/SLC38A10/HSPB6/ADH5/COL5A2/CPE/CPS1/CRK/CRMP1/MYL6B/CRYBA2/CSF1R/CSTB/CTNNA2/CTNND2/CTSB/CTSD/CTSH/CTSZ/CYLD/AP2B1/DCTN1/AKR1C2/DDX3X/AES/DFNA5/DMD/DPYSL2/DVL2/DYRK1A/EDNRA/SCAMP5/PIKFYVE/ENP…
GO:0009064	Glutamine Family Amino Acid Metabolic Process	34	10	0.02591	CPS1/CTPS1/FAH/GLUD1/GLUD2/GOT1/ASNS/ASS1/AGMAT/NR1H4
GO:0046460	Neutral Lipid Biosynthetic Process	34	10	0.02591	NR1H3/AGPAT2/ACSL4/FASN/GK/LPL/PCK1/FBXW7/ELOVL5/LPIN2
GO:0046463	Acylglycerol Biosynthetic Process	34	10	0.02591	NR1H3/AGPAT2/ACSL4/FASN/GK/LPL/PCK1/FBXW7/ELOVL5/LPIN2
GO:0006812	Cation Transport	293	57	0.02629	PPIF/CDKN1B/CHP1/SLC38A10/SLC31A1/SLC31A2/CPT1A/CPT2/ATP6V0E2/DMD/EDNRA/FCER1G/MICU2/FKBP1B/ZDHHC17/SLC39A6/KLHL3/ANK1/KCNH2/KCNJ2/KCNJ6/KCNK3/KCNS3/MAOB/MYO5A/NEDD4/NSF/ATP2B4/SLC22A18/ATP6V1H/TMEM66/PDZK1/ATP5G3/ATP5J/ATP6V1B2/ATP6V0C/ATP6V1E1/PKD1/ATP6V0B/ATP6AP1/SLC6A15/PPP3CA/PTPRC/SCN3A/CCL5/SGK1/SLC22A4/TSC1/CACNA1A/CACNA1D/SLC30A1/CACNB3/SLC25A20/TUSC3/CAMK2B/GSTO1/ATP6V1G1
GO:0010646	Regulation Of Cell Communication	1125	193	0.02705	CD24/NR1H3/PPIF/HIPK3/RASGRP1/SPRY2/DLC1/ACAA2/UNC13B/CIB1/DDX17/AGPAT2/GNB5/TRAF3IP2/WASF3/PPARGC1A/YWHAQ/RAPGEF4/NISCH/CHN1/CHP1/USP18/CLU/CPT1A/CRK/CSF1R/CTNND2/CYLD/AP2B1/AKR1C2/DDX3X/AES/DFNA5/DUSP3/DVL2/DYRK1A/EDNRA/DMTN/HIPK1/ERBB2/FBP1/FGF9/FKBP1B/AAK1/RAP1GAP2/NCDN/KANK1/ARHGEF9/SIK2/MCF2L/DNMBP/WWC1/ZDHHC17/SIRT1/PSD4/MTCH1/IFI6/RALGAPA1/KCTD13/C2CD3/PLEKHG3/RGS17/GDI1/GLUD1/GNAS/SLC25A…
GO:0072527	Pyrimidine-containing Compound Metabolic Process	39	11	0.02709	CRMP1/CTPS1/DCK/DPYSL2/DUT/ERH/NME7/NME3/NT5E/TDG/THTPA
GO:1901184	Regulation Of ERBB Signaling Pathway	39	11	0.02709	SPRY2/AP2B1/APLP2/APP/RBPJ/FBXW7/EPS15L1/SH3GL2/TGFA/STAM/SOCS5
GO:1901607	Alpha-amino Acid Biosynthetic Process	39	11	0.02709	MTHFD2/CPS1/SEPHS2/GATM/GLUD1/GLUD2/GOT1/ASNS/ASS1/ADI1/ENOPH1
GO:1901616	Organic Hydroxy Compound Catabolic Process	25	8	0.02727	SMPDL3A/ADH5/ALDH2/ALDH1B1/GK/MAOA/ENPP2/AKR1B10
GO:0002504	Antigen Processing And Presentation Of Peptide Or Polysaccharide Antigen Via MHC Class II	64	16	0.0273	SEC24A/OSBPL1A/CTSD/CTSS/AP2B1/DCTN1/DYNC1H1/DYNC1I1/FCER1G/KIFAP3/HLA-DMA/HLA-DMB/HLA-DRA/SAR1B/SH3GL2/CD74
GO:0030182	Neuron Differentiation	496	91	0.02731	CD24/PLXNC1/PGRMC1/CHN1/COL5A2/CRMP1/CTNNA2/AP2B1/DFNA5/DMD/DPYSL2/HIPK1/ERBB2/EXT1/ACSL4/FGF13/RUFY3/MYCBP2/NFASC/CLASP2/PLXND1/NCDN/KANK1/OBSL1/PSD4/MTCH1/GABRB3/DFNB31/GDI1/PRPF19/GNAQ/GPM6A/ANK1/HIF1A/MNX1/APBB1/APBB2/HRAS/HSP90AA1/HSP90AB1/APOA1/APP/RBPJ/INPPL1/ARL3/MAP1B/MET/NEDD4/NKX2-2/NRAS/NRCAM/PAK3/TNFRSF12A/ATP8A2/PLXNB1/FEV/AHI1/PPP3CB/PPT1/PRKD1/PTK2/KIDINS220/PTK7/KIAA1598/PTPRA/PT…
GO:0006818	Hydrogen Transport	44	12	0.02775	PPIF/CHP1/ATP6V0E2/ATP6V1H/ATP5G3/ATP5J/ATP6V1B2/ATP6V0C/ATP6V1E1/ATP6V0B/ATP6AP1/ATP6V1G1
GO:0010970	Microtubule-based Transport	44	12	0.02775	RASGRP1/AP3M2/DCTN1/DYNC1I1/KIFAP3/NME7/HIF1A/APP/ARL3/MAP1B/IFT46/AP3B2
GO:0009118	Regulation Of Nucleoside Metabolic Process	134	29	0.02828	PPIF/RASGRP1/SPRY2/DLC1/PPARGC1A/CHN1/GABARAPL2/CRK/ERBB2/ALDOB/RABGAP1/RALGAPA1/RGS17/GNAQ/GNAS/HRAS/ARHGAP5/PIN1/PLXNB1/PID1/PTK2/PTPRN2/RASA1/RGS4/RGS7/TBCD/TSC1/ARFGAP2/PKP4
GO:0030030	Cell Projection Organization	497	91	0.02863	CD24/PLXNC1/WASF3/PGRMC1/CHN1/COL5A2/CRMP1/CSF1R/CTNNA2/AP2B1/DMD/DPYSL2/DMTN/ERBB2/EXT1/ACSL4/FGF13/CEP164/RUFY3/MYCBP2/NFASC/CLASP2/PLXND1/NCDN/KANK1/OBSL1/DFNB31/C2CD3/GDI1/B9D1/GPM6A/ANK1/PARVB/NME7/MNX1/APBB1/APBB2/HRAS/HSP90AA1/HSP90AB1/APOA1/APP/INPPL1/ARL3/MAP1B/MET/NEDD4/NRAS/NRCAM/PAK3/PCNT/TNFRSF12A/ATP8A2/PLXNB1/AHI1/PPP3CB/PRKD1/IFT46/PTK2/KIDINS220/PTK7/KIAA1598/WDR19/PTPRA/PTPRC/PT…
GO:0005996	Monosaccharide Metabolic Process	168	35	0.02945	AKR1A1/SORBS1/ARPP19/PPARGC1A/NISCH/DUSP12/CPT1A/CYB5A/ENO2/FBP1/ALDOB/SLC35D1/SIRT1/FUT6/GALE/GOT1/HIF1A/ACADM/IGFBP4/INPPL1/INSR/KHK/LDHA/LRP5/PCK1/PCK2/PFKM/PGM1/PKM/RBKS/UGP2/CACNA1A/UGT2A3/G6PC3/GSTO1
GO:0002793	Positive Regulation Of Peptide Secretion	21	7	0.03061	GLUD1/HIF1A/OXCT1/PFKM/PPP3CB/AACS/SOX4
GO:0050803	Regulation Of Synapse Structure And Activity	21	7	0.03061	CTNNA2/LPHN1/APP/NEDD4/PPT1/PTK2/CAMK2B
GO:2001238	Positive Regulation Of Extrinsic Apoptotic Signaling Pathway	21	7	0.03061	CYLD/G0S2/TNFRSF12A/WWOX/RET/ITM2C/TNFSF10
GO:0042632	Cholesterol Homeostasis	35	10	0.03149	CD24/NR1H3/EPHX2/SIRT1/NR5A2/APOA1/APOB/LRP5/MTTP/ACOX1
GO:0055092	Sterol Homeostasis	35	10	0.03149	CD24/NR1H3/EPHX2/SIRT1/NR5A2/APOA1/APOB/LRP5/MTTP/ACOX1
GO:0046365	Monosaccharide Catabolic Process	60	15	0.03196	AKR1A1/ENO2/FBP1/ALDOB/FUT6/GALE/HIF1A/INSR/KHK/LDHA/LRP5/PFKM/PGM1/PKM/RBKS
GO:0021700	Developmental Maturation	97	22	0.03211	CEBPA/LPHN1/NFASC/MTCH1/ANKRD17/GNAQ/HIF1A/APP/RBPJ/MYO5A/NRCAM/PLXNB1/FEV/RET/STXBP1/CACNA1A/FZD5/CAMK2B/CBFB/ALDH1A2/CDK5R2/REC8
GO:0001678	Cellular Glucose Homeostasis	40	11	0.03241	PPARGC1A/FKBP1B/SIRT1/HIF1A/LRP5/OXCT1/PPP3CA/PPP3CB/AACS/SOX4/HMGN3
GO:0045980	Negative Regulation Of Nucleotide Metabolic Process	17	6	0.03374	EDNRA/GABBR1/APLP1/PID1/CCR2/GABBR2
GO:0046503	Glycerolipid Catabolic Process	17	6	0.03374	AADAC/CPS1/INPP5F/APOB/LPL/ENPP2
GO:0071695	Anatomical Structure Maturation	26	8	0.03431	ANKRD17/RBPJ/MYO5A/PLXNB1/RET/CACNA1A/ALDH1A2/CDK5R2
GO:0031175	Neuron Projection Development	381	71	0.0352	CD24/PLXNC1/PGRMC1/CHN1/COL5A2/CRMP1/CTNNA2/AP2B1/DMD/DPYSL2/ERBB2/EXT1/ACSL4/FGF13/RUFY3/MYCBP2/NFASC/CLASP2/PLXND1/NCDN/KANK1/OBSL1/GDI1/GPM6A/ANK1/MNX1/APBB1/APBB2/HRAS/HSP90AA1/HSP90AB1/APOA1/APP/INPPL1/MAP1B/MET/NEDD4/NRAS/NRCAM/PAK3/TNFRSF12A/ATP8A2/PLXNB1/PPP3CB/PRKD1/PTK2/KIDINS220/PTK7/KIAA1598/PTPRA/PTPRC/PTPRD/RAC2/RET/RRAS/CXCL12/SH3GL2/CAPRIN2/SPTAN1/STXBP1/TOP2B/CACNA1A/CACNA1D/CACN…
GO:0019637	Organophosphate Metabolic Process	636	113	0.03561	PPIF/RASGRP1/LPCAT3/SPRY2/DLC1/AGPAT2/GNB5/PPARGC1A/SMPDL3A/CHN1/PNKP/GABARAPL2/MBOAT2/CPS1/CRK/CSF1R/CTPS1/ADSS/DCK/DDX3X/DNM1/DUT/EDNRA/PIKFYVE/AK1/ERBB2/EXTL2/FBP1/INPP5F/ALDOB/PLCH1/SLC35D1/SLC35A3/QPRT/RABGAP1/PLD3/RALGAPA1/GABBR1/SGMS1/RGS17/AMPD2/GK/AMPD3/GNAQ/GNAS/GNG5/NME7/HADHA/HADHB/HRAS/HSP90AA1/APLP1/APOA1/INPPL1/ARF3/RND3/ARHGAP5/LPL/MX2/NDUFS1/NME3/NT5E/SAR1B/PIGP/PDE4C/IP6K2/ISYNA…
GO:0007176	Regulation Of Epidermal Growth Factor-activated Receptor Activity	13	5	0.03595	APLP2/APP/FBXW7/TGFA/SOCS5
GO:0008542	Visual Learning	13	5	0.03595	HIF1A/APBB1/HRAS/APP/NRAS
GO:0030803	Negative Regulation Of Cyclic Nucleotide Biosynthetic Process	13	5	0.03595	EDNRA/GABBR1/APLP1/CCR2/GABBR2
GO:0030818	Negative Regulation Of CAMP Biosynthetic Process	13	5	0.03595	EDNRA/GABBR1/APLP1/CCR2/GABBR2
GO:0043043	Peptide Biosynthetic Process	13	5	0.03595	DMD/MGST2/PCSK1/CNDP2/BDH2
GO:0045058	T Cell Selection	13	5	0.03595	HLA-DMA/STAT6/CD1D/CD3D/CD74
GO:0046173	Polyol Biosynthetic Process	13	5	0.03595	CYP3A4/GOT1/PCK1/ISYNA1/SCP2
GO:0046471	Phosphatidylglycerol Metabolic Process	13	5	0.03595	PLD3/HADHA/HADHB/PLA2G2A/LPGAT1
GO:0046928	Regulation Of Neurotransmitter Secretion	13	5	0.03595	PFN2/STX1A/STXBP1/CACNA1A/SLC30A1
GO:0060612	Adipose Tissue Development	13	5	0.03595	LRP5/OXCT1/AACS/FTO/ARID5B
GO:0008286	Insulin Receptor Signaling Pathway	109	24	0.03599	SORBS1/CRK/ATP6V0E2/EIF4EBP2/FGF9/KANK1/SIK2/SIRT1/HRAS/INPPL1/INSR/NRAS/ATP6V1H/ATP6V1B2/ATP6V0C/ATP6V1E1/ATP6V0B/PID1/PHIP/PTPRA/TSC1/KL/ATP6V1G1/C2CD5
GO:0007417	Central Nervous System Development	322	61	0.03623	DLC1/WASF3/CTNNA2/DPYSL2/DVL2/EXT1/BPTF/ALDH3A2/FGF13/MYCBP2/C2CD3/PRPF19/GNAQ/TAGLN3/NME7/HIF1A/MNX1/HNMT/APLP1/APLP2/APP/RBPJ/SHROOM2/INPPL1/KCNK3/MET/NKX2-2/NRCAM/OXCT1/PAM/PCNT/SERPINI1/PKD1/ATRX/AHI1/PPT1/PTK2/CXCL12/SEPP1/SH3GL2/SMARCA4/SOX4/BTD/TOP2B/TSC1/C5AR1/UBE3A/XRCC1/CACNA1A/FZD5/PGAP1/CDK5RAP3/FZD6/TCF7L1/ALDH1A2/CDK5R2/NAV2/PNMA1/GPR56/BAG3/ARNT2
GO:0042158	Lipoprotein Biosynthetic Process	36	10	0.03787	ZDHHC17/CLIP3/APOA1/APOB/MTTP/PIGP/PIGG/PPM1B/PGAP1/DPM2
GO:0006334	Nucleosome Assembly	41	11	0.03842	TSPYL4/ITGB3BP/NAP1L1/NAP1L2/NAP1L3/RBBP4/KAT6A/HIST2H2BE/TSPYL5/RUVBL1/H1FX
GO:2001233	Regulation Of Apoptotic Signaling Pathway	132	28	0.0389	PPIF/ACAA2/YWHAQ/CLU/CYLD/DDX3X/DFNA5/SIRT1/IFI6/HMOX1/MCL1/MIF/NFE2L2/G0S2/TNFRSF12A/WWOX/PHIP/RET/S100A8/CXCL12/SCG2/CAMK2B/ITM2C/MADD/TNFSF10/TNFRSF10B/VNN1/CD74
GO:0007411	Axon Guidance	183	37	0.03897	CD24/PLXNC1/PGRMC1/CHN1/COL5A2/CRMP1/AP2B1/DPYSL2/ERBB2/EXT1/MYCBP2/NFASC/CLASP2/PLXND1/ANK1/MNX1/APBB1/APBB2/HRAS/HSP90AA1/HSP90AB1/APP/MET/NRAS/NRCAM/PLXNB1/PTK2/KIAA1598/PTPRA/PTPRC/RAC2/RRAS/CXCL12/SH3GL2/SPTAN1/CACNA1D/CACNB3
GO:0097485	Neuron Projection Guidance	183	37	0.03897	CD24/PLXNC1/PGRMC1/CHN1/COL5A2/CRMP1/AP2B1/DPYSL2/ERBB2/EXT1/MYCBP2/NFASC/CLASP2/PLXND1/ANK1/MNX1/APBB1/APBB2/HRAS/HSP90AA1/HSP90AB1/APP/MET/NRAS/NRCAM/PLXNB1/PTK2/KIAA1598/PTPRA/PTPRC/RAC2/RRAS/CXCL12/SH3GL2/SPTAN1/CACNA1D/CACNB3
GO:0033500	Carbohydrate Homeostasis	72	17	0.03914	PPARGC1A/GPR116/FKBP1B/SIRT1/HIF1A/INSR/LRP5/MET/OXCT1/PCK1/PFKM/PPP3CA/PPP3CB/AACS/SOX4/HMGN3/RPH3AL
GO:0042593	Glucose Homeostasis	72	17	0.03914	PPARGC1A/GPR116/FKBP1B/SIRT1/HIF1A/INSR/LRP5/MET/OXCT1/PCK1/PFKM/PPP3CA/PPP3CB/AACS/SOX4/HMGN3/RPH3AL
GO:0048839	Inner Ear Development	72	17	0.03914	SPRY2/CDKN1B/CEBPA/DFNA5/DVL2/FGF9/GABRB3/DFNB31/HLA-DMA/RBPJ/KCNK3/INSIG2/AHI1/SOBP/PTK7/FZD6/LPPR4
GO:0043583	Ear Development	83	19	0.04064	SPRY2/CDKN1B/CEBPA/DFNA5/DVL2/FGF9/GABRB3/DFNB31/HLA-DMA/RBPJ/SHROOM2/KCNK3/INSIG2/AHI1/SOBP/PTK7/WDR19/FZD6/LPPR4
GO:0043603	Cellular Amide Metabolic Process	94	21	0.04141	CEBPA/SMPDL3A/CPS1/CTSH/CYP2C9/DMD/FASN/BACE1/SGMS1/GSTM4/MGST2/ASNS/ASS1/PAM/PCSK1/CNDP2/BDH2/BTD/VNN1/GGTLC1/NR1H4
GO:0032642	Regulation Of Chemokine Production	27	8	0.04247	CSF1R/DDX3X/HIF1A/HMOX1/IL6R/MIF/TLR3/CD74
GO:1900542	Regulation Of Purine Nucleotide Metabolic Process	167	34	0.04248	PPIF/RASGRP1/SPRY2/DLC1/PPARGC1A/CHN1/GABARAPL2/CRK/EDNRA/ERBB2/ALDOB/RABGAP1/RALGAPA1/GABBR1/RGS17/GNAQ/GNAS/HRAS/APLP1/ARHGAP5/PIN1/PLXNB1/PID1/PTK2/PTPRN2/RASA1/RGS4/RGS7/TBCD/TSC1/CCR2/ARFGAP2/PKP4/GABBR2
GO:0065008	Regulation Of Biological Quality	1520	253	0.04285	CD24/NR1H3/ATP9A/PPIF/RASGRP1/RTN3/TRIM22/DLC1/ACAA2/UNC13B/CEBPA/CEBPG/PAIP1/PTGES3/WASF3/PPARGC1A/YWHAQ/FERMT2/RAPGEF4/PSIP1/NISCH/CHP1/TRIM9/CIRBP/CLU/ADH5/CPE/CPS1/CPT1A/CRK/PARP1/CSF1R/CTNNA2/CTNND2/CTSH/CTSZ/ATP6V0E2/CYP3A4/AKR1C2/DDX3X/DMD/EDNRA/PIKFYVE/ENPEP/DMTN/EPHX2/ERBB2/ALDH2/FCER1G/MICU2/GPR116/FDX1/FGF13/FH/FKBP1B/AAK1/LPHN1/ENPP4/MMRN1/KIFAP3/AKR1B1/NFASC/CLASP2/NCDN/SEPT6/KANK1/S…
GO:0010975	Regulation Of Neuron Projection Development	122	26	0.04312	CHN1/DMD/FGF13/RUFY3/KANK1/OBSL1/GDI1/INPPL1/MAP1B/NEDD4/NRCAM/TNFRSF12A/PLXNB1/PRKD1/PTK2/KIDINS220/PTK7/PTPRD/RET/CAPRIN2/CACNA1A/CAMK2B/ITM2C/RAB11A/CUL7/MAGI2
GO:0015849	Organic Acid Transport	100	22	0.0437	SLC27A2/PRAF2/PLIN2/SLC38A10/CPT1A/CPT2/DPYSL2/ACSL4/SLC35D1/MIF/PDZK1/SLC6A15/SLC1A1/SLC3A1/SLC16A1/SLC22A4/SNAP25/STX1A/STXBP1/VAMP2/CACNA1A/SLC25A20
GO:0046942	Carboxylic Acid Transport	100	22	0.0437	SLC27A2/PRAF2/PLIN2/SLC38A10/CPT1A/CPT2/DPYSL2/ACSL4/SLC35D1/MIF/PDZK1/SLC6A15/SLC1A1/SLC3A1/SLC16A1/SLC22A4/SNAP25/STX1A/STXBP1/VAMP2/CACNA1A/SLC25A20
GO:0048699	Generation Of Neurons	537	96	0.04387	CD24/PLXNC1/PGRMC1/CHN1/COL5A2/CRMP1/CTNNA2/AP2B1/DFNA5/DMD/DPYSL2/HIPK1/ERBB2/EXT1/ACSL4/FGF13/RUFY3/MYCBP2/NFASC/CLASP2/PLXND1/NCDN/KANK1/OBSL1/PSD4/MTCH1/GABRB3/DFNB31/GDI1/PRPF19/GNAQ/GPM6A/ANK1/HIF1A/MNX1/APBB1/APBB2/HRAS/HSP90AA1/HSP90AB1/APOA1/APP/RBPJ/INPPL1/ARL3/MAP1B/MARK1/MET/NEDD4/NKX2-2/NRAS/NRCAM/PAK3/PCNT/TNFRSF12A/ATP8A2/PLXNB1/FEV/AHI1/PPP3CB/PPT1/PRKD1/PTK2/KIDINS220/PTK7/KIAA15…
GO:0043094	Cellular Metabolic Compound Salvage	18	6	0.0443	DCK/AMPD2/AMPD3/GOT1/ADI1/ENOPH1
GO:0046580	Negative Regulation Of Ras Protein Signal Transduction	18	6	0.0443	SPRY2/DLC1/FBP1/KANK1/KCTD13/RASA1
GO:1901701	Cellular Response To Oxygen-containing Compound	380	70	0.04526	NR1H3/PPIF/SORBS1/ADCY9/COL5A2/CRK/PARP1/ATP6V0E2/AKR1C2/EIF4EBP2/DMTN/FABP1/FGF9/FKBP1B/KANK1/SIK2/SIRT1/GNAS/GNG5/GOT1/HBB/HCK/HIF1A/HRAS/APLP1/APOB/INPPL1/INSR/LRP5/MET/MIF/MYO5A/NFE2L2/NRAS/OXCT1/PRDX1/PDGFRA/ATP6V1H/ATP6V1B2/ATP6V0C/ATP6V1E1/ATP6V0B/POR/PAF1/PID1/PHIP/PPP3CA/PPP3CB/PRKAR1A/PTK2/MTUS1/PTK7/PTPRA/RRAGD/RET/CCL2/CCL5/AACS/SOX4/TNFRSF1A/TNFRSF1B/TSC1/CAT/ALDH1A2/HMGN3/KL/ATP6V1G…
GO:0072330	Monocarboxylic Acid Biosynthetic Process	95	21	0.04585	NR1H3/PTGES3/SLC27A2/FASN/SIRT1/HPGD/HSD17B4/ACADM/LPL/MGST2/MIF/MYO5A/INSIG2/PTGS1/ELOVL5/SCP2/CBR1/ALDH1A2/GGTLC1/CD74/NR1H4
GO:0032870	Cellular Response To Hormone Stimulus	226	44	0.04616	SORBS1/ADCY9/CRK/PARP1/CTSB/CTSH/CTSS/ATP6V0E2/AKR1C2/EIF4EBP2/FGF9/KANK1/SIK2/SIRT1/GNAS/GNG5/GOT1/HRAS/APOB/INPPL1/INSR/ASNS/MYO5A/NRAS/ATP6V1H/ATP6V1B2/ATP6V0C/ATP6V1E1/ATP6V0B/POR/PID1/PHIP/PRKAR1A/PTK2/MTUS1/PTPRA/AACS/TNFRSF1A/TSC1/KL/ATP6V1G1/HDAC9/C2CD5/TBC1D4
GO:0044724	Single-organism Carbohydrate Catabolic Process	79	18	0.04737	AKR1A1/CPS1/ENO2/FBP1/ALDOB/FUT6/GALE/GK/HIF1A/INSR/KHK/LDHA/LRP5/PFKM/PGM1/PKM/ABHD10/RBKS
GO:0006811	Ion Transport	472	85	0.04794	ABCC5/ATP9A/PPIF/CDKN1B/PPARGC1A/SLC27A2/PRAF2/CHP1/SLCO2B1/PLIN2/SLC38A10/SLC31A1/SLC31A2/CPT1A/CPT2/ATP6V0E2/DMD/DPYSL2/EDNRA/ACSL4/FCER1G/MICU2/FKBP1B/SLC35D1/ARHGEF9/ZDHHC17/SLC35A3/GABRB3/SLC39A6/KLHL3/ANK1/HBB/APOA1/KCNH2/KCNJ2/KCNJ6/KCNK3/KCNS3/MAOB/MIF/MYO5A/NEDD4/NSF/ATP2B4/SLC22A18/SLC22A17/IP6K2/ATP6V1H/TMEM66/PDZK1/ATP5G3/ATP5J/ATP6V1B2/ATP6V0C/ATP6V1E1/PKD1/ATP6V0B/ATP6AP1/SLC6A15/PP…
GO:0048731	System Development	1640	271	0.04891	CD24/PLXNC1/SPRY2/CDKN1A/CDKN1B/DLC1/UNC13B/CEBPA/DDX17/NEBL/CEBPG/WASF3/PGRMC1/CHN1/SCRG1/TBCB/SLC38A10/COL5A2/CPE/CRMP1/MYL6B/CRYBA2/CSF1R/CTNNA2/CTSH/CTSZ/AP2B1/DCTN1/AES/DFNA5/DMD/DPYSL2/DVL2/DYRK1A/EDNRA/PIKFYVE/ENPEP/DMTN/HIPK1/ERBB2/ESRRA/EXT1/ACSL4/BPTF/ALDH3A2/FGF9/FGF13/LPHN1/RUFY3/MYT1L/MYCBP2/NFASC/CLASP2/PLXND1/NCDN/SLC35D1/KANK1/OBSL1/SIRT1/PSD4/MTCH1/NR5A2/GABRB3/RAB26/DFNB31/PVRL3…
GO:0006206	Pyrimidine Nucleobase Metabolic Process	14	5	0.04911	CRMP1/DCK/DPYSL2/DUT/NT5E
GO:0007632	Visual Behavior	14	5	0.04911	HIF1A/APBB1/HRAS/APP/NRAS
GO:0009065	Glutamine Family Amino Acid Catabolic Process	14	5	0.04911	CPS1/FAH/GLUD1/GLUD2/GOT1
GO:0030800	Negative Regulation Of Cyclic Nucleotide Metabolic Process	14	5	0.04911	EDNRA/GABBR1/APLP1/CCR2/GABBR2
GO:0030815	Negative Regulation Of CAMP Metabolic Process	14	5	0.04911	EDNRA/GABBR1/APLP1/CCR2/GABBR2
GO:0031076	Embryonic Camera-type Eye Development	14	5	0.04911	HIPK1/LRP5/WDR19/FZD5/ALDH1A2
GO:0033158	Regulation Of Protein Import Into Nucleus, Translocation	14	5	0.04911	CDKN1A/SIRT1/HSP90AB1/UBR5/TNFRSF1A
GO:0048013	Ephrin Receptor Signaling Pathway	14	5	0.04911	CHN1/CRK/RBPJ/PTK2/SS18
GO:0055081	Anion Homeostasis	14	5	0.04911	SIRT1/GOT1/APOA1/PTK2/CACNA1A
GO:0061178	Regulation Of Insulin Secretion Involved In Cellular Response To Glucose Stimulus	14	5	0.04911	FKBP1B/HIF1A/LRP5/PPP3CB/HMGN3
GO:1901661	Quinone Metabolic Process	14	5	0.04911	AKR1C2/AKR1B1/AKR1B10/COQ9/CBR1
GO:0046164	Alcohol Catabolic Process	23	7	0.04918	SMPDL3A/ADH5/ALDH2/ALDH1B1/GK/ENPP2/AKR1B10
GO:0090382	Phagosome Maturation	23	7	0.04918	ATP6V0E2/ATP6V1H/ATP6V1B2/ATP6V0C/ATP6V1E1/ATP6V0B/ATP6V1G1
GO:0006140	Regulation Of Nucleotide Metabolic Process	169	34	0.04928	PPIF/RASGRP1/SPRY2/DLC1/PPARGC1A/CHN1/GABARAPL2/CRK/EDNRA/ERBB2/ALDOB/RABGAP1/RALGAPA1/GABBR1/RGS17/GNAQ/GNAS/HRAS/APLP1/ARHGAP5/PIN1/PLXNB1/PID1/PTK2/PTPRN2/RASA1/RGS4/RGS7/TBCD/TSC1/CCR2/ARFGAP2/PKP4/GABBR2

## Sheet: GO Cellular Component terms
GO.ID	Term	Annotated	Significant	P.Value	Sig.Genes
GO:0071944	Cell Periphery	1660	307	1.8e-05	AKT3/CD24/CDH6/ABCC5/RASGRP1/PLXNC1/MPHOSPH9/SPRY2/AKR1A1/DLC1/UNC13B/CIB1/SORBS1/GNB5/RAB40B/FERMT2/RAPGEF4/NISCH/AKAP11/CHP1/SLCO2B1/GABARAP/ADCY9/KCTD12/PLIN2/SLC31A1/SLC31A2/CPE/CRK/CSF1R/CTNNA2/CTSZ/CYLD/ADSS/AP2B1/DMD/DUSP3/DVL2/EDNRA/SCAMP5/ENO2/ENPEP/AK1/EPB41L1/DMTN/STOM/ERBB2/ABCA3/EVI2B/FABP1/FASN/FCER1G/GPR116/FCGR3B/FGF13/AAK1/LPHN1/ENPP4/CLSTN1/PLCH1/NFASC/CLASP2/PLXND1/SEPT6/SEPT8/…
GO:0005886	Plasma Membrane	1619	300	2e-05	AKT3/CD24/CDH6/ABCC5/RASGRP1/PLXNC1/MPHOSPH9/SPRY2/AKR1A1/DLC1/UNC13B/CIB1/SORBS1/GNB5/RAB40B/FERMT2/RAPGEF4/NISCH/AKAP11/CHP1/SLCO2B1/GABARAP/ADCY9/KCTD12/PLIN2/SLC31A1/SLC31A2/CPE/CRK/CSF1R/CTNNA2/CTSZ/CYLD/ADSS/AP2B1/DMD/DUSP3/DVL2/EDNRA/SCAMP5/ENO2/ENPEP/AK1/EPB41L1/DMTN/STOM/ERBB2/ABCA3/EVI2B/FASN/FCER1G/GPR116/FCGR3B/FGF13/AAK1/LPHN1/ENPP4/CLSTN1/PLCH1/NFASC/CLASP2/PLXND1/KANK1/SYT11/KIAA05…
GO:0031234	Extrinsic To Internal Side Of Plasma Membrane	27	11	0.0012	GNB5/FERMT2/CYLD/GNAI1/GNAQ/GNAS/GNAZ/GNG5/HCK/RGS7/CAV2
GO:0044459	Plasma Membrane Part	798	147	0.0052	ABCC5/SPRY2/AKR1A1/DLC1/CIB1/SORBS1/GNB5/FERMT2/SLCO2B1/ADCY9/SLC31A1/SLC31A2/CSF1R/CTNNA2/CYLD/DMD/DUSP3/EDNRA/ENPEP/DMTN/STOM/ERBB2/EVI2B/FCER1G/AAK1/CLASP2/PLXND1/KANK1/SYT11/EXOC7/WWC1/BACE1/GABBR1/GABRB3/SLC39A6/RAB26/GNAI1/GNAQ/GNAS/GNAZ/GNG5/ANK1/GRIA2/SLC25A4/PILRB/HCK/HLA-DMA/HLA-DMB/HLA-DRA/HMOX1/HSP90AB1/IFNGR1/APP/SHROOM2/IL6R/IL7R/IL10RB/INSR/KCNH2/KCNJ2/KCNJ6/KCNK3/KCNS3/LCP1/BCAM/M…
GO:0030667	Secretory Granule Membrane	32	11	0.0057	CPE/ABCA3/RAB26/ANXA7/LAMP2/PAM/ZG16/VAMP2/CAV2/VAMP8/RPH3AL
GO:0016020	Membrane	3112	512	0.006	AKT3/CD24/CDH6/ABCC5/ATP9A/PPIF/RASGRP1/PLXNC1/LPCAT3/MPHOSPH9/SPRY2/RTN3/AKR1A1/DLC1/ACAA2/UNC13B/CIB1/AGPAT2/SORBS1/GNB5/SEC24A/PGRMC1/BTNL3/AP3M2/RAB40B/YWHAQ/FERMT2/SLC27A3/SLC27A2/B3GNT1/RAPGEF4/NISCH/AKAP11/PRAF2/CHP1/MGAT4B/SLCO2B1/VSIG4/FKBP9/GABARAP/GABARAPL2/OSBPL1A/ADCY9/MARCH3/KCTD12/DHRS1/CLU/PLIN2/SLC38A10/RNF19B/MBOAT2/AADAC/SLC31A1/SLC31A2/CPE/CPT1A/CPT2/CRK/CSF1R/CTNNA2/CTSS/CTSZ…
GO:0033176	Proton-transporting V-type ATPase Complex	16	7	0.006	ATP6V0E2/ATP6V1H/ATP6V1B2/ATP6V0C/ATP6V0B/ATP6AP1/ATP6V1G1
GO:0042995	Cell Projection	599	113	0.0066	SPRY2/CIB1/CETN3/IQGAP2/WASF3/FERMT2/TRIM9/EFHC1/CRMP1/CTNNA2/CTSH/DMD/DPYSL2/ENPEP/AK1/DMTN/FGF13/AAK1/LPHN1/CLSTN1/CEP164/RUFY3/SAMD4A/MYCBP2/NFASC/CLASP2/NCDN/SEPT6/KANK1/MCF2L/EXOC7/WWC1/SLC39A6/DFNB31/C2CD3/GCHFR/GDI1/CYFIP2/B9D1/GNAS/GOT1/GPM6A/IFT81/C16orf80/PARVB/HCK/HIF1A/HNMT/APBB1/APBB2/HSP90AB1/ACADM/APP/INPPL1/KCNJ2/LCP1/LDHA/ARL3/MAP1B/MPST/MTTP/MYO5A/NRCAM/PAM/PCSK2/TNFRSF12A/PDE4C…
GO:0009898	Internal Side Of Plasma Membrane	52	15	0.0088	GNB5/FERMT2/CYLD/GNAI1/GNAQ/GNAS/GNAZ/GNG5/HCK/RASA1/RGS7/PTP4A1/PKP4/CAV2/CD2
GO:0005929	Cilium	102	25	0.0091	CETN3/EFHC1/AK1/CEP164/DFNB31/B9D1/IFT81/C16orf80/HIF1A/APP/LDHA/ARL3/MYO5A/PDE4C/HSPB11/PKD1/PKM/SPA17/AHI1/IFT46/PTGS1/WDR19/BBS1/UNC119B/DHRS3
GO:0005834	Heterotrimeric G-protein Complex	18	7	0.0127	GNB5/GNAI1/GNAQ/GNAS/GNAZ/GNG5/RGS7
GO:0008021	Synaptic Vesicle	40	12	0.0132	TRIM9/SCAMP5/SEPT6/SYT11/PCLO/GRIA2/PPT1/RAB3B/STX1A/VAMP2/SYN2/SV2A
GO:0072372	Primary Cilium	45	13	0.014	CETN3/B9D1/ARL3/MYO5A/PDE4C/PKD1/SPA17/AHI1/IFT46/PTGS1/WDR19/UNC119B/DHRS3
GO:0016469	Proton-transporting Two-sector ATPase Complex	36	11	0.015	PPIF/ATP6V0E2/ATP6V1H/ATP5G3/ATP5J/ATP6V1B2/ATP6V0C/ATP6V1E1/ATP6V0B/ATP6AP1/ATP6V1G1
GO:0044433	Cytoplasmic Vesicle Part	262	53	0.0159	SEC24A/YWHAQ/MARCH3/CLU/CPE/ATP6V0E2/AP2B1/SCAMP5/ABCA3/MMRN1/SYT11/ZDHHC17/TMED3/BACE1/RAB26/GRIA2/SCG3/HBB/ANXA7/HLA-DRA/HSP90AA1/APOA1/APOB/APP/LAMP2/CALY/PAM/SAR1B/PCSK1/PCSK2/VPS54/ATP6V0C/ATP6V0B/SRGN/PTPRN2/SH3GL2/ZG16/SLC18A1/STX1A/VAMP2/AP3B2/VOPP1/CAMK2B/CAV2/VAMP8/RAB11A/AP1G2/CD163/RPH3AL/CD74/C2CD5/TBC1D4/SV2A
GO:0044425	Membrane Part	2205	366	0.0171	CD24/CDH6/ABCC5/ATP9A/PPIF/RASGRP1/PLXNC1/LPCAT3/SPRY2/RTN3/AKR1A1/DLC1/CIB1/AGPAT2/SORBS1/GNB5/SEC24A/PGRMC1/BTNL3/AP3M2/FERMT2/SLC27A3/SLC27A2/B3GNT1/PRAF2/MGAT4B/SLCO2B1/VSIG4/ADCY9/MARCH3/SLC38A10/RNF19B/MBOAT2/AADAC/SLC31A1/SLC31A2/CPT1A/CSF1R/CTNNA2/CYB5A/CYLD/ATP6V0E2/CYP2C9/CYP2C18/ANKRD46/CYP3A4/AP2B1/DMD/DNM1/DUSP3/EDNRA/SCAMP5/PIKFYVE/ENPEP/EPB41L1/DMTN/STOM/ERBB2/ABCA3/ETFDH/EVI2A/EVI…
GO:0005720	Nuclear Heterochromatin	15	6	0.0179	CBX1/PSIP1/SIRT1/CBX5/ATRX/PCGF2
GO:0034703	Cation Channel Complex	33	10	0.0212	MICU2/FKBP1B/KCNH2/KCNJ2/KCNJ6/KCNS3/SCN3A/CACNA1A/CACNA1D/CACNB3
GO:0044463	Cell Projection Part	267	53	0.0225	SPRY2/CETN3/FERMT2/EFHC1/CTSH/DMD/DPYSL2/AK1/DMTN/FGF13/AAK1/LPHN1/RUFY3/NFASC/CLASP2/SEPT6/KANK1/EXOC7/WWC1/SLC39A6/DFNB31/C2CD3/B9D1/GOT1/GPM6A/IFT81/APBB1/APBB2/HSP90AB1/APP/LCP1/MAP1B/MTTP/MYO5A/NRCAM/HSPB11/PDZK1/PFN2/AHI1/IFT46/WDR19/PTPRN2/BBS1/RGS7/SNAP25/TNFRSF1B/TSC1/CYBRD1/FZD6/UNC119B/INA/DHRS3/C2CD5
GO:0030141	Secretory Granule	144	31	0.026	CHGB/CLU/CPE/CTSH/ABCA3/MMRN1/RAB26/PCSK1N/SCG3/ANXA7/APOA1/APP/LAMP2/MYO5A/PAM/PCSK1/PCSK2/PLA2G2A/SRGN/PTPRN2/RAB3B/SCG5/ZG16/SPINK2/STX1A/STXBP1/VAMP2/SCG2/CAV2/VAMP8/RPH3AL
GO:0019897	Extrinsic To Plasma Membrane	44	12	0.028	GNB5/FERMT2/CYLD/AAK1/GNAI1/GNAQ/GNAS/GNAZ/GNG5/HCK/RGS7/CAV2
GO:0030659	Cytoplasmic Vesicle Membrane	214	43	0.031	SEC24A/YWHAQ/MARCH3/CPE/ATP6V0E2/AP2B1/SCAMP5/ABCA3/SYT11/ZDHHC17/TMED3/BACE1/RAB26/GRIA2/SCG3/ANXA7/HLA-DRA/APOB/LAMP2/CALY/PAM/SAR1B/ATP6V0C/ATP6V0B/PTPRN2/SH3GL2/ZG16/SLC18A1/STX1A/VAMP2/AP3B2/VOPP1/CAMK2B/CAV2/VAMP8/RAB11A/AP1G2/CD163/RPH3AL/CD74/C2CD5/TBC1D4/SV2A
GO:0005777	Peroxisome	76	18	0.0338	SLC27A2/EPHX2/FABP1/ACSL4/ALDH3A2/HSD17B4/TRIM37/PRDX1/ACOX1/PHYH/MARC2/HRASLS/PXMP2/SCP2/XDH/HSDL2/CAT/PEX11B
GO:0042579	Microbody	76	18	0.0338	SLC27A2/EPHX2/FABP1/ACSL4/ALDH3A2/HSD17B4/TRIM37/PRDX1/ACOX1/PHYH/MARC2/HRASLS/PXMP2/SCP2/XDH/HSDL2/CAT/PEX11B
GO:0031225	Anchored To Membrane	36	10	0.0381	CD24/FCGR3B/LPL/NT5E/TFPI/VNN1/CD2/GGTLC1/CD48/CD59
GO:0030136	Clathrin-coated Vesicle	104	23	0.0381	TRIM9/AP2B1/DVL2/SCAMP5/AAK1/SEPT6/SYT11/PCLO/GRIA2/HLA-DRA/APOB/MYO1E/PPT1/RAB3B/SH3GL2/SLC18A1/STX1A/VAMP2/SYN2/AP3B2/AP1G2/CD74/SV2A
GO:0005782	Peroxisomal Matrix	22	7	0.0394	FABP1/HSD17B4/PRDX1/ACOX1/PHYH/SCP2/CAT
GO:0031907	Microbody Lumen	22	7	0.0394	FABP1/HSD17B4/PRDX1/ACOX1/PHYH/SCP2/CAT
GO:0030054	Cell Junction	341	64	0.0395	DLC1/UNC13B/SORBS1/FERMT2/TRIM9/KCTD12/CTNNA2/CTNND2/DMD/SCAMP5/EPHX2/FGF13/LPHN1/CLSTN1/SAMD4A/NFASC/SYT11/DNMBP/OBSL1/SPECC1L/RIMBP2/PSD4/GABBR1/GABRB3/PVRL3/CYFIP2/PCLO/GRIA2/PARVB/HCK/SHROOM2/LCP1/MAP1B/MPST/MYO1E/F11R/LUC7L3/ABCB1/PNN/AHI1/FOCAD/PPL/PRKD1/PTK2/PTK7/PTPRC/SDC1/CIDEC/SNAP25/SPTAN1/STX1A/VAMP2/SYN2/TBCD/JAM3/PKP4/DLG5/PNMA1/GABBR2/CDC42BPB/MDC1/MAGI2/PJA2/SV2A
GO:0031410	Cytoplasmic Vesicle	541	97	0.0414	SEC24A/YWHAQ/CHGB/CHP1/GABARAP/GABARAPL2/TRIM9/MARCH3/CLU/CPE/CTSB/CTSD/CTSH/ATP6V0E2/AP2B1/DVL2/SCAMP5/PIKFYVE/ENPEP/DMTN/STOM/ABCA3/FASN/GPR116/AAK1/MMRN1/SEPT6/SYT11/ZDHHC17/TMED3/BACE1/RAB26/GCHFR/PCSK1N/PCLO/GNAS/GRIA2/SCG3/HBB/HCK/ANXA7/HLA-DRA/HSP90AA1/HSP90AB1/APOA1/APOB/APP/LAMP2/MYO1E/MYO5A/NAP1L1/P4HB/PRDX1/CALY/PAM/SAR1B/PCSK1/PCSK2/VPS54/ATP6V1B2/ATP6V0C/PLA2G2A/ATP6V0B/PPT1/SRGN/PKN…
GO:0097458	Neuron Part	378	70	0.0419	TRIM9/EFHC1/KCTD12/CRMP1/CTNNA2/CTNND2/DMD/DPYSL2/ENO2/ACSL4/FGF13/AAK1/LPHN1/RUFY3/SAMD4A/MYCBP2/NFASC/NCDN/SEPT6/EXOC7/GABBR1/DFNB31/GCHFR/GDI1/CYFIP2/GNAS/GOT1/GPM6A/HNMT/APBB1/APBB2/ACADM/APP/SHROOM2/KCNJ2/MAP1B/MPST/MYO5A/NRCAM/PAM/RDH11/PCSK2/PFN2/PLCB4/PPT1/PTGS1/KIAA1598/PTPRN2/RGS7/CCL2/SMARCA4/SNAP25/STX1A/VAMP2/BTD/TNFRSF1A/TNFRSF1B/TPH1/TSC1/CCR2/CACNA1A/ARID1A/FZD6/RAB11A/INA/DHRS3/B…
GO:0031983	Vesicle Lumen	47	12	0.0451	CLU/MMRN1/SCG3/HBB/HSP90AA1/APOA1/APOB/APP/PCSK1/PCSK2/SRGN/ZG16
GO:0060205	Cytoplasmic Membrane-bounded Vesicle Lumen	47	12	0.0451	CLU/MMRN1/SCG3/HBB/HSP90AA1/APOA1/APOB/APP/PCSK1/PCSK2/SRGN/ZG16
GO:0012506	Vesicle Membrane	221	43	0.0495	SEC24A/YWHAQ/MARCH3/CPE/ATP6V0E2/AP2B1/SCAMP5/ABCA3/SYT11/ZDHHC17/TMED3/BACE1/RAB26/GRIA2/SCG3/ANXA7/HLA-DRA/APOB/LAMP2/CALY/PAM/SAR1B/ATP6V0C/ATP6V0B/PTPRN2/SH3GL2/ZG16/SLC18A1/STX1A/VAMP2/AP3B2/VOPP1/CAMK2B/CAV2/VAMP8/RAB11A/AP1G2/CD163/RPH3AL/CD74/C2CD5/TBC1D4/SV2A

## Sheet: GO Molecular Function terms
GO.ID	Term	Annotated	Significant	P.Value	Sig.Genes
GO:0016614	Oxidoreductase Activity, Acting On CH-OH Group Of Donors	77	26	2.7e-05	AKR1A1/ADH1B/ADH1C/ADH5/CYB5A/AKR1C2/FASN/ALDH3A2/AKR7A3/AKR1B1/HADHA/HADHB/HADH/HPGD/HSD17B2/HSD17B4/LDHA/CRYL1/RDH11/HSD17B11/HSD17B7/BDH2/AKR1B10/XDH/CBR1/DHRS3
GO:0016616	Oxidoreductase Activity, Acting On The CH-OH Group Of Donors, NAD Or NADP As Acceptor	74	25	3.8e-05	AKR1A1/ADH1B/ADH1C/ADH5/CYB5A/AKR1C2/FASN/AKR7A3/AKR1B1/HADHA/HADHB/HADH/HPGD/HSD17B2/HSD17B4/LDHA/CRYL1/RDH11/HSD17B11/HSD17B7/BDH2/AKR1B10/XDH/CBR1/DHRS3
GO:0004033	Aldo-keto Reductase (NADP) Activity	12	8	6.9e-05	AKR1A1/CYB5A/AKR1C2/AKR7A3/AKR1B1/RDH11/AKR1B10/DHRS3
GO:0003824	Catalytic Activity	2707	455	0.00025	AKT3/ABCC5/ATP9A/PPIF/HIPK3/LPCAT3/PSMD14/CTDSPL/CDKN1A/AKR1A1/TRIM22/ACAA2/DDX17/AGPAT2/GNB5/PTGES3/KDM5B/MTHFD2/EHMT2/SMPDL3A/SLC27A3/SLC27A2/B3GNT1/DUSP12/USP18/MGAT4B/PNKP/FKBP9/WBSCR22/TRIM9/ADCY9/MARCH3/DHRS1/CLK1/ADH1B/ADH1C/RNF19B/ADH5/MBOAT2/AADAC/CPE/CPS1/CPT1A/CPT2/CRMP1/MYL6B/PARP1/CSF1R/RNF187/CTPS1/CTSB/CTSD/CTSH/CTSO/CTSS/CTSZ/CYB5A/CYLD/ATP6V0E2/CYP2C9/CYP2C18/CYP3A4/ADSS/DCK/DCTN…
GO:0016491	Oxidoreductase Activity	396	84	0.00035	AKR1A1/KDM5B/MTHFD2/DHRS1/ADH1B/ADH1C/ADH5/CYB5A/CYP2C9/CYP2C18/CYP3A4/AKR1C2/DECR1/ETFA/ETFDH/ALDH2/ALDH1B1/FASN/ALDH3A2/AKR7A3/KDM4C/AKR1B1/FMO4/GLRX/GLUD1/GLUD2/HADHA/HADHB/HADH/HBB/HMOX1/HPGD/HSD17B2/HSD17B4/ACADM/LDHA/MAOA/MAOB/MGST2/MSRA/NDUFS1/NDUFV2/NQO2/P4HB/PRDX1/PAM/ACOX1/CRYL1/RDH11/HSD17B11/PCYOX1/HSD17B7/CYB5R1/WWOX/PHF2/PHYH/POR/P4HTM/RETSAT/PPOX/MARC2/ADI1/RSAD1/BDH2/SDR39U1/AKR1B…
GO:0009055	Electron Carrier Activity	87	25	0.00068	AKR1A1/ADH5/CYP2C9/CYP2C18/CYP3A4/ETFA/ETFDH/ALDH2/FDX1/AKR7A3/AKR1B1/GLRX/MAOB/NDUFS1/NDUFV2/NQO2/P4HB/PHYH/POR/SDHB/SDHD/XDH/AIFM1/COX7A2L/DHRS3
GO:0005496	Steroid Binding	40	14	0.00131	NR1H3/PGRMC1/OSBPL1A/OSBPL10/CYP3A4/AKR1C2/ESRRA/FABP1/HSD17B4/APOA1/SCP2/HSDL2/KL/NR1H4
GO:0000149	SNARE Binding	34	12	0.00264	GABARAPL2/TRIM9/TXLNA/NSF/SNAP25/STX1A/STXBP1/CACNA1A/HECTD3/CAV2/VAMP8/RAB11A
GO:0016298	Lipase Activity	39	13	0.00318	SMPDL3A/AADAC/EDNRA/PLCH1/PLD3/HMOX1/LIPA/LPL/ENPP2/PLA2G2A/PLCB4/HRASLS/CCL5
GO:0016836	Hydro-lyase Activity	24	9	0.00565	ECHS1/ENO2/FASN/FH/HADHA/HADHB/HSD17B4/ACO1/ACO2
GO:0042578	Phosphoric Ester Hydrolase Activity	189	41	0.00751	CTDSPL/SMPDL3A/DUSP12/PNKP/DUSP3/EDNRA/PIKFYVE/EPHX2/FBP1/INPP5F/PLCH1/PLD3/HMOX1/INPPL1/NT5E/PDE4C/ENPP2/PLCB4/APTX/PPM1B/PPP3CA/PPP3CB/PPM1H/PTPN13/PTPRA/PTPRC/PTPRD/PTPRN/PTPRN2/ENOPH1/CCL5/PTP4A1/DUSP26/PGAP1/SYNJ2/MTMR3/MTMR6/G6PC3/LPIN2/DNAJC6/LPPR4
GO:0016248	Channel Inhibitor Activity	10	5	0.00968	FKBP1B/NEDD4/RASA1/STX1A/SLC30A1
GO:0070403	NAD+ Binding	10	5	0.00968	SIRT1/GLUD1/HADH/HPGD/CRYL1
GO:0004620	Phospholipase Activity	35	11	0.01052	SMPDL3A/EDNRA/PLCH1/PLD3/HMOX1/LPL/ENPP2/PLA2G2A/PLCB4/HRASLS/CCL5
GO:0016247	Channel Regulator Activity	35	11	0.01052	ARPP19/CHP1/FGF13/FKBP1B/KCNS3/NEDD4/ATP2B4/RASA1/SGK1/STX1A/SLC30A1
GO:0031406	Carboxylic Acid Binding	95	23	0.01125	ADH5/CPS1/AKR1C2/FABP1/GCHFR/GLUD1/GLUD2/GOT1/GSTM4/MARK1/NEDD4/PAM/ACOX1/PCK1/PHYH/PIN1/P4HTM/S100A8/SCP2/SLC1A1/TPH1/SDPR/NR1H4
GO:0016627	Oxidoreductase Activity, Acting On The CH-CH Group Of Donors	36	11	0.01315	AKR1C2/DECR1/FASN/ACADM/ACOX1/RETSAT/PPOX/RSAD1/BDH2/SDHB/SDHD
GO:0004871	Signal Transducer Activity	455	85	0.01406	CD24/NR1H3/CDKN1B/UNC13B/GNB5/BRD8/NISCH/CSF1R/CTSH/AKR1C2/DVL2/EDNRA/ERBB2/ESRRA/EVI2A/FCER1G/GPR116/LPHN1/PLCH1/PLXND1/ZDHHC17/ITGB3BP/NR5A2/GABBR1/GABRB3/B9D1/GNAI1/GNAQ/GNAS/GNAZ/GNG5/GRIA2/HIF1A/HLA-DRA/HMOX1/HPGD/IFNGR1/IL6R/IL7R/IL10RB/INSR/KCNH2/LRP5/BCAM/MAP3K4/MET/MAP3K9/SLC22A17/PDGFRA/PLCB4/PLXNB1/MAPK10/PTK2/PTK7/BAI3/PTPRA/PTPRC/PTPRD/PTPRN/PTPRN2/PLEKHB1/RET/RGS7/RTN1/STAT6/TLR3/TN…
GO:0060089	Molecular Transducer Activity	455	85	0.01406	CD24/NR1H3/CDKN1B/UNC13B/GNB5/BRD8/NISCH/CSF1R/CTSH/AKR1C2/DVL2/EDNRA/ERBB2/ESRRA/EVI2A/FCER1G/GPR116/LPHN1/PLCH1/PLXND1/ZDHHC17/ITGB3BP/NR5A2/GABBR1/GABRB3/B9D1/GNAI1/GNAQ/GNAS/GNAZ/GNG5/GRIA2/HIF1A/HLA-DRA/HMOX1/HPGD/IFNGR1/IL6R/IL7R/IL10RB/INSR/KCNH2/LRP5/BCAM/MAP3K4/MET/MAP3K9/SLC22A17/PDGFRA/PLCB4/PLXNB1/MAPK10/PTK2/PTK7/BAI3/PTPRA/PTPRC/PTPRD/PTPRN/PTPRN2/PLEKHB1/RET/RGS7/RTN1/STAT6/TLR3/TN…
GO:0022890	Inorganic Cation Transmembrane Transporter Activity	169	36	0.01555	SLC31A1/SLC31A2/CYB5A/ATP6V0E2/FKBP1B/ZDHHC17/SLC39A6/GPM6A/SHROOM2/KCNH2/KCNJ2/KCNJ6/KCNK3/KCNS3/ATP2B4/ATP6V1H/TMEM66/ATP5G3/ATP5J/ATP6V1B2/ATP6V0C/ATP6V1E1/PKD1/ATP6V0B/ATP6AP1/SLC6A15/SCN3A/SLC1A1/CACNA1A/CACNA1D/SLC30A1/CACNB3/TUSC3/SLC4A4/MTMR6/COX7A2L
GO:0022843	Voltage-gated Cation Channel Activity	28	9	0.01714	KCNH2/KCNJ2/KCNJ6/KCNK3/KCNS3/SCN3A/CACNA1A/CACNA1D/CACNB3
GO:0050662	Coenzyme Binding	121	27	0.01888	PARP1/DECR1/ETFA/ETFDH/FASN/FMO4/SIRT1/GALE/GLUD1/HADHA/HADHB/HADH/HPGD/ACADM/MAOB/ACOX1/CRYL1/WWOX/POR/PPOX/MARC2/BDH2/SCP2/XDH/CAT/CREG1/AIFM1
GO:0008144	Drug Binding	43	12	0.02052	PPIF/FKBP9/CYP2C9/DCK/FABP1/FASN/FKBP1B/MT2A/NKTR/PPP3CA/PPP3CB/NR1I2
GO:0003730	MRNA 3'-UTR Binding	16	6	0.02304	RNPS1/CIRBP/TARDBP/PARN/SECISBP2/FXR1
GO:0016408	C-acyltransferase Activity	12	5	0.02349	ACAA2/SLC27A3/HADHA/HADHB/SCP2
GO:0004888	Transmembrane Signaling Receptor Activity	238	47	0.02453	NISCH/CSF1R/CTSH/AKR1C2/EDNRA/ERBB2/EVI2A/FCER1G/GPR116/LPHN1/PLXND1/GABBR1/GABRB3/B9D1/GRIA2/HLA-DRA/HPGD/IFNGR1/IL6R/IL7R/IL10RB/INSR/LRP5/BCAM/MET/SLC22A17/PDGFRA/PLXNB1/PTK7/BAI3/PTPRA/PTPRC/PTPRD/PTPRN/PTPRN2/RET/TLR3/TNFRSF1A/TNFRSF1B/C5AR1/CCR2/FZD5/FZD6/CD3D/GPR56/GABBR2/CD74
GO:0046873	Metal Ion Transmembrane Transporter Activity	113	25	0.02568	SLC31A1/SLC31A2/FKBP1B/ZDHHC17/SLC39A6/GPM6A/SHROOM2/KCNH2/KCNJ2/KCNJ6/KCNK3/KCNS3/ATP2B4/TMEM66/PKD1/SLC6A15/SCN3A/SLC1A1/CACNA1A/CACNA1D/SLC30A1/CACNB3/TUSC3/SLC4A4/MTMR6
GO:0003729	MRNA Binding	70	17	0.02618	RBM5/RNPS1/CELF3/CIRBP/DDX3X/TARDBP/GRSF1/ACO1/NOVA1/PARN/LUC7L3/PTBP2/RBM25/UPF3B/TIA1/SECISBP2/FXR1
GO:0005319	Lipid Transporter Activity	30	9	0.02695	ATP9A/SLC27A2/FABP1/APOA1/APOB/MTTP/ATP8A2/PCTP/SCP2
GO:0008289	Lipid Binding	347	65	0.02794	AKT3/NR1H3/RASGRP1/UNC13B/PGRMC1/FERMT2/NISCH/OSBPL1A/OSBPL10/ADH5/CYP3A4/AKR1C2/DNM1/ESRRA/FABP1/PXDC1/WDFY3/PLCH1/ARHGEF9/MCF2L/PSD4/NR5A2/CLIP3/PLEKHG3/PCLO/ANXA7/HSD17B4/APOA1/APOB/INPPL1/KCNJ2/LPL/MARK1/MTTP/MYO1E/PAFAH2/ARHGEF3/ACOX1/ATP5G3/PFN2/PLA2G2A/PLEKHA5/ARHGEF40/TEX2/PRKD1/CHPT1/PLEKHB1/PCTP/RASA1/S100A8/SCP2/SH3GL2/APOLD1/HSDL2/SDPR/UNC119B/ALDH1A2/VNN1/CDK5R2/CD1D/KL/CDC42BPB/C2CD…
GO:0008324	Cation Transmembrane Transporter Activity	211	42	0.02862	ATP9A/SLC31A1/SLC31A2/CYB5A/ATP6V0E2/FKBP1B/ZDHHC17/SLC35A3/SLC39A6/GPM6A/SHROOM2/KCNH2/KCNJ2/KCNJ6/KCNK3/KCNS3/ATP2B4/ATP6V1H/TMEM66/ATP8A2/ATP5G3/ATP5J/ATP6V1B2/ATP6V0C/ATP6V1E1/PKD1/ATP6V0B/ATP6AP1/SLC6A15/SLC2A9/PCTP/SCN3A/SLC1A1/SLC22A4/CACNA1A/CACNA1D/SLC30A1/CACNB3/TUSC3/SLC4A4/MTMR6/COX7A2L
GO:0020037	Heme Binding	50	13	0.02883	PGRMC1/CYB5A/CYP2C9/CYP2C18/CYP3A4/HBB/HMOX1/PRDX1/BACH1/PTGS1/SDHD/CAT/HERC2
GO:0019905	Syntaxin Binding	26	8	0.03123	TXLNA/NSF/STXBP1/CACNA1A/HECTD3/CAV2/VAMP8/RAB11A
GO:0005261	Cation Channel Activity	61	15	0.03192	FKBP1B/GPM6A/SHROOM2/KCNH2/KCNJ2/KCNJ6/KCNK3/KCNS3/TMEM66/PKD1/SCN3A/CACNA1A/CACNA1D/CACNB3/MTMR6
GO:0016829	Lyase Activity	88	20	0.0331	ADCY9/DDT/ECHS1/ENO2/FASN/FH/ALDOB/DAK/GNAS/GOT1/HADHA/HADHB/HSD17B4/MGST2/ACO1/ACO2/PAM/PCK1/PCK2/ECHDC1
GO:0051537	2 Iron, 2 Sulfur Cluster Binding	13	5	0.03358	FDX1/NDUFS1/NDUFV2/SDHB/XDH
GO:0016788	Hydrolase Activity, Acting On Ester Bonds	357	66	0.03465	PSMD14/CTDSPL/SMPDL3A/DUSP12/USP18/PNKP/AADAC/CYLD/DNASE1L3/DUSP3/EDNRA/PIKFYVE/EPHX2/FASN/FBP1/INPP5F/PLCH1/USP22/PLD3/DROSHA/HMOX1/IARS/IDS/INPPL1/LIPA/LPL/NT5E/PAFAH2/PARN/PDE4C/ENPP2/PLA2G2A/PLCB4/APTX/PPM1B/PPP3CA/PPP3CB/PPT1/HRASLS/PPM1H/PTPN13/PTPRA/PTPRC/PTPRD/PTPRN/PTPRN2/ENOPH1/RNASE1/CCL5/PTP4A1/DUSP26/TSEN34/PGAP1/USP11/USP48/CES2/SYNJ2/MTMR3/USP13/MTMR6/G6PC3/PTER/LPIN2/DNAJC6/LPPR4/…
GO:0038023	Signaling Receptor Activity	285	54	0.03506	NR1H3/BRD8/NISCH/CSF1R/CTSH/AKR1C2/EDNRA/ERBB2/ESRRA/EVI2A/FCER1G/GPR116/LPHN1/PLXND1/NR5A2/GABBR1/GABRB3/B9D1/GRIA2/HLA-DRA/HPGD/IFNGR1/IL6R/IL7R/IL10RB/INSR/KCNH2/LRP5/BCAM/MET/SLC22A17/PDGFRA/PLXNB1/PTK7/BAI3/PTPRA/PTPRC/PTPRD/PTPRN/PTPRN2/RET/TLR3/TNFRSF1A/TNFRSF1B/C5AR1/CCR2/FZD5/FZD6/NR1I2/CD3D/GPR56/GABBR2/CD74/NR1H4
GO:0032934	Sterol Binding	22	7	0.036	NR1H3/OSBPL1A/OSBPL10/HSD17B4/APOA1/SCP2/HSDL2
GO:0072509	Divalent Inorganic Cation Transmembrane Transporter Activity	47	12	0.03981	FKBP1B/ZDHHC17/SLC39A6/GPM6A/ATP2B4/TMEM66/PKD1/CACNA1A/CACNA1D/SLC30A1/CACNB3/TUSC3
GO:0016620	Oxidoreductase Activity, Acting On The Aldehyde Or Oxo Group Of Donors, NAD Or NADP As Acceptor	18	6	0.04108	ADH5/ALDH2/ALDH1B1/ALDH3A2/AKR1B10/ALDH1A2
GO:0042169	SH2 Domain Binding	18	6	0.04108	DLC1/CRK/INPPL1/INSR/ARHGAP5/PTK2
GO:0016820	Hydrolase Activity, Acting On Acid Anhydrides, Catalyzing Transmembrane Movement Of Substances	63	15	0.04154	ABCC5/ATP9A/ATP6V0E2/ABCA3/ATP2B4/PCYOX1/ATP6V1H/ATP8A2/ABCB1/ATP6V1B2/ATP6V0C/ATP6V1E1/ATP6AP1/ABCG2/ATP6V1G1
GO:0048037	Cofactor Binding	164	33	0.04223	PARP1/DECR1/ETFA/ETFDH/FASN/FMO4/SIRT1/GALE/GLUD1/GOT1/HADHA/HADHB/HADH/HPGD/ACADM/MAOB/ASNS/ACOX1/CRYL1/WWOX/PHYH/POR/PPOX/MARC2/MOCOS/BDH2/SCP2/SDHB/SDHD/XDH/CAT/CREG1/AIFM1
GO:0051539	4 Iron, 4 Sulfur Cluster Binding	23	7	0.0453	ETFDH/NDUFS1/ACO1/ACO2/RSAD1/REV3L/SDHB
GO:0015459	Potassium Channel Regulator Activity	14	5	0.04598	ARPP19/CHP1/KCNS3/RASA1/SGK1
GO:0031683	G-protein Beta/gamma-subunit Complex Binding	14	5	0.04598	CETN3/GNAI1/GNAQ/GNAS/GNAZ
GO:0033764	Steroid Dehydrogenase Activity, Acting On The CH-OH Group Of Donors, NAD Or NADP As Acceptor	14	5	0.04598	AKR1C2/HSD17B2/HSD17B4/HSD17B11/HSD17B7
GO:0046961	Proton-transporting ATPase Activity, Rotational Mechanism	14	5	0.04598	ATP6V1H/ATP6V1B2/ATP6V0C/ATP6V1E1/ATP6AP1
GO:0070064	Proline-rich Region Binding	14	5	0.04598	TCERG1/CYLD/APBB1/NEDD4/GAREM
GO:0016638	Oxidoreductase Activity, Acting On The CH-NH2 Group Of Donors	10	4	0.04931	GLUD1/GLUD2/MAOA/MAOB

## Sheet: Reactome Pathways
Description	P.Value	adj.P.Val	Count	Activity	Activity.Score	Sig.Gene.Names	Sig.Genes
Platelet homeostasis	0.0246807	0.130328	7	Down-regulated	-7.40866	GNAS/CTSZ/ENPEP/RAB11A/ESRRA/CDC23/APOB	2778/1522/2028/8766/2101/8697/338
Hemostasis	0.0091076	0.130328	9	Down-regulated	-6.6378	GNAS/FCER1G/CTSZ/ENPEP/RAB11A/ESRRA/CDC23/APOB/HBB	2778/2207/1522/2028/8766/2101/8697/338/3043
Circadian Clock	0.0200487	0.130328	3	Down-regulated	-4.36393	CTSZ/ENPEP/ESRRA	1522/2028/2101
BMAL1:CLOCK/NPAS2 Activates Circadian Expression	0.0200487	0.130328	3	Down-regulated	-4.36393	CTSZ/ENPEP/ESRRA	1522/2028/2101
Circadian Repression of Expression by REV-ERBA	0.0200487	0.130328	3	Down-regulated	-4.36393	CTSZ/ENPEP/ESRRA	1522/2028/2101
RORA Activates Circadian Expression	0.0200487	0.130328	3	Down-regulated	-4.36393	CTSZ/ENPEP/ESRRA	1522/2028/2101
Regulation of Lipid Metabolism by Peroxisome proliferator-activated receptor alpha (PPARalpha)	0.0200487	0.130328	3	Down-regulated	-4.36393	CTSZ/ENPEP/ESRRA	1522/2028/2101
PPARA Activates Gene Expression	0.0200487	0.130328	3	Down-regulated	-4.36393	CTSZ/ENPEP/ESRRA	1522/2028/2101
CaMK IV-mediated phosphorylation of CREB	0.0200573	0.130328	3	Down-regulated	-4.36393	CTSZ/ENPEP/ESRRA	1522/2028/2101
FCERI mediated Ca+2 mobilization	0.017362	0.130328	4	Down-regulated	-2.79393	CTSZ/ENPEP/RAB11A/ESRRA	1522/2028/8766/2101
Opioid Signalling	0.0264153	0.130328	4	Down-regulated	-2.79393	CTSZ/ENPEP/RAB11A/ESRRA	1522/2028/8766/2101
G-protein mediated events	0.0264153	0.130328	4	Down-regulated	-2.79393	CTSZ/ENPEP/RAB11A/ESRRA	1522/2028/8766/2101
PLC beta mediated events	0.0264153	0.130328	4	Down-regulated	-2.79393	CTSZ/ENPEP/RAB11A/ESRRA	1522/2028/8766/2101
Synthesis of IP3 and IP4 in the cytosol	0.0264153	0.130328	4	Down-regulated	-2.79393	CTSZ/ENPEP/RAB11A/ESRRA	1522/2028/8766/2101
IPs transport between cytosol and ER lumen	0.0264153	0.130328	4	Down-regulated	-2.79393	CTSZ/ENPEP/RAB11A/ESRRA	1522/2028/8766/2101
Synthesis of IPs in the ER lumen	0.0264153	0.130328	4	Down-regulated	-2.79393	CTSZ/ENPEP/RAB11A/ESRRA	1522/2028/8766/2101
IPs transport between ER lumen and cytosol	0.0264153	0.130328	4	Down-regulated	-2.79393	CTSZ/ENPEP/RAB11A/ESRRA	1522/2028/8766/2101
Synthesis of PIPs at the Golgi membrane	0.0264153	0.130328	4	Down-regulated	-2.79393	CTSZ/ENPEP/RAB11A/ESRRA	1522/2028/8766/2101
PIPs transport between Golgi and plasma membranes	0.0264153	0.130328	4	Down-regulated	-2.79393	CTSZ/ENPEP/RAB11A/ESRRA	1522/2028/8766/2101
Synthesis of PIPs at the plasma membrane	0.0264153	0.130328	4	Down-regulated	-2.79393	CTSZ/ENPEP/RAB11A/ESRRA	1522/2028/8766/2101
PIPs transport between plasma and early endosome membranes	0.0264153	0.130328	4	Down-regulated	-2.79393	CTSZ/ENPEP/RAB11A/ESRRA	1522/2028/8766/2101
Synthesis of PIPs at the early endosome membrane	0.0264153	0.130328	4	Down-regulated	-2.79393	CTSZ/ENPEP/RAB11A/ESRRA	1522/2028/8766/2101
PIPs transport between early endosome and Golgi membranes	0.0264153	0.130328	4	Down-regulated	-2.79393	CTSZ/ENPEP/RAB11A/ESRRA	1522/2028/8766/2101
PIPs transport between early and late endosome membranes	0.0264153	0.130328	4	Down-regulated	-2.79393	CTSZ/ENPEP/RAB11A/ESRRA	1522/2028/8766/2101
Synthesis of PIPs at the late endosome membrane	0.0264153	0.130328	4	Down-regulated	-2.79393	CTSZ/ENPEP/RAB11A/ESRRA	1522/2028/8766/2101
PIPs transport between late endosome and Golgi membranes	0.0264153	0.130328	4	Down-regulated	-2.79393	CTSZ/ENPEP/RAB11A/ESRRA	1522/2028/8766/2101
The phototransduction cascade	0.0309496	0.130328	4	Down-regulated	-2.79393	CTSZ/ENPEP/RAB11A/ESRRA	1522/2028/8766/2101
Inactivation, recovery and regulation of the phototransduction cascade	0.0309496	0.130328	4	Down-regulated	-2.79393	CTSZ/ENPEP/RAB11A/ESRRA	1522/2028/8766/2101
Muscle contraction	0.0314511	0.130328	4	Down-regulated	-2.79393	CTSZ/ENPEP/RAB11A/ESRRA	1522/2028/8766/2101
Smooth Muscle Contraction	0.0314511	0.130328	4	Down-regulated	-2.79393	CTSZ/ENPEP/RAB11A/ESRRA	1522/2028/8766/2101
CaM pathway	0.0314511	0.130328	4	Down-regulated	-2.79393	CTSZ/ENPEP/RAB11A/ESRRA	1522/2028/8766/2101
Ca-dependent events	0.0314511	0.130328	4	Down-regulated	-2.79393	CTSZ/ENPEP/RAB11A/ESRRA	1522/2028/8766/2101
Calmodulin induced events	0.031591	0.130328	4	Down-regulated	-2.79393	CTSZ/ENPEP/RAB11A/ESRRA	1522/2028/8766/2101
Regulation of Insulin Secretion by Acetylcholine	0.0446126	0.161335	4	Down-regulated	-2.79393	CTSZ/ENPEP/RAB11A/ESRRA	1522/2028/8766/2101
Regulation of Insulin Secretion by Free Fatty Acids	0.0446126	0.161335	4	Down-regulated	-2.79393	CTSZ/ENPEP/RAB11A/ESRRA	1522/2028/8766/2101
Regulation of Insulin Secretion by Fatty Acids Bound to GPR40 (FFAR1)	0.0446126	0.161335	4	Down-regulated	-2.79393	CTSZ/ENPEP/RAB11A/ESRRA	1522/2028/8766/2101
B Cell Activation	0.0122152	0.130328	6	Down-regulated	-2.58189	BLNK/CTSZ/ENPEP/RAB11A/ESRRA/CDC23	29760/1522/2028/8766/2101/8697
Antigen Activates B Cell Receptor Leading to Generation of Second Messengers	0.0124317	0.130328	6	Down-regulated	-2.58189	BLNK/CTSZ/ENPEP/RAB11A/ESRRA/CDC23	29760/1522/2028/8766/2101/8697
Metabolism of lipids and lipoproteins	0.000588134	0.130328	20	Down-regulated	-2.42245	VAMP2/SNAP25/STX1A/LPL/CTSZ/ENPEP/RAB11A/SAR1B/ESRRA/PRKD1/SGMS1/RAPGEF4/ACO2/SDHD/FH/ETFDH/COX7A2L/ATP5J/APOB/FASN	6844/6616/6804/4023/1522/2028/8766/51128/2101/5587/259230/11069/50/6392/2271/2110/9167/522/338/2194
Adaptive Immune System	0.00306172	0.130328	10	Down-regulated	-2.30345	SAR1B/CD3D/PTPRC/BLNK/CTSZ/ENPEP/RAB11A/ESRRA/CDC23/LCP2	51128/915/5788/29760/1522/2028/8766/2101/8697/3937
Metabolism	0.00118851	0.130328	25	Down-regulated	-2.04527	VAMP2/SNAP25/STX1A/UNC13B/LPL/CTSZ/ENPEP/RAB11A/SAR1B/ESRRA/PRKD1/SGMS1/RAPGEF4/ACO2/SDHD/FH/ETFDH/COX7A2L/ATP5J/MAOB/CDC23/APOB/FASN/GNAS/GLRX	6844/6616/6804/10497/4023/1522/2028/8766/51128/2101/5587/259230/11069/50/6392/2271/2110/9167/522/4129/8697/338/2194/2778/2745
Signaling by ERBB4	0.03185	0.130328	6	Down-regulated	-1.97985	CTSZ/ENPEP/RAB11A/ESRRA/CDC23/CXCL12	1522/2028/8766/2101/8697/6387
Signaling by PDGF	0.0267494	0.130328	6	Down-regulated	-1.96881	PDGFRA/CTSZ/ENPEP/RAB11A/ESRRA/CDC23	5156/1522/2028/8766/2101/8697
Signaling by ERBB2	0.0324071	0.130328	6	Down-regulated	-1.93031	CTSZ/ENPEP/RAB11A/ESRRA/CDC23/ERBB2	1522/2028/8766/2101/8697/2064
Lectin pathway of complement activation	0.0104822	0.130328	5	Down-regulated	-1.8986	CTSZ/ENPEP/RAB11A/ESRRA/CDC23	1522/2028/8766/2101/8697
Ficolins bind to repetitive carbohydrate structures on the target cell surface	0.0104822	0.130328	5	Down-regulated	-1.8986	CTSZ/ENPEP/RAB11A/ESRRA/CDC23	1522/2028/8766/2101/8697
Alternative complement activation	0.0104822	0.130328	5	Down-regulated	-1.8986	CTSZ/ENPEP/RAB11A/ESRRA/CDC23	1522/2028/8766/2101/8697
Activation of C3 and C5	0.0104822	0.130328	5	Down-regulated	-1.8986	CTSZ/ENPEP/RAB11A/ESRRA/CDC23	1522/2028/8766/2101/8697
DAP12 interactions	0.0220459	0.130328	5	Down-regulated	-1.8986	CTSZ/ENPEP/RAB11A/ESRRA/CDC23	1522/2028/8766/2101/8697
DAP12 signaling	0.0220459	0.130328	5	Down-regulated	-1.8986	CTSZ/ENPEP/RAB11A/ESRRA/CDC23	1522/2028/8766/2101/8697
Downstream signaling of activated FGFR	0.0319218	0.130328	5	Down-regulated	-1.8986	CTSZ/ENPEP/RAB11A/ESRRA/CDC23	1522/2028/8766/2101/8697
Downstream signal transduction	0.0319218	0.130328	5	Down-regulated	-1.8986	CTSZ/ENPEP/RAB11A/ESRRA/CDC23	1522/2028/8766/2101/8697
EGFR interacts with phospholipase C-gamma	0.0326386	0.130328	5	Down-regulated	-1.8986	CTSZ/ENPEP/RAB11A/ESRRA/CDC23	1522/2028/8766/2101/8697
DAG and IP3 signaling	0.0326386	0.130328	5	Down-regulated	-1.8986	CTSZ/ENPEP/RAB11A/ESRRA/CDC23	1522/2028/8766/2101/8697
FGFR1 ligand binding and activation	0.0326386	0.130328	5	Down-regulated	-1.8986	CTSZ/ENPEP/RAB11A/ESRRA/CDC23	1522/2028/8766/2101/8697
FGFR1b ligand binding and activation	0.0326386	0.130328	5	Down-regulated	-1.8986	CTSZ/ENPEP/RAB11A/ESRRA/CDC23	1522/2028/8766/2101/8697
FGFR1c ligand binding and activation	0.0326386	0.130328	5	Down-regulated	-1.8986	CTSZ/ENPEP/RAB11A/ESRRA/CDC23	1522/2028/8766/2101/8697
FGFR2 ligand binding and activation	0.0326386	0.130328	5	Down-regulated	-1.8986	CTSZ/ENPEP/RAB11A/ESRRA/CDC23	1522/2028/8766/2101/8697
FGFR2b ligand binding and activation	0.0326386	0.130328	5	Down-regulated	-1.8986	CTSZ/ENPEP/RAB11A/ESRRA/CDC23	1522/2028/8766/2101/8697
FGFR2c ligand binding and activation	0.0326386	0.130328	5	Down-regulated	-1.8986	CTSZ/ENPEP/RAB11A/ESRRA/CDC23	1522/2028/8766/2101/8697
FGFR3 ligand binding and activation	0.0326386	0.130328	5	Down-regulated	-1.8986	CTSZ/ENPEP/RAB11A/ESRRA/CDC23	1522/2028/8766/2101/8697
FGFR3b ligand binding and activation	0.0326386	0.130328	5	Down-regulated	-1.8986	CTSZ/ENPEP/RAB11A/ESRRA/CDC23	1522/2028/8766/2101/8697
FGFR3c ligand binding and activation	0.0326386	0.130328	5	Down-regulated	-1.8986	CTSZ/ENPEP/RAB11A/ESRRA/CDC23	1522/2028/8766/2101/8697
FGFR4 ligand binding and activation	0.0326386	0.130328	5	Down-regulated	-1.8986	CTSZ/ENPEP/RAB11A/ESRRA/CDC23	1522/2028/8766/2101/8697
Phospholipase C-mediated cascade	0.0326386	0.130328	5	Down-regulated	-1.8986	CTSZ/ENPEP/RAB11A/ESRRA/CDC23	1522/2028/8766/2101/8697
PLC-gamma1 signalling	0.0326386	0.130328	5	Down-regulated	-1.8986	CTSZ/ENPEP/RAB11A/ESRRA/CDC23	1522/2028/8766/2101/8697
PLCG1 events in ERBB2 signaling	0.0326386	0.130328	5	Down-regulated	-1.8986	CTSZ/ENPEP/RAB11A/ESRRA/CDC23	1522/2028/8766/2101/8697
Chemokine receptors bind chemokines	0.0326386	0.130328	5	Down-regulated	-1.8986	CTSZ/ENPEP/RAB11A/ESRRA/CDC23	1522/2028/8766/2101/8697
Formyl peptide receptors bind formyl peptides and many other ligands	0.0326386	0.130328	5	Down-regulated	-1.8986	CTSZ/ENPEP/RAB11A/ESRRA/CDC23	1522/2028/8766/2101/8697
Relaxin receptors	0.0326386	0.130328	5	Down-regulated	-1.8986	CTSZ/ENPEP/RAB11A/ESRRA/CDC23	1522/2028/8766/2101/8697
Dopamine receptors	0.0326386	0.130328	5	Down-regulated	-1.8986	CTSZ/ENPEP/RAB11A/ESRRA/CDC23	1522/2028/8766/2101/8697
Adenosine P1 receptors	0.0326386	0.130328	5	Down-regulated	-1.8986	CTSZ/ENPEP/RAB11A/ESRRA/CDC23	1522/2028/8766/2101/8697
Hydroxycarboxylic acid-binding receptors	0.0326386	0.130328	5	Down-regulated	-1.8986	CTSZ/ENPEP/RAB11A/ESRRA/CDC23	1522/2028/8766/2101/8697
Calcitonin-like ligand receptors	0.0326386	0.130328	5	Down-regulated	-1.8986	CTSZ/ENPEP/RAB11A/ESRRA/CDC23	1522/2028/8766/2101/8697
G alpha (s) signalling events	0.0326386	0.130328	5	Down-regulated	-1.8986	CTSZ/ENPEP/RAB11A/ESRRA/CDC23	1522/2028/8766/2101/8697
G alpha (i) signalling events	0.0326386	0.130328	5	Down-regulated	-1.8986	CTSZ/ENPEP/RAB11A/ESRRA/CDC23	1522/2028/8766/2101/8697
G-protein beta:gamma signalling	0.0326386	0.130328	5	Down-regulated	-1.8986	CTSZ/ENPEP/RAB11A/ESRRA/CDC23	1522/2028/8766/2101/8697
G beta:gamma signalling through PLC beta	0.0326386	0.130328	5	Down-regulated	-1.8986	CTSZ/ENPEP/RAB11A/ESRRA/CDC23	1522/2028/8766/2101/8697
Platelet calcium homeostasis	0.0326386	0.130328	5	Down-regulated	-1.8986	CTSZ/ENPEP/RAB11A/ESRRA/CDC23	1522/2028/8766/2101/8697
Elevation of cytosolic Ca2+ levels	0.0326386	0.130328	5	Down-regulated	-1.8986	CTSZ/ENPEP/RAB11A/ESRRA/CDC23	1522/2028/8766/2101/8697
ADP signalling through P2Y purinoceptor 12	0.0326386	0.130328	5	Down-regulated	-1.8986	CTSZ/ENPEP/RAB11A/ESRRA/CDC23	1522/2028/8766/2101/8697
Platelet Aggregation (Plug Formation)	0.0326386	0.130328	5	Down-regulated	-1.8986	CTSZ/ENPEP/RAB11A/ESRRA/CDC23	1522/2028/8766/2101/8697
PLC-mediated hydrolysis of PIP2	0.0326386	0.130328	5	Down-regulated	-1.8986	CTSZ/ENPEP/RAB11A/ESRRA/CDC23	1522/2028/8766/2101/8697
Inositol phosphate metabolism	0.0326386	0.130328	5	Down-regulated	-1.8986	CTSZ/ENPEP/RAB11A/ESRRA/CDC23	1522/2028/8766/2101/8697
FGFR ligand binding and activation	0.0379055	0.143392	5	Down-regulated	-1.8986	CTSZ/ENPEP/RAB11A/ESRRA/CDC23	1522/2028/8766/2101/8697
Klotho-mediated ligand binding	0.0379055	0.143392	5	Down-regulated	-1.8986	CTSZ/ENPEP/RAB11A/ESRRA/CDC23	1522/2028/8766/2101/8697
FGFR1c and Klotho ligand binding and activation	0.0379055	0.143392	5	Down-regulated	-1.8986	CTSZ/ENPEP/RAB11A/ESRRA/CDC23	1522/2028/8766/2101/8697
Effects of PIP2 hydrolysis	0.0385632	0.144927	5	Down-regulated	-1.8986	CTSZ/ENPEP/RAB11A/ESRRA/CDC23	1522/2028/8766/2101/8697
Role of phospholipids in phagocytosis	0.0390091	0.145651	5	Down-regulated	-1.8986	CTSZ/ENPEP/RAB11A/ESRRA/CDC23	1522/2028/8766/2101/8697
Signal amplification	0.044166	0.161335	5	Down-regulated	-1.8986	CTSZ/ENPEP/RAB11A/ESRRA/CDC23	1522/2028/8766/2101/8697
Eicosanoid ligand-binding receptors	0.0466194	0.16547	5	Down-regulated	-1.8986	CTSZ/ENPEP/RAB11A/ESRRA/CDC23	1522/2028/8766/2101/8697
Prostanoid ligand receptors	0.0466194	0.16547	5	Down-regulated	-1.8986	CTSZ/ENPEP/RAB11A/ESRRA/CDC23	1522/2028/8766/2101/8697
Thromboxane signalling through TP receptor	0.0466194	0.16547	5	Down-regulated	-1.8986	CTSZ/ENPEP/RAB11A/ESRRA/CDC23	1522/2028/8766/2101/8697
ADP signalling through P2Y purinoceptor 1	0.0489313	0.16589	5	Down-regulated	-1.8986	CTSZ/ENPEP/RAB11A/ESRRA/CDC23	1522/2028/8766/2101/8697
Signaling by FGFR	0.0321275	0.130328	6	Down-regulated	-1.88702	CTSZ/ENPEP/RAB11A/ESRRA/CDC23/SPRY2	1522/2028/8766/2101/8697/10253
Signaling by FGFR in disease	0.0321275	0.130328	6	Down-regulated	-1.88702	CTSZ/ENPEP/RAB11A/ESRRA/CDC23/SPRY2	1522/2028/8766/2101/8697/10253
Fc epsilon receptor (FCERI) signaling	0.017175	0.130328	6	Down-regulated	-1.87717	CD3D/CTSZ/ENPEP/RAB11A/ESRRA/CDC23	915/1522/2028/8766/2101/8697
Establishment of Sister Chromatid Cohesion	0.00372051	0.267412	10	Up-regulated	1.86771	XPO1/NSL1/CLASP2/NUP133/NUP43/DYNC1H1/CEP164/CCP110/HAUS2/PCNT	7514/25936/23122/55746/348995/1778/22897/9738/55142/5116
Resolution of Sister Chromatid Cohesion	0.00372051	0.267412	10	Up-regulated	1.86771	XPO1/NSL1/CLASP2/NUP133/NUP43/DYNC1H1/CEP164/CCP110/HAUS2/PCNT	7514/25936/23122/55746/348995/1778/22897/9738/55142/5116
Mitotic Prometaphase	0.00460064	0.29393	10	Up-regulated	1.86771	XPO1/NSL1/CLASP2/NUP133/NUP43/DYNC1H1/CEP164/CCP110/HAUS2/PCNT	7514/25936/23122/55746/348995/1778/22897/9738/55142/5116
DNA Repair	0.0494006	0.767711	9	Up-regulated	1.86289	PSMD1/PSMD14/XPO1/CDC23/MDC1/RPA2/FANCL/NUMA1/XRCC1	5707/10213/7514/8697/9656/6118/55120/4926/7515
Complement cascade	0.00308323	0.130328	6	Down-regulated	-1.8623	C1QA/CTSZ/ENPEP/RAB11A/ESRRA/CDC23	712/1522/2028/8766/2101/8697
Initial triggering of complement	0.00308323	0.130328	6	Down-regulated	-1.8623	C1QA/CTSZ/ENPEP/RAB11A/ESRRA/CDC23	712/1522/2028/8766/2101/8697
Creation of C4 and C2 activators	0.00308323	0.130328	6	Down-regulated	-1.8623	C1QA/CTSZ/ENPEP/RAB11A/ESRRA/CDC23	712/1522/2028/8766/2101/8697
Classical antibody-mediated complement activation	0.00308323	0.130328	6	Down-regulated	-1.8623	C1QA/CTSZ/ENPEP/RAB11A/ESRRA/CDC23	712/1522/2028/8766/2101/8697
Cell surface interactions at the vascular wall	0.0198506	0.130328	6	Down-regulated	-1.85221	FCER1G/CTSZ/ENPEP/RAB11A/ESRRA/CDC23	2207/1522/2028/8766/2101/8697
Platelet Adhesion to exposed collagen	0.0210081	0.130328	6	Down-regulated	-1.85221	FCER1G/CTSZ/ENPEP/RAB11A/ESRRA/CDC23	2207/1522/2028/8766/2101/8697
GPVI-mediated activation cascade	0.0210081	0.130328	6	Down-regulated	-1.85221	FCER1G/CTSZ/ENPEP/RAB11A/ESRRA/CDC23	2207/1522/2028/8766/2101/8697
Platelet activation, signaling and aggregation	0.0374279	0.143392	6	Down-regulated	-1.85221	FCER1G/CTSZ/ENPEP/RAB11A/ESRRA/CDC23	2207/1522/2028/8766/2101/8697
S Phase	0.00964799	0.504327	13	Up-regulated	1.81114	PSMD1/PSMD14/XPO1/NSL1/CLASP2/NUP133/NUP43/CDC23/DYNC1H1/CEP164/CCP110/HAUS2/PCNT	5707/10213/7514/25936/23122/55746/348995/8697/1778/22897/9738/55142/5116
M Phase	0.00825988	0.474943	15	Up-regulated	1.78057	PSMD1/PSMD14/CDC23/NUP133/NUP43/XPO1/NSL1/CLASP2/DYNC1H1/CEP164/CCP110/HAUS2/PCNT/NUMA1/BANF1	5707/10213/8697/55746/348995/7514/25936/23122/1778/22897/9738/55142/5116/4926/8815
Cell Cycle	0.00123549	0.267412	20	Up-regulated	1.76363	PSMD1/PSMD14/REC8/CDC23/RPA2/DYRK1A/RBBP4/XPO1/DYNC1H1/CEP164/CCP110/HAUS2/PCNT/NUP133/NUP43/NSL1/CLASP2/RUVBL1/NUMA1/BANF1	5707/10213/9985/8697/6118/1859/5928/7514/1778/22897/9738/55142/5116/55746/348995/25936/23122/8607/4926/8815
Mitotic G2-G2/M phases	0.00288027	0.267412	17	Up-regulated	1.75399	PSMD1/PSMD14/CDC23/RPA2/XPO1/DYNC1H1/CEP164/CCP110/HAUS2/PCNT/RBBP4/NUP133/NUP43/NSL1/CLASP2/NUMA1/BANF1	5707/10213/8697/6118/7514/1778/22897/9738/55142/5116/5928/55746/348995/25936/23122/4926/8815
Mitotic M-M/G1 phases	0.00288027	0.267412	17	Up-regulated	1.75399	PSMD1/PSMD14/CDC23/RPA2/XPO1/DYNC1H1/CEP164/CCP110/HAUS2/PCNT/RBBP4/NUP133/NUP43/NSL1/CLASP2/NUMA1/BANF1	5707/10213/8697/6118/7514/1778/22897/9738/55142/5116/5928/55746/348995/25936/23122/4926/8815
DNA Replication	0.00288027	0.267412	17	Up-regulated	1.75399	PSMD1/PSMD14/CDC23/RPA2/XPO1/DYNC1H1/CEP164/CCP110/HAUS2/PCNT/RBBP4/NUP133/NUP43/NSL1/CLASP2/NUMA1/BANF1	5707/10213/8697/6118/7514/1778/22897/9738/55142/5116/5928/55746/348995/25936/23122/4926/8815
Cell Cycle, Mitotic	0.00224449	0.267412	18	Up-regulated	1.74863	PSMD1/PSMD14/CDC23/RPA2/DYRK1A/RBBP4/XPO1/DYNC1H1/CEP164/CCP110/HAUS2/PCNT/NUP133/NUP43/NSL1/CLASP2/NUMA1/BANF1	5707/10213/8697/6118/1859/5928/7514/1778/22897/9738/55142/5116/55746/348995/25936/23122/4926/8815
Mitotic G1-G1/S phases	0.00224449	0.267412	18	Up-regulated	1.74863	PSMD1/PSMD14/CDC23/RPA2/DYRK1A/RBBP4/XPO1/DYNC1H1/CEP164/CCP110/HAUS2/PCNT/NUP133/NUP43/NSL1/CLASP2/NUMA1/BANF1	5707/10213/8697/6118/1859/5928/7514/1778/22897/9738/55142/5116/55746/348995/25936/23122/4926/8815
Metabolism of RNA	0.0464421	0.767711	8	Up-regulated	1.74719	PAN2/PARN/RNPS1/CASC3/NUP133/NUP43/NUP205/PAIP1	9924/5073/10921/22794/55746/348995/23165/10605
Gene Expression	0.014166	0.532607	24	Up-regulated	1.72061	PAN2/PARN/PSMD1/PSMD14/RNPS1/CASC3/NUP133/NUP43/NUP205/POLR2K/CPSF7/TTF1/XPO1/TRIM33/PARP1/RBPJ/CDC23/PAIP1/UPF3B/SRSF11/TAF6/PABPN1/SSR4/RPA2	9924/5073/5707/10213/10921/22794/55746/348995/23165/5440/79869/7270/7514/51592/142/3516/8697/10605/65109/9295/6878/8106/6748/6118
RNA Pol II CTD phosphorylation and interaction with CE	0.046901	0.767711	10	Up-regulated	1.71372	POLR2K/CPSF7/NUP133/NUP43/NUP205/PABPN1/RNPS1/UPF3B/SRSF11/RPA2	5440/79869/55746/348995/23165/8106/10921/65109/9295/6118
mRNA Capping	0.046901	0.767711	10	Up-regulated	1.71372	POLR2K/CPSF7/NUP133/NUP43/NUP205/PABPN1/RNPS1/UPF3B/SRSF11/RPA2	5440/79869/55746/348995/23165/8106/10921/65109/9295/6118
RNA Polymerase II Pre-transcription Events	0.0493514	0.767711	10	Up-regulated	1.71372	POLR2K/CPSF7/NUP133/NUP43/NUP205/PABPN1/RNPS1/UPF3B/SRSF11/RPA2	5440/79869/55746/348995/23165/8106/10921/65109/9295/6118
RNA Polymerase II Transcription Elongation	0.0493514	0.767711	10	Up-regulated	1.71372	CPSF7/NUP133/NUP43/NUP205/POLR2K/PABPN1/RNPS1/UPF3B/SRSF11/RPA2	79869/55746/348995/23165/5440/8106/10921/65109/9295/6118
Formation of the Early Elongation Complex	0.0493514	0.767711	10	Up-regulated	1.71372	CPSF7/NUP133/NUP43/NUP205/POLR2K/PABPN1/RNPS1/UPF3B/SRSF11/RPA2	79869/55746/348995/23165/5440/8106/10921/65109/9295/6118
Formation of RNA Pol II elongation complex	0.0493514	0.767711	10	Up-regulated	1.71372	CPSF7/NUP133/NUP43/NUP205/POLR2K/PABPN1/RNPS1/UPF3B/SRSF11/RPA2	79869/55746/348995/23165/5440/8106/10921/65109/9295/6118
Regulation of PLK1 Activity at G2/M Transition	0.0189313	0.550483	5	Up-regulated	1.71343	DYNC1H1/CEP164/CCP110/HAUS2/PCNT	1778/22897/9738/55142/5116
Loss of proteins required for interphase microtubule organizationÂ from the centrosome	0.0201046	0.550483	5	Up-regulated	1.71343	DYNC1H1/CEP164/CCP110/HAUS2/PCNT	1778/22897/9738/55142/5116
Loss of Nlp from mitotic centrosomes	0.0201046	0.550483	5	Up-regulated	1.71343	DYNC1H1/CEP164/CCP110/HAUS2/PCNT	1778/22897/9738/55142/5116
Nuclear Envelope Breakdown	0.0201046	0.550483	5	Up-regulated	1.71343	DYNC1H1/CEP164/CCP110/HAUS2/PCNT	1778/22897/9738/55142/5116
Activation of NIMA Kinases NEK9, NEK6, NEK7	0.0201046	0.550483	5	Up-regulated	1.71343	DYNC1H1/CEP164/CCP110/HAUS2/PCNT	1778/22897/9738/55142/5116
cell division	0.0247054	0.645709	5	Up-regulated	1.71343	DYNC1H1/CEP164/CCP110/HAUS2/PCNT	1778/22897/9738/55142/5116
Cohesin Loading onto Chromatin	0.0258898	0.647244	5	Up-regulated	1.71343	DYNC1H1/CEP164/CCP110/HAUS2/PCNT	1778/22897/9738/55142/5116
G2/M Transition	0.0305396	0.731679	11	Up-regulated	1.69614	PSMD1/PSMD14/XPO1/DYNC1H1/CEP164/CCP110/HAUS2/PCNT/RBBP4/CDC23/NUMA1	5707/10213/7514/1778/22897/9738/55142/5116/5928/8697/4926
RNA Polymerase II Transcription	0.0415981	0.767711	11	Up-regulated	1.69584	POLR2K/CPSF7/NUP133/NUP43/NUP205/TAF6/PABPN1/RNPS1/UPF3B/SRSF11/RPA2	5440/79869/55746/348995/23165/6878/8106/10921/65109/9295/6118
RNA Polymerase II Transcription Pre-Initiation And Promoter Opening	0.0415981	0.767711	11	Up-regulated	1.69584	POLR2K/CPSF7/NUP133/NUP43/NUP205/TAF6/PABPN1/RNPS1/UPF3B/SRSF11/RPA2	5440/79869/55746/348995/23165/6878/8106/10921/65109/9295/6118
RNA Polymerase II Transcription Initiation And Promoter Clearance	0.0415981	0.767711	11	Up-regulated	1.69584	POLR2K/CPSF7/NUP133/NUP43/NUP205/TAF6/PABPN1/RNPS1/UPF3B/SRSF11/RPA2	5440/79869/55746/348995/23165/6878/8106/10921/65109/9295/6118
RNA Polymerase II Transcription Initiation	0.0415981	0.767711	11	Up-regulated	1.69584	POLR2K/CPSF7/NUP133/NUP43/NUP205/TAF6/PABPN1/RNPS1/UPF3B/SRSF11/RPA2	5440/79869/55746/348995/23165/6878/8106/10921/65109/9295/6118
RNA Polymerase II Promoter Escape	0.0415981	0.767711	11	Up-regulated	1.69584	POLR2K/CPSF7/NUP133/NUP43/NUP205/TAF6/PABPN1/RNPS1/UPF3B/SRSF11/RPA2	5440/79869/55746/348995/23165/6878/8106/10921/65109/9295/6118
Centrosome maturation	0.0148204	0.532607	6	Up-regulated	1.69274	DYNC1H1/CEP164/CCP110/HAUS2/PCNT/NUMA1	1778/22897/9738/55142/5116/4926
Mitotic Prophase	0.0148204	0.532607	6	Up-regulated	1.69274	NUMA1/DYNC1H1/CEP164/CCP110/HAUS2/PCNT	4926/1778/22897/9738/55142/5116
mRNA Processing	0.0132553	0.532607	15	Up-regulated	1.68562	PAN2/PARN/RNPS1/CASC3/POLR2K/CPSF7/NUP133/NUP43/NUP205/PAIP1/PABPN1/UPF3B/SRSF11/SSR4/RPA2	9924/5073/10921/22794/5440/79869/55746/348995/23165/10605/8106/65109/9295/6748/6118
Transcription	0.0142364	0.532607	17	Up-regulated	1.66745	PAN2/PARN/RNPS1/CASC3/POLR2K/CPSF7/TTF1/NUP133/NUP43/NUP205/PAIP1/TAF6/PABPN1/UPF3B/SRSF11/SSR4/RPA2	9924/5073/10921/22794/5440/79869/7270/55746/348995/23165/10605/6878/8106/65109/9295/6748/6118
Fcgamma receptor (FCGR) dependent phagocytosis	0.0367348	0.14272	8	Down-regulated	-1.39383	CD3D/CRK/CTSZ/ENPEP/RAB11A/ESRRA/CDC23/CYFIP2	915/1398/1522/2028/8766/2101/8697/26999
Visual phototransduction	0.0335537	0.132147	6	Down-regulated	-1.26516	RDH11/LPL/CTSZ/ENPEP/RAB11A/ESRRA	51109/4023/1522/2028/8766/2101
Diseases associated with visual transduction	0.0335537	0.132147	6	Down-regulated	-1.26516	RDH11/LPL/CTSZ/ENPEP/RAB11A/ESRRA	51109/4023/1522/2028/8766/2101
Prostacyclin signalling through prostacyclin receptor	0.0478523	0.16589	6	Down-regulated	-1.20157	GNAS/CTSZ/ENPEP/RAB11A/ESRRA/CDC23	2778/1522/2028/8766/2101/8697
Regulation of Insulin Secretion	0.0429149	0.159201	7	Down-regulated	-1.19671	CTSZ/ENPEP/RAB11A/ESRRA/RAPGEF4/ATP5J/CDC23	1522/2028/8766/2101/11069/522/8697
The citric acid (TCA) cycle and respiratory electron transport	0.00567077	0.130328	8	Down-regulated	-1.16835	RAPGEF4/ACO2/SDHD/FH/ETFDH/COX7A2L/ATP5J/GLRX	11069/50/6392/2271/2110/9167/522/2745
Pyruvate metabolism and Citric Acid (TCA) cycle	0.0116101	0.130328	7	Down-regulated	-1.00816	RAPGEF4/ACO2/SDHD/FH/COX7A2L/ATP5J/GLRX	11069/50/6392/2271/9167/522/2745
Pyruvate metabolism	0.0116101	0.130328	7	Down-regulated	-1.00816	RAPGEF4/ACO2/SDHD/FH/COX7A2L/ATP5J/GLRX	11069/50/6392/2271/9167/522/2745
Citric acid cycle (TCA cycle)	0.015037	0.130328	7	Down-regulated	-1.00816	RAPGEF4/ACO2/SDHD/FH/COX7A2L/ATP5J/GLRX	11069/50/6392/2271/9167/522/2745
Innate Immune System	0.00533879	0.130328	12	Down-regulated	-0.795868	CD3D/C1QA/TLR3/CRK/CTSZ/ENPEP/RAB11A/ESRRA/CDC23/CYFIP2/PIN1/CBX6	915/712/7098/1398/1522/2028/8766/2101/8697/26999/5300/23466
Immune System	0.000917183	0.130328	22	Down-regulated	-0.782952	SAR1B/CD3D/PTPRC/BLNK/C1QA/TLR3/CRK/JAK1/IFNGR1/IL7R/CTSZ/ENPEP/RAB11A/ESRRA/CDC23/HRAS/CYFIP2/LCP2/PIN1/IFI6/IP6K2/CBX6	51128/915/5788/29760/712/7098/1398/3716/3459/3575/1522/2028/8766/2101/8697/3265/26999/3937/5300/2537/51447/23466
Mitochondrial Fatty Acid Beta-Oxidation	0.00675278	0.130328	7	Down-regulated	-0.771415	RAPGEF4/ACO2/SDHD/FH/ETFDH/COX7A2L/ATP5J	11069/50/6392/2271/2110/9167/522
mitochondrial fatty acid beta-oxidation of unsaturated fatty acids	0.00739444	0.130328	7	Down-regulated	-0.771415	RAPGEF4/ACO2/SDHD/FH/ETFDH/COX7A2L/ATP5J	11069/50/6392/2271/2110/9167/522
Respiratory electron transport, ATP synthesis by chemiosmotic coupling, and heat production by uncoupling proteins.	0.00739444	0.130328	7	Down-regulated	-0.771415	RAPGEF4/ACO2/SDHD/FH/ETFDH/COX7A2L/ATP5J	11069/50/6392/2271/2110/9167/522
Respiratory electron transport	0.00739444	0.130328	7	Down-regulated	-0.771415	RAPGEF4/ACO2/SDHD/FH/ETFDH/COX7A2L/ATP5J	11069/50/6392/2271/2110/9167/522
Glycolysis	0.0150278	0.130328	14	Down-regulated	-0.522711	VAMP2/SNAP25/STX1A/CTSZ/ENPEP/RAB11A/ESRRA/RAPGEF4/ACO2/SDHD/FH/COX7A2L/ATP5J/GLRX	6844/6616/6804/1522/2028/8766/2101/11069/50/6392/2271/9167/522/2745
Fructose catabolism	0.0150278	0.130328	14	Down-regulated	-0.522711	VAMP2/SNAP25/STX1A/CTSZ/ENPEP/RAB11A/ESRRA/RAPGEF4/ACO2/SDHD/FH/COX7A2L/ATP5J/GLRX	6844/6616/6804/1522/2028/8766/2101/11069/50/6392/2271/9167/522/2745
Carbohydrate metabolism	0.0150447	0.130328	14	Down-regulated	-0.522711	VAMP2/SNAP25/STX1A/CTSZ/ENPEP/RAB11A/ESRRA/RAPGEF4/ACO2/SDHD/FH/COX7A2L/ATP5J/GLRX	6844/6616/6804/1522/2028/8766/2101/11069/50/6392/2271/9167/522/2745
Glucose metabolism	0.0150447	0.130328	14	Down-regulated	-0.522711	VAMP2/SNAP25/STX1A/CTSZ/ENPEP/RAB11A/ESRRA/RAPGEF4/ACO2/SDHD/FH/COX7A2L/ATP5J/GLRX	6844/6616/6804/1522/2028/8766/2101/11069/50/6392/2271/9167/522/2745
SLC-mediated transmembrane transport	0.0154902	0.130328	14	Down-regulated	-0.522711	VAMP2/SNAP25/STX1A/CTSZ/ENPEP/RAB11A/ESRRA/RAPGEF4/ACO2/SDHD/FH/COX7A2L/ATP5J/GLRX	6844/6616/6804/1522/2028/8766/2101/11069/50/6392/2271/9167/522/2745
Regulation of beta-cell development	0.0165752	0.130328	14	Down-regulated	-0.522711	VAMP2/SNAP25/STX1A/CTSZ/ENPEP/RAB11A/ESRRA/RAPGEF4/ACO2/SDHD/FH/COX7A2L/ATP5J/GLRX	6844/6616/6804/1522/2028/8766/2101/11069/50/6392/2271/9167/522/2745
Regulation of gene expression in beta cells	0.0165752	0.130328	14	Down-regulated	-0.522711	VAMP2/SNAP25/STX1A/CTSZ/ENPEP/RAB11A/ESRRA/RAPGEF4/ACO2/SDHD/FH/COX7A2L/ATP5J/GLRX	6844/6616/6804/1522/2028/8766/2101/11069/50/6392/2271/9167/522/2745
Hexose uptake	0.0165752	0.130328	14	Down-regulated	-0.522711	VAMP2/SNAP25/STX1A/CTSZ/ENPEP/RAB11A/ESRRA/RAPGEF4/ACO2/SDHD/FH/COX7A2L/ATP5J/GLRX	6844/6616/6804/1522/2028/8766/2101/11069/50/6392/2271/9167/522/2745
Glucose transport	0.0165752	0.130328	14	Down-regulated	-0.522711	VAMP2/SNAP25/STX1A/CTSZ/ENPEP/RAB11A/ESRRA/RAPGEF4/ACO2/SDHD/FH/COX7A2L/ATP5J/GLRX	6844/6616/6804/1522/2028/8766/2101/11069/50/6392/2271/9167/522/2745
Cobalamin (Cbl, vitamin B12) transport and metabolism	0.010059	0.130328	6	Down-regulated	-0.518368	RAPGEF4/ACO2/SDHD/FH/COX7A2L/ATP5J	11069/50/6392/2271/9167/522
Propionyl-CoA catabolism	0.0145518	0.130328	6	Down-regulated	-0.518368	RAPGEF4/ACO2/SDHD/FH/COX7A2L/ATP5J	11069/50/6392/2271/9167/522
Regulation of pyruvate dehydrogenase (PDH) complex	0.0159293	0.130328	6	Down-regulated	-0.518368	RAPGEF4/ACO2/SDHD/FH/COX7A2L/ATP5J	11069/50/6392/2271/9167/522
Fatty acid, triacylglycerol, and ketone body metabolism	0.00483445	0.130328	14	Down-regulated	-0.40434	VAMP2/SNAP25/STX1A/CTSZ/ENPEP/RAB11A/ESRRA/RAPGEF4/ACO2/SDHD/FH/ETFDH/COX7A2L/ATP5J	6844/6616/6804/1522/2028/8766/2101/11069/50/6392/2271/2110/9167/522
Transmembrane transport of small molecules	0.0150551	0.130328	15	Down-regulated	-0.375681	VAMP2/SNAP25/STX1A/CTSZ/ENPEP/RAB11A/ESRRA/RAPGEF4/ACO2/SDHD/FH/COX7A2L/ATP5J/CDC23/GLRX	6844/6616/6804/1522/2028/8766/2101/11069/50/6392/2271/9167/522/8697/2745
Gluconeogenesis	0.034031	0.133115	4	Down-regulated	-0.322871	RAPGEF4/COX7A2L/ATP5J/GLRX	11069/9167/522/2745
Metabolism of vitamins and cofactors	0.0149543	0.130328	7	Down-regulated	-0.224288	RAPGEF4/ACO2/SDHD/FH/COX7A2L/ATP5J/FASN	11069/50/6392/2271/9167/522/2194
Metabolism of water-soluble vitamins and cofactors	0.0149543	0.130328	7	Down-regulated	-0.224288	RAPGEF4/ACO2/SDHD/FH/COX7A2L/ATP5J/FASN	11069/50/6392/2271/9167/522/2194
Defects in vitamin and cofactor metabolism	0.0149543	0.130328	7	Down-regulated	-0.224288	RAPGEF4/ACO2/SDHD/FH/COX7A2L/ATP5J/FASN	11069/50/6392/2271/9167/522/2194
Defects in cobalamin (B12) metabolism	0.0149543	0.130328	7	Down-regulated	-0.224288	RAPGEF4/ACO2/SDHD/FH/COX7A2L/ATP5J/FASN	11069/50/6392/2271/9167/522/2194
Defective AMN causes hereditary megaloblastic anemia 1	0.0149543	0.130328	7	Down-regulated	-0.224288	RAPGEF4/ACO2/SDHD/FH/COX7A2L/ATP5J/FASN	11069/50/6392/2271/9167/522/2194
Defective CUBN causes hereditary megaloblastic anemia 1	0.0149543	0.130328	7	Down-regulated	-0.224288	RAPGEF4/ACO2/SDHD/FH/COX7A2L/ATP5J/FASN	11069/50/6392/2271/9167/522/2194
Defective TCN2 causes hereditary megaloblastic anemia	0.0149543	0.130328	7	Down-regulated	-0.224288	RAPGEF4/ACO2/SDHD/FH/COX7A2L/ATP5J/FASN	11069/50/6392/2271/9167/522/2194
Defective LMBRD1 causes methylmalonic aciduria and homocystinuria type cblF	0.0149543	0.130328	7	Down-regulated	-0.224288	RAPGEF4/ACO2/SDHD/FH/COX7A2L/ATP5J/FASN	11069/50/6392/2271/9167/522/2194
Defective GIF causes intrinsic factor deficiency	0.0149543	0.130328	7	Down-regulated	-0.224288	RAPGEF4/ACO2/SDHD/FH/COX7A2L/ATP5J/FASN	11069/50/6392/2271/9167/522/2194
Defective MMACHC causes methylmalonic aciduria and homocystinuria type cblC	0.0149543	0.130328	7	Down-regulated	-0.224288	RAPGEF4/ACO2/SDHD/FH/COX7A2L/ATP5J/FASN	11069/50/6392/2271/9167/522/2194
Defective MMADHC causes methylmalonic aciduria and homocystinuria type cblD	0.0149543	0.130328	7	Down-regulated	-0.224288	RAPGEF4/ACO2/SDHD/FH/COX7A2L/ATP5J/FASN	11069/50/6392/2271/9167/522/2194
Defective MTRR causes methylmalonic aciduria and homocystinuria type cblE	0.0149543	0.130328	7	Down-regulated	-0.224288	RAPGEF4/ACO2/SDHD/FH/COX7A2L/ATP5J/FASN	11069/50/6392/2271/9167/522/2194
Defective MTR causes methylmalonic aciduria and homocystinuria type cblG	0.0149543	0.130328	7	Down-regulated	-0.224288	RAPGEF4/ACO2/SDHD/FH/COX7A2L/ATP5J/FASN	11069/50/6392/2271/9167/522/2194
Defective MMAB causes methylmalonic aciduria type cblB	0.0149543	0.130328	7	Down-regulated	-0.224288	RAPGEF4/ACO2/SDHD/FH/COX7A2L/ATP5J/FASN	11069/50/6392/2271/9167/522/2194
Defective MMAA causes methylmalonic aciduria type cblA	0.0149543	0.130328	7	Down-regulated	-0.224288	RAPGEF4/ACO2/SDHD/FH/COX7A2L/ATP5J/FASN	11069/50/6392/2271/9167/522/2194
Defective MUT causes methylmalonic aciduria mut type	0.0149543	0.130328	7	Down-regulated	-0.224288	RAPGEF4/ACO2/SDHD/FH/COX7A2L/ATP5J/FASN	11069/50/6392/2271/9167/522/2194
Defective CD320 causes methylmalonic aciduria	0.0149543	0.130328	7	Down-regulated	-0.224288	RAPGEF4/ACO2/SDHD/FH/COX7A2L/ATP5J/FASN	11069/50/6392/2271/9167/522/2194
Defects in biotin (Btn) metabolism	0.0149543	0.130328	7	Down-regulated	-0.224288	RAPGEF4/ACO2/SDHD/FH/COX7A2L/ATP5J/FASN	11069/50/6392/2271/9167/522/2194
Defective HLCS causes multiple carboxylase deficiency	0.0149543	0.130328	7	Down-regulated	-0.224288	RAPGEF4/ACO2/SDHD/FH/COX7A2L/ATP5J/FASN	11069/50/6392/2271/9167/522/2194
Defective BTD causes biotidinase deficiency	0.0149543	0.130328	7	Down-regulated	-0.224288	RAPGEF4/ACO2/SDHD/FH/COX7A2L/ATP5J/FASN	11069/50/6392/2271/9167/522/2194
