# Supplementary material for: Gene network-based analysis identifies two potential subtypes of small intestinal neuroendocrine tumors
Source: BMC Genomics. 2014 Jul 15;15(1):595. doi: 10.1186/1471-2164-15-595 (PMC4124138; doi:10.1186/1471-2164-15-595)
Supplement: Supplementary file 6 — Additional file 6: Table S2: Differentially expressed genes and functional enrichment of Sample Set 2. (XLS 642 KB) [file 12864_2014_6321_MOESM6_ESM.xls]

## Sheet: Differentially expressed genes
Symbol	Name	Entrez	Location	Process	Function	Connections	logFC	AveExpr	t	P.Value	adj.P.Val	B	Ave.primary	Ave.normal
TAC1	Tachykinin, precursor 1	6863	Extracellular region	Positive regulation of acute inflammatory response	Protein binding	8	263.419	7.16004	5.11654	0.000287816	0.00164504	0.0265756	12.0357	3.99444
GCG	Glucagon	2641	Extracellular region	Energy reserve metabolic process	Receptor binding	2	-177.29	7.64765	-22.8635	5.65299e-11	5.01501e-08	15.6393	4.0543	11.5243
TTR	Transthyretin	7276	Extracellular region	Retinoid metabolic process	Hormone activity	42	167.849	8.99038	5.67557	0.000119328	0.000852463	0.943794	13.2964	5.90541
ZG16	Zymogen granule protein 16	653808	Proteinaceous extracellular matrix	Protein transport	Unknown	2	-132.331	9.10438	-13.5748	1.88651e-08	1.78858e-06	10.0159	5.79346	12.8415
SLC18A1	Solute carrier family 18 (vesicular monoamine transporter), member 1	6570	Endoplasmic reticulum membrane	Neurotransmitter transport	Monoamine transmembrane transporter activity	2	128.765	7.1292	5.52269	0.00015115	0.00101201	0.697237	11.2885	4.27988
PCSK2	Proprotein convertase subtilisin/kexin type 2	5126	Extracellular space	Proteolysis	Serine-type endopeptidase activity	#N/A	128.412	7.00663	5.36926	0.000192255	0.00121827	0.446546	11.1243	4.11964
SPINK4	Serine peptidase inhibitor, Kazal type 4	27290	Extracellular region	Unknown	Serine-type endopeptidase inhibitor activity	#N/A	-126.891	8.60599	-17.1641	1.41677e-09	4.00598e-07	12.5917	5.33984	12.3273
PLA2G2A	Phospholipase A2, group IIA (platelets, synovial fluid)	5320	Extracellular region	Phospholipid metabolic process	Phospholipase A2 activity	19	-122.314	8.84131	-11.7942	8.64129e-08	4.92316e-06	8.46644	5.58601	12.5205
GPM6A	Glycoprotein M6A	2823	Plasma membrane	Neuron migration	Calcium channel activity	1	116.675	6.80002	5.38528	0.000187459	0.00119416	0.472864	10.8139	3.94759
PNMA2	Paraneoplastic Ma antigen 2	10687	Nucleolus	Apoptotic process	Protein binding	9	114.302	7.1182	15.2437	5.28247e-09	7.81051e-07	11.2934	10.7083	3.87156
REG1A	Regenerating islet-derived 1 alpha	5967	Extracellular region	Positive regulation of cell proliferation	Growth factor activity	2	-114.156	9.9638	-4.88156	0.00042222	0.00219838	-0.371531	5.81273	12.6476
HRASLS	HRAS-like suppressor	57110	Nuclear envelope lumen	Peroxisome organization	Phospholipase activity	1	108.105	6.5127	6.46853	3.68893e-05	0.000352164	2.1702	10.3108	3.55451
CEACAM5	Carcinoembryonic antigen-related cell adhesion molecule 5	1048	Integral to plasma membrane	Unknown	Identical protein binding	5	-100.678	7.65011	-11.8808	7.98886e-08	4.63653e-06	8.54686	4.42087	11.0745
PEG3	Paternally expressed 3	5178	Nucleus	In utero embryonic development	Sequence-specific DNA binding RNA polymerase II transcription factor activity	6	95.2257	6.57406	8.69134	2.09859e-06	4.35862e-05	5.16557	10.5534	3.98012
LY6H	Lymphocyte antigen 6 complex, locus H	4062	Plasma membrane	Nervous system development	Unknown	#N/A	93.3234	6.50692	5.98567	7.4623e-05	0.000597058	1.43386	10.4713	3.92711
SLC51B	Solute carrier family 51, beta subunit	123264	Plasma membrane	Bile acid and bile salt transport	Transporter activity	#N/A	-91.841	7.89931	-17.4561	1.17389e-09	3.55604e-07	12.7751	4.74352	11.2646
ST18	Suppression of tumorigenicity 18 (breast carcinoma) (zinc finger protein)	9705	Nucleus	Transcription, DNA-dependent	DNA binding	#N/A	85.0777	6.16165	33.2364	8.00211e-13	9.93861e-09	19.2503	9.49009	3.07939
TCEAL2	Transcription elongation factor A (SII)-like 2	140597	Nucleus	Transcription, DNA-dependent	Unknown	8	83.775	6.76674	6.20643	5.38613e-05	0.000471097	1.77453	10.3693	3.98088
PTPRN	Protein tyrosine phosphatase, receptor type, N	5798	Integral to plasma membrane	Response to reactive oxygen species	Transmembrane receptor protein tyrosine phosphatase activity	5	81.3278	7.00788	13.8636	1.49892e-08	1.61159e-06	10.2481	10.3586	4.01291
NPY1R	Neuropeptide Y receptor Y1	4886	Plasma membrane	Outflow tract morphogenesis	Peptide YY receptor activity	3	79.337	5.60573	5.94609	7.91718e-05	0.00062393	1.37206	9.3622	3.05228
CALB1	Calbindin 1, 28kDa	793	Nucleus	Learning or memory	Vitamin D binding	5	77.7679	6.21685	3.74427	0.00298748	0.0099092	-2.38696	9.36035	3.07925
PCSK1	Proprotein convertase subtilisin/kexin type 1	5122	Extracellular space	Proteolysis	Serine-type endopeptidase activity	3	77.4156	9.48402	24.8645	2.18468e-11	3.01486e-08	16.4935	12.6338	6.35925
SCG3	Secretogranin III	29106	Extracellular region	Platelet degranulation	Unknown	1	76.9997	6.32269	28.2516	5.1134e-12	1.50996e-08	17.7485	9.54929	3.28251
NRCAM	Neuronal cell adhesion molecule	4897	Plasma membrane	Angiogenesis	Ankyrin binding	7	76.0697	6.94264	16.6816	1.9459e-09	4.39968e-07	12.281	10.2397	3.99049
SLC51A	Solute carrier family 51, alpha subunit	200931	Endoplasmic reticulum membrane	Transport	Transporter activity	#N/A	-76.035	7.69972	-13.6102	1.83363e-08	1.7654e-06	10.0447	4.74153	10.9901
PCK1	Phosphoenolpyruvate carboxykinase 1 (soluble)	5105	Cytoplasm	Carbohydrate metabolic process	Magnesium ion binding	6	-73.4622	8.4094	-8.57339	2.40941e-06	4.74998e-05	5.0216	5.66107	11.86
RFX6	Regulatory factor X, 6	222546	Nucleus	Type B pancreatic cell differentiation	Protein binding	9	72.5545	7.32655	6.81668	2.2631e-05	0.000244628	2.68117	10.9985	4.8175
HSD17B2	Hydroxysteroid (17-beta) dehydrogenase 2	3294	Endoplasmic reticulum membrane	In utero embryonic development	Estradiol 17-beta-dehydrogenase activity	#N/A	-70.1741	7.6697	-11.7518	8.98129e-08	5.04741e-06	8.42688	4.87608	11.0089
ST6GALNAC1	ST6 (alpha-N-acetyl-neuraminyl-2,3-beta-galactosyl-1,3)-N-acetylgalactosaminide alpha-2,6-sialyltransferase 1	55808	Golgi membrane	Protein glycosylation	Alpha-N-acetylgalactosaminide alpha-2,6-sialyltransferase activity	2	-69.8406	7.08969	-11.5665	1.06474e-07	5.64683e-06	8.25232	4.27342	10.3994
LOC100505633	Uncharacterized LOC100505633	100505633	Unknown	Unknown	Unknown	#N/A	-66.6553	7.35943	-13.5228	1.96727e-08	1.8371e-06	9.97356	4.45943	10.5181
GPR64	G protein-coupled receptor 64	10149	Cytoplasm	G-protein coupled receptor signaling pathway	G-protein coupled receptor activity	1	66.0514	6.23502	6.0265	7.02211e-05	0.000570776	1.49738	9.72808	3.68256
APOBEC1	Apolipoprotein B mRNA editing enzyme, catalytic polypeptide 1	339	Nucleoplasm	RNA processing	RNA binding	6	-65.8389	7.50579	-10.9104	1.98278e-07	8.31966e-06	7.6127	4.62701	10.6679
MGST1	Microsomal glutathione S-transferase 1	4257	Nucleus	Glutathione metabolic process	Glutathione transferase activity	2	-65.4569	8.62889	-6.54561	3.30619e-05	0.000324524	2.28474	4.85724	10.8897
PCSK1N	Proprotein convertase subtilisin/kexin type 1 inhibitor	27344	Extracellular space	Response to dietary excess	Endopeptidase inhibitor activity	#N/A	65.1433	9.11223	5.95297	7.83613e-05	0.000620298	1.38281	12.5457	6.52014
ISX	Intestine-specific homeobox	91464	Nucleus	Transcription, DNA-dependent	Sequence-specific DNA binding transcription factor activity	2	-63.0904	7.26544	-13.4324	2.11661e-08	1.91514e-06	9.89954	4.33921	10.3186
LOC100505989	Uncharacterized LOC100505989	100505989	Unknown	Unknown	Unknown	#N/A	-62.4256	6.65449	-7.25156	1.25642e-05	0.000158957	3.29661	3.47952	9.44358
GRIA2	Glutamate receptor, ionotropic, AMPA 2	2891	Endoplasmic reticulum membrane	Signal transduction	Ionotropic glutamate receptor activity	15	62.4245	6.07669	11.4989	1.13357e-07	5.94048e-06	8.188	9.15162	3.18758
INA	Internexin neuronal intermediate filament protein, alpha	9118	Neurofilament	Nervous system development	Structural constituent of cytoskeleton	8	61.1061	7.63218	19.1479	4.17052e-10	1.84993e-07	13.7731	10.6689	4.73562
NKX2-2	NK2 homeobox 2	4821	Nucleoplasm	Type B pancreatic cell development	Core promoter proximal region DNA binding	2	60.7591	6.35361	5.66105	0.00012202	0.000866486	0.920518	10.1014	4.17632
SLC38A11	Solute carrier family 38, member 11	151258	Integral to membrane	Sodium ion transport	Unknown	#N/A	59.2926	6.67327	9.17634	1.20674e-06	2.97376e-05	5.74177	9.92901	4.03923
MIR7-3HG	MIR7-3 host gene (non-protein coding)	284424	Unknown	Unknown	Unknown	#N/A	58.2827	6.90598	9.70729	6.75483e-07	1.9401e-05	6.34468	9.84294	3.97795
C10orf99	Chromosome 10 open reading frame 99	387695	Extracellular region	Unknown	Unknown	#N/A	-58.242	7.38878	-12.8834	3.33203e-08	2.4968e-06	9.43926	4.59745	10.4614
OTC	Ornithine carbamoyltransferase	5009	Mitochondrion	Urea cycle	Ornithine carbamoyltransferase activity	1	-57.3771	7.04109	-18.0659	7.99996e-10	3.01089e-07	13.1471	4.22287	10.0653
ITLN1	Intelectin 1 (galactofuranose binding)	55600	Extracellular region	Positive regulation of protein phosphorylation	Unknown	2	-57.0058	7.14318	-15.5686	4.18466e-09	6.74981e-07	11.5251	4.29625	10.1293
SCG5	Secretogranin V (7B2 protein)	6447	Extracellular region	Intracellular protein transport	Enzyme inhibitor activity	3	56.9641	9.97424	20.8938	1.56344e-10	1.02199e-07	14.7004	13.0146	7.18259
UBE2QL1	Ubiquitin-conjugating enzyme E2Q family-like 1	134111	Unknown	Unknown	Ubiquitin-protein ligase activity	2	56.85	7.89578	4.73458	0.000538674	0.00264023	-0.62415	11.3194	5.49031
ABCG2	ATP-binding cassette, sub-family G (WHITE), member 2	9429	Plasma membrane	Transport	Transporter activity	2	-56.0516	8.37381	-9.93273	5.32009e-07	1.6728e-05	6.59232	5.80328	11.612
SCN3A	Sodium channel, voltage-gated, type III, alpha subunit	6328	Voltage-gated sodium channel complex	Sodium ion transport	Voltage-gated sodium channel activity	3	56.0011	7.07912	14.8595	6.9996e-09	9.65945e-07	11.0127	10.2128	4.40543
BEX1	Brain expressed, X-linked 1	55859	Nucleus	Nervous system development	RNA polymerase II activating transcription factor binding	3	53.7636	9.8103	26.76	9.48138e-12	1.68227e-08	17.2227	12.7576	7.00906
CHGB	Chromogranin B (secretogranin 1)	1114	Extracellular region	Unknown	Hormone activity	28	53.6724	10.4113	8.41064	2.92218e-06	5.47413e-05	4.82036	13.631	7.88485
C8orf47	Chromosome 8 open reading frame 47	203111	Unknown	Unknown	Unknown	1	52.9092	5.75075	6.11241	6.18335e-05	0.000520659	1.63028	9.20145	3.47601
ATP8A2	ATPase, aminophospholipid transporter, class I, type 8A, member 2	51761	Integral to membrane	Involuntary skeletal muscle contraction	Magnesium ion binding	2	52.4019	6.86134	5.60173	0.000133706	0.000926172	0.825114	10.3636	4.65208
SLC5A1	Solute carrier family 5 (sodium/glucose cotransporter), member 1	6523	Plasma membrane	Carbohydrate metabolic process	Glucose:sodium symporter activity	2	-50.9814	7.3226	-10.409	3.25824e-07	1.2189e-05	7.09992	4.65207	10.324
TPH1	Tryptophan hydroxylase 1	7166	Cytosol	Circadian rhythm	Tryptophan 5-monooxygenase activity	2	49.9287	7.24576	4.93716	0.00038535	0.00205852	-0.276678	10.6087	4.9669
CRISPLD1	Cysteine-rich secretory protein LCCL domain containing 1	83690	Extracellular region	Unknown	Unknown	#N/A	49.5177	5.27028	7.17885	1.38404e-05	0.000170196	3.19545	8.63895	3.00908
C10orf112	Chromosome 10 open reading frame 112	340895	Integral to membrane	Unknown	Unknown	#N/A	-48.2606	6.97025	-10.5718	2.767e-07	1.06727e-05	7.26881	4.48069	10.0735
FAM167A	Family with sequence similarity 167, member A	83648	Unknown	Unknown	Unknown	#N/A	48.1379	7.16179	7.42631	9.98396e-06	0.000136012	3.53698	10.1252	4.5361
KCNJ13	Potassium inwardly-rectifying channel, subfamily J, member 13	3769	Voltage-gated potassium channel complex	Potassium ion transport	Inward rectifier potassium channel activity	#N/A	-48.0117	6.83011	-16.6939	1.92994e-09	4.39968e-07	12.2891	4.14149	9.7268
DNAJC6	DnaJ (Hsp40) homolog, subfamily C, member 6	9829	Cytosol	Post-Golgi vesicle-mediated transport	Protein tyrosine phosphatase activity	2	47.228	6.36762	11.5096	1.12244e-07	5.90706e-06	8.19814	9.33345	3.77188
C1orf106	Chromosome 1 open reading frame 106	55765	Unknown	Unknown	Unknown	#N/A	-46.0295	7.97045	-10.1468	4.25786e-07	1.46896e-05	6.82307	5.37002	10.8945
FAM171B	Family with sequence similarity 171, member B	165215	Integral to membrane	Unknown	DNA binding	2	44.0082	6.83303	17.7958	9.46635e-10	3.02041e-07	12.9841	9.53995	4.08025
LRRC19	Leucine rich repeat containing 19	64922	Integral to membrane	Unknown	Unknown	#N/A	-43.3262	6.41948	-11.3507	1.30202e-07	6.30392e-06	8.04566	3.94794	9.38511
PDZRN4	PDZ domain containing ring finger 4	29951	Unknown	Unknown	Ubiquitin-protein ligase activity	3	43.1155	5.84062	5.02821	0.000332112	0.00184144	-0.122232	9.00044	3.57031
SLC2A2	Solute carrier family 2 (facilitated glucose transporter), member 2	6514	Cytoplasm	Carbohydrate metabolic process	Glucose transmembrane transporter activity	2	-42.5659	6.27516	-11.3309	1.32646e-07	6.30392e-06	8.02654	3.67221	9.08384
ECM1	Extracellular matrix protein 1	1893	Proteinaceous extracellular matrix	Ossification	Protease binding	7	40.2751	9.52771	4.25879	0.00120881	0.00487925	-1.45936	12.6119	7.2801
RTN1	Reticulon 1	6252	Integral to endoplasmic reticulum membrane	Signal transduction	Signal transducer activity	5	40.2601	7.14625	4.32967	0.00106971	0.00444193	-1.33338	10.4233	5.09199
CPS1	Carbamoyl-phosphate synthase 1, mitochondrial	1373	Nucleolus	Urea cycle	Carbamoyl-phosphate synthase (ammonia) activity	19	-40.1345	7.2961	-11.1744	1.53816e-07	6.92173e-06	7.87423	4.82013	10.1469
OR51E1	Olfactory receptor, family 51, subfamily E, member 1	143503	Plasma membrane	Unknown	G-protein coupled receptor activity	#N/A	39.7434	7.11645	4.28105	0.00116319	0.004746	-1.41973	10.2073	4.89468
MUC2	Mucin 2, oligomeric mucus/gel-forming	4583	Golgi lumen	O-glycan processing	Protein binding	3	-39.4082	8.64337	-9.97016	5.11549e-07	1.63327e-05	6.63297	6.30745	11.6079
HOPX	HOP homeobox	84525	Nucleus	Trophectodermal cell differentiation	Sequence-specific DNA binding transcription factor activity	8	39.0242	9.55021	4.82456	0.000463888	0.00236224	-0.469183	12.8744	7.58812
CALY	Calcyon neuron-specific vesicular protein	50632	Integral to plasma membrane	Endocytosis	Clathrin light chain binding	#N/A	38.8589	6.56523	5.51726	0.000152433	0.0010195	0.688425	9.65311	4.37294
ST6GALNAC5	ST6 (alpha-N-acetyl-neuraminyl-2,3-beta-galactosyl-1,3)-N-acetylgalactosaminide alpha-2,6-sialyltransferase 5	81849	Integral to Golgi membrane	Protein glycosylation	Alpha-N-acetylgalactosaminide alpha-2,6-sialyltransferase activity	#N/A	38.6654	5.7936	5.63959	0.000126118	0.000889487	0.886054	8.97635	3.70338
LYZ	Lysozyme	4069	Extracellular region	Inflammatory response	Lysozyme activity	16	-38.1946	8.3979	-8.08567	4.33177e-06	7.41055e-05	4.4095	5.55017	10.8055
GPR128	G protein-coupled receptor 128	84873	Plasma membrane	G-protein coupled receptor signaling pathway	G-protein coupled receptor activity	#N/A	-38.17	6.36231	-16.9289	1.65201e-09	4.18735e-07	12.4415	3.90428	9.15865
SLC23A1	Solute carrier family 23 (ascorbic acid transporter), member 1	9963	Cytoplasm	Nucleobase-containing compound metabolic process	Protein binding	#N/A	-35.8547	6.9523	-10.5747	2.75909e-07	1.06727e-05	7.27176	4.53481	9.6989
CADPS	Ca++-dependent secretion activator	8618	Cytosol	Exocytosis	Protein binding	1	34.4709	6.44667	8.11878	4.15933e-06	7.23514e-05	4.45192	9.1438	4.03649
TST	Thiosulfate sulfurtransferase (rhodanese)	7263	Mitochondrion	Sulfur amino acid metabolic process	Thiosulfate sulfurtransferase activity	13	-33.4167	9.25385	-13.0071	3.0039e-08	2.39157e-06	9.5446	6.69181	11.7543
SULT2A1	Sulfotransferase family, cytosolic, 2A, dehydroepiandrosterone (DHEA)-preferring, member 1	6822	Cytosol	Xenobiotic metabolic process	Protein binding	5	-33.3944	6.52587	-25.6703	1.52097e-11	2.36131e-08	16.8123	3.96163	9.02317
PRSS8	Protease, serine, 8	5652	Extracellular region	Proteolysis	Serine-type endopeptidase activity	#N/A	-33.2777	7.31921	-10.1122	4.4128e-07	1.49338e-05	6.78605	5.0415	10.098
DPP10	Dipeptidyl-peptidase 10 (non-functional)	57628	Membrane	Proteolysis	Serine-type peptidase activity	3	33.09	5.58374	16.6032	2.05049e-09	4.46792e-07	12.2296	8.58503	3.5367
FMN2	Formin 2	56776	Unknown	Response to DNA damage stimulus	Unknown	#N/A	33.0451	5.35495	4.55801	0.000724597	0.00328569	-0.931119	8.26026	3.2139
ABCC13	ATP-binding cassette, sub-family C (CFTR/MRP), member 13, pseudogene	150000	Nucleus	Unknown	ATP binding	1	-32.9586	6.15324	-27.8725	5.96392e-12	1.50996e-08	17.6186	3.65405	8.69663
S100P	S100 calcium binding protein P	6286	Nucleus	Response to organic substance	Magnesium ion binding	14	-32.8471	7.05673	-14.7145	7.79754e-09	1.00881e-06	10.9047	4.58191	9.61961
GCNT3	Glucosaminyl (N-acetyl) transferase 3, mucin type	9245	Golgi membrane	Immunoglobulin production in mucosal tissue	Beta-1,3-galactosyl-O-glycosyl-glycoprotein beta-1,6-N-acetylglucosaminyltransferase activity	4	-32.7728	9.07501	-9.08306	1.33986e-06	3.16973e-05	5.63289	6.09349	11.1279
HSD11B2	Hydroxysteroid (11-beta) dehydrogenase 2	3291	Endoplasmic reticulum	Response to hypoxia	11-beta-hydroxysteroid dehydrogenase [NAD(P)] activity	4	-32.3347	7.93267	-8.37204	3.06022e-06	5.64755e-05	4.77221	5.43035	10.4454
BLNK	B-cell linker	29760	Intracellular	Inflammatory response	Transmembrane receptor protein tyrosine kinase adaptor activity	33	-32.0937	7.26348	-12.5384	4.47087e-08	3.051e-06	9.13998	5.07055	10.0748
AMIGO2	Adhesion molecule with Ig-like domain 2	347902	Nucleus	Homophilic cell adhesion	Protein binding	4	31.7525	8.34553	3.85744	0.00244244	0.00843111	-2.18127	11.4911	6.50233
GPRASP1	G protein-coupled receptor associated sorting protein 1	9737	Cytoplasm	Unknown	Protein binding	28	31.2417	6.72134	5.25702	0.000229732	0.00138981	0.261096	9.61122	4.64582
HSD3B1	Hydroxy-delta-5-steroid dehydrogenase, 3 beta- and steroid delta-isomerase 1	3283	Mitochondrial inner membrane	Steroid biosynthetic process	3-beta-hydroxy-delta5-steroid dehydrogenase activity	#N/A	-30.7747	6.31343	-13.8154	1.5571e-08	1.61159e-06	10.2097	3.99732	8.941
ADH1C	Alcohol dehydrogenase 1C (class I), gamma polypeptide	126	Cytosol	Ethanol oxidation	Alcohol dehydrogenase (NAD) activity	#N/A	-30.3707	7.74418	-10.6923	2.45518e-07	9.80493e-06	7.39227	5.27294	10.1975
STXBP1	Syntaxin binding protein 1	6812	Cytoplasm	Platelet degranulation	SNARE binding	16	29.7554	8.41267	11.1608	1.55829e-07	6.98699e-06	7.86085	10.9632	6.06811
FBXL16	F-box and leucine-rich repeat protein 16	146330	Unknown	Unknown	Unknown	3	29.4598	8.2519	4.2874	0.00115053	0.00470515	-1.40845	11.1664	6.28569
IGJ	Immunoglobulin J polypeptide, linker protein for immunoglobulin alpha and mu polypeptides	3512	Extracellular region	Immune response	Antigen binding	1	-28.4283	9.4048	-6.92238	1.95719e-05	0.000219785	2.83306	7.19409	12.0233
SCGN	Secretagogin, EF-hand calcium binding protein	10590	Extracellular region	Unknown	Calcium ion binding	1	28.2692	9.10924	4.49416	0.000807429	0.00357897	-1.04302	12.1024	7.28125
PRSS2	Protease, serine, 2 (trypsin 2)	5645	Extracellular region	Proteolysis	Serine-type endopeptidase activity	1	-28.1389	10.1179	-4.67621	0.000593874	0.00283907	-0.725217	6.62314	11.4376
SERPINA10	Serpin peptidase inhibitor, clade A (alpha-1 antiproteinase, antitrypsin), member 10	51156	Extracellular region	Blood coagulation	Serine-type endopeptidase inhibitor activity	2	28.0009	6.8559	11.3547	1.2971e-07	6.30392e-06	8.04955	9.28631	4.47891
IL32	Interleukin 32	9235	Extracellular space	Defense response	Cytokine activity	1	-27.8061	9.91994	-10.2984	3.6449e-07	1.32367e-05	6.98394	7.29093	12.0883
F5	Coagulation factor V (proaccelerin, labile factor)	2153	Extracellular region	Platelet degranulation	Copper ion binding	5	27.658	6.93217	15.8651	3.39612e-09	6.08402e-07	11.732	9.08789	4.29826
REG1B	Regenerating islet-derived 1 beta	5968	Extracellular region	Cell proliferation	Carbohydrate binding	1	-27.0688	7.22265	-3.16491	0.00851195	0.0227743	-3.44618	3.90901	8.66757
CREB3L3	CAMP responsive element binding protein 3-like 3	84699	Nucleus	Transcription, DNA-dependent	Sequence-specific DNA binding transcription factor activity	9	-27.0455	6.17485	-16.6238	2.02242e-09	4.46792e-07	12.2431	3.80746	8.56478
GABRB3	Gamma-aminobutyric acid (GABA) A receptor, beta 3	2562	Plasma membrane	Transport	GABA-A receptor activity	5	26.9225	6.18897	27.3838	7.2945e-12	1.50996e-08	17.4475	8.61847	3.86773
NAP1L3	Nucleosome assembly protein 1-like 3	4675	Nucleus	Nucleosome assembly	Unknown	#N/A	26.8804	5.58587	9.78395	6.22494e-07	1.85199e-05	6.42944	8.17943	3.43095
GDA	Guanine deaminase	9615	Intracellular	Nucleobase-containing compound metabolic process	Zinc ion binding	4	-26.1454	6.62272	-9.7124	6.71799e-07	1.9401e-05	6.35036	4.39189	9.10037
SNAP25	Synaptosomal-associated protein, 25kDa	6616	Cytoplasm	Neurotransmitter uptake	SNARE binding	27	25.8022	6.91423	23.7479	3.67845e-11	4.09487e-08	16.0283	9.13292	4.4435
CXorf57	Chromosome X open reading frame 57	55086	Unknown	Unknown	Unknown	3	25.4957	6.15554	7.99645	4.83595e-06	8.06208e-05	4.29453	8.7639	4.09171
ELOVL7	ELOVL fatty acid elongase 7	79993	Endoplasmic reticulum	Fatty acid elongation, saturated fatty acid	Protein binding	2	-25.3585	7.83732	-4.86171	0.00043627	0.00225207	-0.405502	5.10525	9.76965
NAT2	N-acetyltransferase 2 (arylamine N-acetyltransferase)	10	Cytosol	Xenobiotic metabolic process	Arylamine N-acetyltransferase activity	1	-25.2928	7.4066	-16.3126	2.49476e-09	5.16416e-07	12.0366	5.26324	9.92389
NR1H4	Nuclear receptor subfamily 1, group H, member 4	9971	Nucleoplasm	Negative regulation of transcription from RNA polymerase II promoter	RNA polymerase II distal enhancer sequence-specific DNA binding	26	-25.0608	7.75451	-7.89833	5.46394e-06	8.77906e-05	4.167	5.50004	10.1474
BEX5	Brain expressed, X-linked 5	340542	Cytoplasm	Unknown	Unknown	#N/A	25.0354	8.52865	8.913	1.625e-06	3.61046e-05	5.43203	10.9391	6.29317
LYPD8	LY6/PLAUR domain containing 8	646627	Plasma membrane	Unknown	Unknown	#N/A	-25.0202	8.17655	-6.70496	2.64271e-05	0.000276749	2.51899	5.59108	10.2361
VSTM2A	V-set and transmembrane domain containing 2A	222008	Extracellular region	Unknown	Unknown	#N/A	24.9587	5.52058	5.22865	0.000240379	0.00143957	0.213944	8.19063	3.54916
ENO2	Enolase 2 (gamma, neuronal)	2026	Phosphopyruvate hydratase complex	Carbohydrate metabolic process	Magnesium ion binding	34	24.8437	7.5766	11.7976	8.61446e-08	4.92316e-06	8.46962	9.88505	5.25024
BCL2L14	BCL2-like 14 (apoptosis facilitator)	79370	Cytoplasm	Apoptotic process	Protein binding	2	-24.7858	6.27562	-4.73955	0.000534235	0.00262572	-0.615574	3.53447	8.16591
NAP1L2	Nucleosome assembly protein 1-like 2	4674	Nucleus	Nucleosome assembly	Unknown	4	24.71	6.18991	12.2042	5.98479e-08	3.77315e-06	8.84235	8.65935	4.03233
SCIN	Scinderin	85477	Cytoplasm	Negative regulation of cell proliferation	Phosphatidylserine binding	2	-24.6835	5.85086	-14.9057	6.76431e-09	9.43964e-07	11.0468	3.68612	8.31159
CDHR3	Cadherin-related family member 3	222256	Plasma membrane	Homophilic cell adhesion	Calcium ion binding	#N/A	24.5571	5.90678	4.81701	0.000469726	0.00238512	-0.482155	8.60183	3.98376
LOC728392	Uncharacterized LOC728392	728392	Unknown	Unknown	Unknown	#N/A	24.4399	7.92513	4.33476	0.00106039	0.00441058	-1.32435	10.7278	6.1166
PRSS3	Protease, serine, 3	5646	Extracellular region	Proteolysis	Serine-type endopeptidase activity	20	-24.3246	9.35773	-4.36197	0.00101195	0.00425472	-1.27614	6.39876	11.0031
TMPRSS4	Transmembrane protease, serine 4	56649	Integral to membrane	Proteolysis	Serine-type endopeptidase activity	#N/A	-24.322	7.04683	-16.6797	1.94833e-09	4.39968e-07	12.2798	4.8467	9.45089
PAQR5	Progestin and adipoQ receptor family member V	54852	Integral to membrane	Multicellular organismal development	Steroid binding	#N/A	-24.2624	6.45871	-11.1143	1.62907e-07	7.2781e-06	7.81512	4.48754	9.08819
SULT1B1	Sulfotransferase family, cytosolic, 1B, member 1	27284	Cytosol	Cellular biogenic amine metabolic process	Aryl sulfotransferase activity	1	-24.203	6.52752	-19.9752	2.59341e-10	1.40044e-07	14.2246	4.25848	8.85559
C2orf88	Chromosome 2 open reading frame 88	84281	Extracellular region	Unknown	Unknown	9	-23.9385	7.13759	-11.6616	9.7539e-08	5.43244e-06	8.34225	4.78761	9.36886
DNM1	Dynamin 1	1759	Microtubule	GTP catabolic process	GTPase activity	37	23.8961	7.89066	14.287	1.07804e-08	1.29993e-06	10.5799	10.1626	5.58389
ADTRP	Androgen-dependent TFPI-regulating protein	84830	Plasma membrane	Unknown	Unknown	#N/A	-23.6828	6.71484	-13.8486	1.51678e-08	1.61159e-06	10.2362	4.51485	9.08061
ABRACL	ABRA C-terminal like	58527	Unknown	Unknown	Unknown	#N/A	-23.6504	6.84646	-9.36742	9.76405e-07	2.54234e-05	5.96201	4.4335	8.9973
TUBAL3	Tubulin, alpha-like 3	79861	Cytoplasm	Microtubule-based process	GTPase activity	5	-23.2183	7.52901	-13.7628	1.6234e-08	1.62602e-06	10.1677	5.40043	9.93762
GUCA2B	Guanylate cyclase activator 2B (uroguanylin)	2981	Extracellular region	CGMP biosynthetic process	Calcium sensitive guanylate cyclase activator activity	#N/A	-23.1515	8.5888	-11.451	1.18533e-07	6.02746e-06	8.14214	6.61802	11.1511
RET	Ret proto-oncogene	5979	Integral to plasma membrane	MAPK cascade	Protein tyrosine kinase activity	25	23.1417	6.06593	4.95033	0.000377124	0.00202678	-0.254271	8.66013	4.1277
CYP2J2	Cytochrome P450, family 2, subfamily J, polypeptide 2	1573	Endoplasmic reticulum membrane	Icosanoid metabolic process	Iron ion binding	2	-22.3612	7.84704	-14.0686	1.27646e-08	1.48165e-06	10.41	5.77646	10.2594
NMNAT2	Nicotinamide nucleotide adenylyltransferase 2	23057	Golgi membrane	Vitamin metabolic process	Nicotinamide-nucleotide adenylyltransferase activity	1	22.2536	6.42614	11.957	7.45866e-08	4.36965e-06	8.61718	8.64759	4.17162
DMBT1	Deleted in malignant brain tumors 1	1755	Extracellular region	Inner cell mass cell proliferation	Scavenger receptor activity	7	-22.0575	8.16303	-12.2475	5.76077e-08	3.66007e-06	8.88132	6.13359	10.5968
SLC1A1	Solute carrier family 1 (neuronal/epithelial high affinity glutamate transporter, system Xag), member 1	6505	Plasma membrane	Ion transport	L-glutamate transmembrane transporter activity	4	-21.9472	7.86337	-12.8816	3.3371e-08	2.4968e-06	9.43771	5.8647	10.3207
DEPDC7	DEP domain containing 7	91614	Unknown	Small GTPase mediated signal transduction	Unknown	3	-21.93	6.15912	-12.9427	3.1702e-08	2.46086e-06	9.48986	4.02489	8.47972
NEUROD1	Neuronal differentiation 1	4760	Nucleus	Pancreatic A cell fate commitment	RNA polymerase II activating transcription factor binding	8	21.557	7.75147	4.01609	0.0018456	0.00676147	-1.89433	10.5407	6.11065
RASGRP1	RAS guanyl releasing protein 1 (calcium and DAG-regulated)	10125	Golgi membrane	Cytokine production	Guanyl-nucleotide exchange factor activity	4	21.4598	7.20684	3.61888	0.00373963	0.0117974	-2.61561	9.91717	5.4936
SV2A	Synaptic vesicle glycoprotein 2A	9900	Cytoplasm	Neurotransmitter transport	Receptor activity	4	21.4098	7.21999	11.5628	1.06844e-07	5.64683e-06	8.24875	9.36082	4.94062
CRMP1	Collapsin response mediator protein 1	1400	Cytoplasm	Nucleobase-containing compound metabolic process	Protein binding	69	21.3669	8.30484	11.4761	1.15791e-07	5.98902e-06	8.16618	10.7373	6.31997
LRRC66	Leucine rich repeat containing 66	339977	Integral to membrane	Unknown	Unknown	#N/A	-21.3116	6.14135	-12.1419	6.32367e-08	3.85e-06	8.78605	4.03789	8.45146
STXBP5L	Syntaxin binding protein 5-like	9515	Cytoplasm	Exocytosis	Syntaxin binding	#N/A	21.3063	5.70158	6.32852	4.5103e-05	0.000410544	1.96002	8.12546	3.71226
STMN3	Stathmin-like 3	50861	Cytoplasm	Nervous system development	Protein domain specific binding	5	21.1548	8.32731	14.4138	9.78401e-09	1.20314e-06	10.6773	10.5788	6.17594
CACNA2D1	Calcium channel, voltage-dependent, alpha 2/delta subunit 1	781	Voltage-gated calcium channel complex	Calcium ion transport	Voltage-gated calcium channel activity	3	21.0031	7.75819	14.7416	7.64124e-09	9.98992e-07	10.9249	9.95374	5.56121
SFN	Stratifin	2810	Extracellular space	Regulation of cyclin-dependent protein serine/threonine kinase activity	Protein binding	130	-20.977	8.44566	-6.5848	3.128e-05	0.000311013	2.34268	6.21914	10.6099
GALNT7	UDP-N-acetyl-alpha-D-galactosamine:polypeptide N-acetylgalactosaminyltransferase 7 (GalNAc-T7)	51809	Golgi membrane	Carbohydrate metabolic process	Polypeptide N-acetylgalactosaminyltransferase activity	2	-20.8967	6.87979	-4.7007	0.000570029	0.0027452	-0.68277	4.50516	8.89036
SYT17	Synaptotagmin XVII	51760	Trans-Golgi network	Unknown	Transporter activity	6	20.7968	6.18969	5.92272	8.1995e-05	0.000640893	1.33547	8.71052	4.33223
KCTD12	Potassium channel tetramerization domain containing 12	115207	Plasma membrane	Protein homooligomerization	Unknown	5	20.6612	10.1478	7.60325	7.94047e-06	0.000116573	3.77638	12.6229	8.2541
CIDEC	Cell death-inducing DFFA-like effector c	63924	Nucleus	Transcription, DNA-dependent	Unknown	1	-20.3188	8.9106	-19.3103	3.79351e-10	1.81213e-07	13.8635	6.93669	11.2814
PRR15	Proline rich 15	222171	Unknown	Multicellular organismal development	Unknown	2	-20.2948	7.42465	-10.2547	3.81128e-07	1.35928e-05	6.93776	5.30257	9.6456
SERPINB5	Serpin peptidase inhibitor, clade B (ovalbumin), member 5	5268	Extracellular space	Morphogenesis of an epithelium	Serine-type endopeptidase inhibitor activity	6	-20.2095	5.72227	-16.7236	1.89216e-09	4.39968e-07	12.3085	3.62718	7.96414
CASP1	Caspase 1, apoptosis-related cysteine peptidase	834	Extracellular region	Response to hypoxia	Cysteine-type endopeptidase activity	22	-20.1734	7.96833	-10.9594	1.89085e-07	8.01515e-06	7.66163	5.8916	10.226
ARNT2	Aryl-hydrocarbon receptor nuclear translocator 2	9915	Nucleus	Response to hypoxia	DNA binding	8	20.0345	7.30965	9.8567	5.76335e-07	1.76743e-05	6.50935	9.69749	5.37308
TGFA	Transforming growth factor, alpha	7039	Extracellular space	MAPK cascade	Glycoprotein binding	6	-19.8974	6.16472	-6.44125	3.83554e-05	0.000362954	2.12945	3.77868	8.09319
GATA5	GATA binding protein 5	140628	Nucleus	Blood coagulation	Enhancer sequence-specific DNA binding	1	-19.8936	5.71959	-20.9613	1.50758e-10	1.02199e-07	14.7344	3.59009	7.90433
PLA2G12B	Phospholipase A2, group XIIB	84647	Extracellular region	Lipid catabolic process	Phospholipase A2 activity	#N/A	-19.7702	6.9798	-19.415	3.57011e-10	1.77363e-07	13.9213	4.95032	9.25558
PITX2	Paired-like homeodomain 2	5308	Nucleus	Negative regulation of transcription from RNA polymerase II promoter	Transcription regulatory region sequence-specific DNA binding	10	19.7517	7.93111	3.56497	0.00412037	0.0127174	-2.71411	11.0433	6.73935
LEAP2	Liver expressed antimicrobial peptide 2	116842	Extracellular region	Defense response to bacterium	Unknown	1	-19.6822	7.85779	-8.11165	4.19583e-06	7.25796e-05	4.4428	5.48465	9.78347
SLC35F3	Solute carrier family 35, member F3	148641	Integral to membrane	Transport	Unknown	1	19.4782	5.97359	18.0122	8.27093e-10	3.02041e-07	13.1149	8.23247	3.94868
SCRN1	Secernin 1	9805	Nucleus	Proteolysis	Unknown	2	19.4426	7.5702	17.0531	1.52291e-09	4.11186e-07	12.5211	9.82636	5.54522
LAMB3	Laminin, beta 3	3914	Extracellular region	Cell adhesion	Structural molecule activity	3	-19.4089	7.47592	-4.62183	0.000650651	0.00304133	-0.819749	4.94847	9.22712
DPEP1	Dipeptidase 1 (renal)	1800	Extracellular space	Proteolysis	Protein binding	1	-19.3658	9.77482	-10.1171	4.39071e-07	1.48996e-05	6.79125	7.54978	11.8252
SCNN1A	Sodium channel, non-voltage-gated 1 alpha subunit	6337	Plasma membrane	Sodium ion transport	Actin binding	20	-19.3273	7.50492	-10.8123	2.18179e-07	8.88455e-06	7.51408	5.21616	9.48873
SLC12A2	Solute carrier family 12 (sodium/potassium/chloride transporter), member 2	6558	Plasma membrane	Transport	Sodium:potassium:chloride symporter activity	6	-19.1896	7.3329	-5.70661	0.000113782	0.000821546	0.993446	5.01932	9.28157
PYY	Peptide YY	5697	Extracellular region	Cellular component movement	Hormone activity	1	-19.1275	5.47181	-20.4433	1.99844e-10	1.24103e-07	14.4703	3.3776	7.63518
LINC00643	Long intergenic non-protein coding RNA 643	646113	Unknown	Unknown	Unknown	#N/A	19.1223	5.35566	3.7483	0.00296608	0.00984993	-2.37963	7.4601	3.20292
CLIP3	CAP-GLY domain containing linker protein 3	25999	Golgi stack	Positive regulation of protein phosphorylation	Microtubule binding	9	18.9651	8.95052	5.08036	0.000305156	0.00172395	-0.0342518	11.5486	7.30333
SERPINF2	Serpin peptidase inhibitor, clade F (alpha-2 antiplasmin, pigment epithelium derived factor), member 2	5345	Extracellular region	Regulation of blood vessel size by renin-angiotensin	Protease binding	10	18.792	6.90644	5.06681	0.000311928	0.00175066	-0.0570684	9.25614	5.02409
SLC7A2	Solute carrier family 7 (cationic amino acid transporter, y+ system), member 2	6542	Cytoplasm	Nitric oxide production involved in inflammatory response	L-ornithine transmembrane transporter activity	1	18.7446	7.2965	9.39945	9.42658e-07	2.47601e-05	5.99857	9.49747	5.26907
CRYBA2	Crystallin, beta A2	1412	Unknown	Lens development in camera-type eye	Unknown	2	18.0837	8.24373	4.20735	0.00132148	0.00523201	-1.55111	10.7408	6.56419
KAL1	Kallmann syndrome 1 sequence	3730	Proteinaceous extracellular matrix	Cellular component movement	Serine-type endopeptidase inhibitor activity	2	18.0707	5.52172	10.8588	2.08488e-07	8.60271e-06	7.56094	8.05415	3.87857
KCNH6	Potassium voltage-gated channel, subfamily H (eag-related), member 6	81033	Plasma membrane	Synaptic transmission	Signal transducer activity	#N/A	18.0122	7.70121	4.72912	0.000543605	0.0026581	-0.633593	10.296	6.12506
AP3B2	Adaptor-related protein complex 3, beta 2 subunit	8120	Nucleus	Intracellular protein transport	Transporter activity	3	17.9481	5.7727	11.0368	1.75481e-07	7.56762e-06	7.73856	8.14394	3.97818
ATP10B	ATPase, class V, type 10B	23120	Endoplasmic reticulum	Phospholipid translocation	Magnesium ion binding	#N/A	-17.5671	7.07583	-15.8768	3.36845e-09	6.08402e-07	11.7401	5.12903	9.26383
KLF4	Kruppel-like factor 4 (gut)	9314	Nuclear chromatin	Negative regulation of transcription from RNA polymerase II promoter	Core promoter proximal region sequence-specific DNA binding	20	-17.4849	8.26425	-6.66253	2.80421e-05	0.000287599	2.45695	5.91538	10.0434
GK	Glycerol kinase	2710	Cytoplasm	Glycerol metabolic process	Glycerol kinase activity	12	-17.4715	7.09852	-21.6395	1.05274e-10	7.69122e-08	15.0683	5.14581	9.27274
GLIS3	GLIS family zinc finger 3	169792	Nucleus	Negative regulation of transcription from RNA polymerase II promoter	DNA binding	2	17.3764	6.23081	4.59795	0.00067735	0.00312507	-0.861366	8.36674	4.24769
TMEM45B	Transmembrane protein 45B	120224	Integral to membrane	Unknown	Unknown	3	-17.3599	8.862	-7.28054	1.20911e-05	0.000154657	3.33675	6.99878	11.1165
SGSM1	Small G protein signaling modulator 1	129049	Golgi apparatus	Unknown	Rab GTPase activator activity	#N/A	17.3099	5.8327	6.73999	2.51684e-05	0.00026581	2.57002	8.13195	4.01843
KCNB1	Potassium voltage-gated channel, Shab-related subfamily, member 1	3745	Plasma membrane	Energy reserve metabolic process	Delayed rectifier potassium channel activity	15	17.2285	5.69496	5.22485	0.000241843	0.00144547	0.207626	7.94899	3.84226
DACT2	Dishevelled-binding antagonist of beta-catenin 2	168002	Mitochondrion	Epithelial cell morphogenesis	Protein kinase C binding	#N/A	17.1945	6.64496	9.47772	8.65372e-07	2.33651e-05	6.08745	8.98842	4.88454
SYT11	Synaptotagmin XI	23208	Integral to plasma membrane	Unknown	Transporter activity	4	17.1568	5.91585	5.594	0.000135314	0.000931597	0.812643	8.34968	4.24897
SPOCK1	Sparc/osteonectin, cwcv and kazal-like domains proteoglycan (testican) 1	6695	Proteinaceous extracellular matrix	Regulation of cell growth	Serine-type endopeptidase inhibitor activity	1	17.1428	6.29191	8.9948	1.48046e-06	3.36763e-05	5.52903	7.84023	3.7407
LINC00948	Long intergenic non-protein coding RNA 948	100507027	Unknown	Unknown	Unknown	#N/A	17.1012	4.8707	5.74709	0.000106956	0.000786033	1.05801	7.357	3.26097
TRIM36	Tripartite motif containing 36	55521	Acrosomal vesicle	Acrosome reaction	Ubiquitin-protein ligase activity	5	-17.0741	5.98627	-4.78503	0.000495309	0.00247954	-0.537149	3.69479	7.78853
NBEA	Neurobeachin	26960	Trans-Golgi network	Protein localization	Protein kinase binding	5	17.0006	6.16165	9.94476	5.25335e-07	1.666e-05	6.60541	8.31446	4.22695
UNC80	Unc-80 homolog (C. elegans)	285175	Plasma membrane	Ion transmembrane transport	Unknown	4	16.9719	5.68038	17.0785	1.49785e-09	4.11186e-07	12.5373	7.72577	3.64069
PRODH2	Proline dehydrogenase (oxidase) 2	58510	Mitochondrial inner membrane	Glutamate biosynthetic process	Proline dehydrogenase activity	#N/A	16.9088	7.90059	9.03974	1.40699e-06	3.26534e-05	5.58201	9.94817	5.86847
DNASE1L3	Deoxyribonuclease I-like 3	1776	Nucleus	DNA metabolic process	DNA binding	#N/A	-16.7506	6.92301	-7.41907	1.00788e-05	0.00013679	3.5271	4.65222	8.71836
BAI3	Brain-specific angiogenesis inhibitor 3	577	Plasma membrane	G-protein coupled receptor signaling pathway	G-protein coupled receptor activity	1	16.6449	5.48416	11.3443	1.30978e-07	6.30392e-06	8.03955	7.70683	3.64982
CLDN15	Claudin 15	24146	Plasma membrane	Calcium-independent cell-cell adhesion	Structural molecule activity	1	-16.4337	9.3499	-17.9267	8.72232e-10	3.02041e-07	13.0635	7.37402	11.4126
CDK5R2	Cyclin-dependent kinase 5, regulatory subunit 2 (p39)	8941	Cytoplasm	Regulation of cyclin-dependent protein serine/threonine kinase activity	Lipid binding	1	16.3714	6.21256	15.2807	5.14309e-09	7.78757e-07	11.3201	8.29529	4.26219
DUSP26	Dual specificity phosphatase 26 (putative)	78986	Nucleus	Protein dephosphorylation	Protein tyrosine phosphatase activity	1	16.1906	7.25971	6.95314	1.87669e-05	0.000212599	2.87699	9.56352	5.54643
SLC22A17	Solute carrier family 22, member 17	51310	Vacuolar membrane	Ion transport	Transmembrane signaling receptor activity	1	16.1496	6.93001	6.47654	3.64708e-05	0.000349242	2.18213	9.17439	5.16097
MLLT11	Myeloid/lymphoid or mixed-lineage leukemia (trithorax homolog, Drosophila); translocated to, 11	10962	Intracellular	Positive regulation of apoptotic process	Unknown	4	16.0432	7.77321	9.305	1.04596e-06	2.68388e-05	5.89047	9.77696	5.77307
KCNK3	Potassium channel, subfamily K, member 3	3777	Plasma membrane	Potassium ion transport	Open rectifier potassium channel activity	3	15.9357	7.0007	23.6071	3.93484e-11	4.09487e-08	15.9677	8.90669	4.9125
KLHL29	Kelch-like family member 29	114818	Unknown	Unknown	Unknown	1	15.7645	7.22954	13.6003	1.84835e-08	1.76589e-06	10.0366	9.31902	5.34041
KCNE3	Potassium voltage-gated channel, Isk-related family, member 3	10008	Integral to membrane	Regulation of potassium ion transport	Voltage-gated potassium channel activity	10	-15.703	7.39211	-14.6473	8.20006e-09	1.02874e-06	10.8543	5.31923	9.29221
ACKR4	Atypical chemokine receptor 4	51554	Plasma membrane	Chemotaxis	Chemokine receptor activity	#N/A	-15.6124	5.2379	-29.4529	3.18102e-12	1.50996e-08	18.1443	3.28069	7.24531
RAB3C	RAB3C, member RAS oncogene family	115827	Cytosol	Small GTPase mediated signal transduction	GTP binding	5	15.6116	5.59934	7.59372	8.03821e-06	0.00011768	3.76359	7.66587	3.70132
SVOP	SV2 related protein homolog (rat)	55530	Synaptic vesicle	Unknown	Ion transmembrane transporter activity	1	15.5704	6.43449	13.3234	2.31307e-08	2.02312e-06	9.80966	8.30958	4.34885
CDS1	CDP-diacylglycerol synthase (phosphatidate cytidylyltransferase) 1	1040	Endoplasmic reticulum	Phospholipid metabolic process	Diacylglycerol cholinephosphotransferase activity	2	-15.5298	7.66394	-9.64021	7.25833e-07	2.02127e-05	6.27006	5.56733	9.5243
ITGB6	Integrin, beta 6	3694	Plasma membrane	Inflammatory response	Virus receptor activity	5	-15.4113	5.54236	-5.0802	0.000305231	0.00172395	-0.0345057	3.21803	7.16394
CDC42EP5	CDC42 effector protein (Rho GTPase binding) 5	148170	Cytoplasm	JNK cascade	GTP-Rho binding	1	-15.331	8.10143	-9.77316	6.29675e-07	1.85762e-05	6.41754	6.55803	10.4964
TM6SF2	Transmembrane 6 superfamily member 2	53345	Membrane	Unknown	Unknown	#N/A	-15.3268	7.37211	-12.0183	7.06002e-08	4.21565e-06	8.6734	5.49464	9.43263
LAMC2	Laminin, gamma 2	3918	Extracellular region	Cell adhesion	Heparin binding	5	-15.2802	6.59326	-7.44963	9.68506e-06	0.000134101	3.56876	4.35219	8.28579
LOC100288911	Uncharacterized LOC100288911	100288911	Unknown	Unknown	Unknown	#N/A	15.2801	7.94035	5.21678	0.000244986	0.0014588	0.194187	10.3689	6.43536
RUNDC3A	RUN domain containing 3A	10900	Unknown	Small GTPase mediated signal transduction	Small GTPase regulator activity	8	15.2696	6.76485	15.8123	3.5239e-09	6.16435e-07	11.6955	8.8872	4.95461
HIST2H2BE	Histone cluster 2, H2be	8349	Nucleosome	Nucleosome assembly	DNA binding	91	15.2009	7.65306	7.34744	1.10704e-05	0.000144981	3.42898	9.79201	5.86593
BCL2L15	BCL2-like 15	440603	Nucleus	Apoptotic process	Unknown	#N/A	-15.0901	6.0067	-23.5957	3.9564e-11	4.09487e-08	15.9627	4.10421	8.01973
QPCT	Glutaminyl-peptide cyclotransferase	25797	Extracellular region	Cellular protein modification process	Peptidase activity	11	15.0832	7.39054	6.86744	2.11026e-05	0.000232972	2.7543	9.4292	5.51432
DHRS11	Dehydrogenase/reductase (SDR family) member 11	79154	Extracellular region	Unknown	Oxidoreductase activity	#N/A	-15.0304	8.59601	-10.8469	2.10919e-07	8.6742e-06	7.54898	6.97103	10.8808
MYRFL	Myelin regulatory factor-like	196446	Integral to membrane	Unknown	DNA binding	#N/A	-14.5902	6.21427	-19.7679	2.91603e-10	1.50904e-07	14.1136	4.28025	8.14718
ENPP6	Ectonucleotide pyrophosphatase/phosphodiesterase 6	133121	Extracellular region	Lipid metabolic process	Phosphoric diester hydrolase activity	#N/A	14.5738	5.65841	4.45997	0.000855806	0.00374001	-1.10314	8.05383	4.18852
ZMAT4	Zinc finger, matrin-type 4	79698	Nucleus	Unknown	DNA binding	2	14.461	6.43736	10.1306	4.32978e-07	1.48398e-05	6.80572	8.40613	4.55204
PTPRR	Protein tyrosine phosphatase, receptor type, R	5801	Nucleus	In utero embryonic development	Protein tyrosine phosphatase activity	3	-14.3663	5.76423	-9.74632	6.47922e-07	1.88901e-05	6.38791	3.81593	7.66054
APLP1	Amyloid beta (A4) precursor-like protein 1	333	Basement membrane	MRNA polyadenylation	Protein binding	43	14.2614	7.66876	11.9874	7.25826e-08	4.2724e-06	8.64506	9.56281	5.72876
SLC35G2	Solute carrier family 35, member G2	80723	Golgi apparatus	Unknown	Unknown	#N/A	14.1249	6.29743	15.1934	5.47883e-09	8.00554e-07	11.2571	8.11815	4.29798
ASPA	Aspartoacylase	443	Nucleus	Aspartate catabolic process	Aminoacylase activity	0	-14.1057	6.85771	-9.69881	6.8163e-07	1.9473e-05	6.33528	5.08997	8.90818
ASS1	Argininosuccinate synthase 1	445	Cytoplasm	Urea cycle	Argininosuccinate synthase activity	18	-14.0913	9.97206	-9.19155	1.18641e-06	2.95295e-05	5.75944	7.94478	11.7615
NAT14	N-acetyltransferase 14 (GCN5-related, putative)	57106	Nucleus	DNA-dependent transcription, initiation	DNA binding	4	14.055	7.29473	7.00732	1.74339e-05	0.000201987	2.95404	9.42222	5.60921
SH3GL2	SH3-domain GRB2-like 2	6456	Golgi membrane	Regulation of receptor internalization	Protein binding	58	13.9698	5.28675	8.46089	2.75235e-06	5.24297e-05	4.88282	7.21011	3.40587
TSPYL5	TSPY-like 5	85453	Nucleus	Nucleosome assembly	Protein binding	2	13.9162	7.04361	7.99411	4.84995e-06	8.07459e-05	4.29151	9.00689	5.20819
MAOA	Monoamine oxidase A	4128	Mitochondrial outer membrane	Cellular biogenic amine metabolic process	Primary amine oxidase activity	2	-13.8915	8.95544	-7.72239	6.81982e-06	0.000104313	3.93539	7.26452	11.0607
IGHM	Immunoglobulin heavy constant mu	3507	Extracellular region	Immune response	Antigen binding	14	-13.8017	7.51091	-7.40847	1.02194e-05	0.000137962	3.51261	5.55154	9.33831
RRM2	Ribonucleotide reductase M2	6241	Nucleoplasm	G1/S transition of mitotic cell cycle	Ribonucleoside-diphosphate reductase activity, thioredoxin disulfide as acceptor	12	-13.7795	7.40732	-3.33276	0.00627134	0.0178606	-3.13911	5.13207	8.91653
LINC00675	Long intergenic non-protein coding RNA 675	100289255	Unknown	Unknown	Unknown	#N/A	-13.758	7.16115	-11.6164	1.0168e-07	5.54686e-06	8.2996	5.39012	9.17232
EFCAB4B	EF-hand calcium binding domain 4B	84766	Nucleus	Store-operated calcium entry	Calcium ion binding	3	-13.7259	6.11758	-17.8264	9.2867e-10	3.02041e-07	13.0027	4.23098	8.00981
C1orf173	Chromosome 1 open reading frame 173	127254	Unknown	Unknown	Unknown	#N/A	13.7133	4.73234	5.79795	9.89897e-05	0.000743321	1.1388	6.90588	3.12838
RAB26	RAB26, member RAS oncogene family	25837	Golgi membrane	Small GTPase mediated signal transduction	GTP binding	6	13.7113	8.38921	7.23106	1.29108e-05	0.000161972	3.26816	10.5641	6.7868
STX1A	Syntaxin 1A (brain)	6804	Extracellular region	Positive regulation of neurotransmitter secretion	SNARE binding	37	13.6548	7.88728	8.2078	3.7311e-06	6.62004e-05	4.56535	9.81278	6.04145
FZD5	Frizzled family receptor 5	7855	Golgi membrane	Embryonic axis specification	G-protein coupled receptor activity	8	-13.5033	8.14078	-8.48602	2.67145e-06	5.1282e-05	4.91393	6.05732	9.81256
SLC6A20	Solute carrier family 6 (proline IMINO transporter), member 20	54716	Plasma membrane	Amino acid transmembrane transport	Neurotransmitter:sodium symporter activity	#N/A	-13.4889	6.30216	-16.929	1.65194e-09	4.18735e-07	12.4415	4.37342	8.12712
GK3P	Glycerol kinase 3 pseudogene	2713	Unknown	Unknown	Unknown	#N/A	-13.4824	6.33682	-15.9718	3.15296e-09	5.86043e-07	11.8055	4.40366	8.15666
NDRG4	NDRG family member 4	65009	Cytoplasm	Response to stress	Unknown	#N/A	13.422	6.06154	11.2673	1.40838e-07	6.55135e-06	7.96491	7.93981	4.19328
RCAN2	Regulator of calcineurin 2	10231	Unknown	Central nervous system development	Nucleotide binding	2	13.3898	9.42341	4.35012	0.00103275	0.00432169	-1.29712	11.7448	8.00171
UNC5D	Unc-5 homolog D (C. elegans)	137970	Cell surface	Apoptotic process	Unknown	1	13.3887	6.72675	4.29692	0.00113178	0.00464839	-1.39152	9.06358	5.32063
TSPYL4	TSPY-like 4	23270	Nucleus	Nucleosome assembly	Unknown	3	13.3542	7.89611	7.69913	7.02451e-06	0.000106137	3.90449	9.98295	6.24373
EDN3	Endothelin 3	1908	Extracellular region	Neural crest cell migration	Receptor binding	1	-13.3323	5.86754	-17.0132	1.56313e-09	4.13066e-07	12.4956	4.0677	7.80456
DFNA5	Deafness, autosomal dominant 5	1687	Cytoplasm	Apoptotic process	Unknown	3	-13.297	8.57621	-9.47993	8.63293e-07	2.33597e-05	6.08995	6.80203	10.5351
IGKC	Immunoglobulin kappa constant	3514	Extracellular region	Immune response	Antigen binding	12	-13.0625	8.5112	-9.4743	8.68604e-07	2.34014e-05	6.08358	6.76513	10.4725
MPST	Mercaptopyruvate sulfurtransferase	4357	Cytoplasm	Cyanate catabolic process	Thiosulfate sulfurtransferase activity	15	-13.0341	9.0717	-8.7758	1.90262e-06	4.05327e-05	5.26774	7.11099	10.8152
SLC6A4	Solute carrier family 6 (neurotransmitter transporter), member 4	6532	Cytosol	Response to hypoxia	Serotonin:sodium symporter activity	5	-13.0182	6.1117	-9.92709	5.35169e-07	1.67615e-05	6.58619	4.35125	8.05371
CTNNA2	Catenin (cadherin-associated protein), alpha 2	1496	Cytoplasm	Axonogenesis	Structural constituent of cytoskeleton	3	12.991	5.98574	5.3291	0.000204864	0.00127434	0.380386	7.94636	4.24692
RIIAD1	Regulatory subunit of type II PKA R-subunit (RIIa) domain containing 1	284485	Unknown	Signal transduction	CAMP-dependent protein kinase regulator activity	#N/A	12.9063	6.16338	6.60735	3.03016e-05	0.000304972	2.37591	8.25483	4.56483
PPP1R1B	Protein phosphatase 1, regulatory (inhibitor) subunit 1B	84152	Nucleus	Response to amphetamine	Protein kinase inhibitor activity	4	-12.8722	7.10999	-9.17043	1.21474e-06	2.98754e-05	5.73489	5.17715	8.86334
SLC19A1	Solute carrier family 19 (folate transporter), member 1	6573	Plasma membrane	Vitamin metabolic process	Folic acid binding	1	-12.8554	7.10929	-13.1165	2.74257e-08	2.21923e-06	9.63699	5.18054	8.86484
LDOC1	Leucine zipper, down-regulated in cancer 1	23641	Nucleus	Negative regulation of cell proliferation	Protein binding	33	12.8521	7.79149	13.2086	2.54146e-08	2.16198e-06	9.71424	9.69898	6.01505
TRNP1	TMF1-regulated nuclear protein 1	388610	Nucleus	Transcription, DNA-dependent	DNA binding	#N/A	12.7408	8.33621	6.23241	5.18566e-05	0.000457428	1.81417	10.4022	6.73077
RAB39B	RAB39B, member RAS oncogene family	116442	Intracellular	Small GTPase mediated signal transduction	GTP binding	4	12.5139	4.87124	6.75229	2.47419e-05	0.000262196	2.5879	6.93429	3.28883
EID2B	EP300 interacting inhibitor of differentiation 2B	126272	Nucleus	Transcription, DNA-dependent	Unknown	3	12.4923	5.44553	8.41605	2.90336e-06	5.44708e-05	4.8271	7.53626	3.89329
DGAT1	Diacylglycerol O-acyltransferase 1	8694	Endoplasmic reticulum membrane	Triglyceride metabolic process	2-acylglycerol O-acyltransferase activity	4	-12.4646	9.36552	-16.0457	2.99576e-09	5.81364e-07	11.8561	7.6502	11.29
SH3RF2	SH3 domain containing ring finger 2	153769	Unknown	Negative regulation of phosphatase activity	Protein phosphatase inhibitor activity	9	-12.4392	5.98382	-14.0318	1.31356e-08	1.49673e-06	10.3812	4.25918	7.896
TMEM37	Transmembrane protein 37	140738	Integral to membrane	Unknown	Voltage-gated ion channel activity	6	-12.4134	7.33775	-16.3996	2.35169e-09	4.9505e-07	12.0948	5.57161	9.20544
CPLX2	Complexin 2	10814	Cytosol	Vesicle docking involved in exocytosis	Syntaxin-1 binding	2	12.3784	6.67518	6.16719	5.7047e-05	0.000491348	1.71447	8.47379	4.84403
KIAA2022	KIAA2022	340533	Nucleus	Base-excision repair, gap-filling	DNA-directed DNA polymerase activity	2	12.1666	4.57886	5.6667	0.000120964	0.000862435	0.929583	6.7062	3.10135
JAKMIP2	Janus kinase and microtubule interacting protein 2	9832	Golgi apparatus	Unknown	Microtubule binding	1	12.1378	6.4907	4.71774	0.00055403	0.00269528	-0.653275	8.45554	4.85411
CBS	Cystathionine-beta-synthase	875	Nucleus	Sulfur amino acid metabolic process	Cystathionine beta-synthase activity	11	-12.1188	6.69163	-4.21626	0.00130121	0.00516823	-1.5352	4.52226	8.12142
SLC9B2	Solute carrier family 9, subfamily B (NHA2, cation proton antiporter 2), member 2	133308	Mitochondrial inner membrane	Sodium ion transport	Solute:hydrogen antiporter activity	1	12.1182	5.64465	8.43701	2.8317e-06	5.331e-05	4.85317	7.68616	4.08705
PLA1A	Phospholipase A1 member A	51365	Extracellular region	Lipid metabolic process	Phosphatidylcholine 1-acylhydrolase activity	1	12.1126	5.71051	6.78032	2.37984e-05	0.000254368	2.62857	7.77208	4.17364
TFF3	Trefoil factor 3 (intestinal)	7033	Extracellular region	Defense response	Unknown	1	-12.0802	10.1815	-5.9101	8.35645e-05	0.000649482	1.31567	8.29937	11.8939
C16orf54	Chromosome 16 open reading frame 54	283897	Integral to membrane	Unknown	Unknown	1	12.0467	6.41309	3.14902	0.00876212	0.0232931	-3.4752	8.67854	5.08798
PNMA1	Paraneoplastic Ma antigen 1	9240	Nucleolus	Inflammatory response to antigenic stimulus	Protein binding	14	12.009	8.60028	5.46424	0.00016559	0.00108138	0.602122	10.7178	7.13179
NAV2	Neuron navigator 2	89797	Interstitial matrix	Regulation of systemic arterial blood pressure by baroreceptor feedback	Helicase activity	4	12.0023	7.61963	5.31513	0.00020945	0.0012949	0.357328	9.6391	6.05386
PRSS3P2	Protease, serine, 3 pseudogene 2	154754	Unknown	Unknown	Unknown	#N/A	-11.9965	9.45839	-3.86185	0.0024234	0.0083817	-2.17327	6.78323	10.3678
GGT6	Gamma-glutamyltransferase 6	124975	Integral to membrane	Glutathione metabolic process	Gamma-glutamyltransferase activity	#N/A	-11.9517	6.60387	-11.4329	1.2055e-07	6.02746e-06	8.12481	4.98802	8.56717
CYBRD1	Cytochrome b reductase 1	79901	Plasma membrane	Cellular iron ion homeostasis	Ferric-chelate reductase activity	1	-11.8841	8.68188	-6.1453	5.89104e-05	0.0005012	1.68088	7.27323	10.8442
PLEK2	Pleckstrin 2	26499	Cytoplasm	Actin cytoskeleton organization	Phospholipid binding	4	-11.8547	7.79502	-5.66177	0.000121885	0.000866297	0.921668	5.76848	9.33586
PHLDB2	Pleckstrin homology-like domain, family B, member 2	90102	Cytoplasm	Unknown	Protein binding	8	11.8451	8.3267	8.18327	3.84414e-06	6.76264e-05	4.53419	10.2184	6.65217
MYB	V-myb avian myeloblastosis viral oncogene homolog	4602	Nuclear matrix	G1/S transition of mitotic cell cycle	DNA binding	49	-11.839	5.661	-8.12537	4.12588e-06	7.19711e-05	4.46035	3.63497	7.20044
PPL	Periplakin	5493	Nucleus	Keratinization	Structural constituent of cytoskeleton	13	11.8346	8.80672	4.04637	0.00175005	0.0064999	-1.83979	11.0259	7.46095
FBXL2	F-box and leucine-rich repeat protein 2	25827	Cytoplasm	Cellular protein modification process	Ubiquitin-protein ligase activity	13	11.8294	5.75454	16.1582	2.7724e-09	5.58264e-07	11.9326	7.73195	4.16765
HOXC6	Homeobox C6	3223	Nucleus	Transcription, DNA-dependent	Sequence-specific DNA binding transcription factor activity	3	11.8111	8.16236	2.77363	0.0173914	0.0404539	-4.15624	10.5476	6.98558
NAP1L5	Nucleosome assembly protein 1-like 5	266812	Nucleus	Nucleosome assembly	Unknown	11	11.787	5.89042	4.34696	0.00103838	0.00433938	-1.30272	7.88176	4.32265
MOCOS	Molybdenum cofactor sulfurase	55034	Unknown	Vitamin metabolic process	Mo-molybdopterin cofactor sulfurase activity	2	-11.7733	5.77092	-16.7078	1.91224e-09	4.39968e-07	12.2981	3.99007	7.54751
CPE	Carboxypeptidase E	1363	Extracellular region	Cardiac left ventricle morphogenesis	Carboxypeptidase activity	11	11.7718	9.81633	8.06716	4.43156e-06	7.49863e-05	4.38572	11.8483	8.29109
PRUNE2	Prune homolog 2 (Drosophila)	158471	Nucleus	Apoptotic process	Pyrophosphatase activity	4	11.689	7.17317	6.04447	6.8371e-05	0.000560507	1.52527	9.24784	5.70076
CDX1	Caudal type homeobox 1	1044	Nucleus	Organ morphogenesis	RNA polymerase II distal enhancer sequence-specific DNA binding	2	-11.645	8.34092	-16.7162	1.90157e-09	4.39968e-07	12.3036	6.64001	10.1816
FAM3B	Family with sequence similarity 3, member B	54097	Extracellular region	Apoptotic process	Cytokine activity	2	-11.6196	9.2993	-5.22368	0.000242295	0.00144682	0.205684	8.15817	11.6967
TNFRSF17	Tumor necrosis factor receptor superfamily, member 17	608	Plasma membrane	Signal transduction	Receptor activity	7	-11.5722	4.88727	-12.6514	4.05748e-08	2.8549e-06	9.23884	3.07955	6.61213
RAB3B	RAB3B, member RAS oncogene family	5865	Cytosol	Small GTPase mediated signal transduction	GTP binding	7	11.5689	5.4431	4.16666	0.00141829	0.00553241	-1.62385	7.46659	3.93441
CDA	Cytidine deaminase	978	Extracellular region	Pyrimidine nucleobase metabolic process	Nucleoside binding	2	-11.5343	7.01263	-12.756	3.71114e-08	2.67979e-06	9.32966	5.41093	8.93879
ISYNA1	Inositol-3-phosphate synthase 1	51477	Cytosol	Inositol biosynthetic process	Inositol-3-phosphate synthase activity	4	11.5027	7.33186	6.95271	1.87779e-05	0.000212599	2.87637	9.30992	5.78602
EEF1A2	Eukaryotic translation elongation factor 1 alpha 2	1917	Nucleus	Response to inorganic substance	Translation elongation factor activity	35	11.5019	5.84469	7.20446	1.33759e-05	0.000166129	3.23115	8.02729	4.50349
TSPAN6	Tetraspanin 6	7105	Integral to membrane	Signal transduction	Signal transducer activity	8	-11.4615	7.43989	-15.7052	3.79923e-09	6.29153e-07	11.6209	5.75833	9.27705
PLD5	Phospholipase D family, member 5	200150	Integral to membrane	Unknown	Catalytic activity	1	11.4587	5.02343	7.19596	1.35281e-05	0.000167195	3.21932	6.53977	3.02139
ARMCX2	Armadillo repeat containing, X-linked 2	9823	Integral to membrane	Unknown	Unknown	2	11.4084	8.08896	7.43915	9.81818e-06	0.00013519	3.55448	10.0513	6.53931
CFTR	Cystic fibrosis transmembrane conductance regulator (ATP-binding cassette sub-family C, member 7)	1080	Early endosome	Cholesterol biosynthetic process	ATP-binding and phosphorylation-dependent chloride channel activity	189	-11.319	6.64572	-12.8396	3.45757e-08	2.54101e-06	9.40166	4.93643	8.4371
CDH6	Cadherin 6, type 2, K-cadherin (fetal kidney)	1004	Nucleus	Cell adhesion	Calcium ion binding	2	11.2995	5.77665	6.16812	5.69691e-05	0.000491018	1.7159	7.87077	4.37258
PBK	PDZ binding kinase	55872	Unknown	Protein phosphorylation	Protein serine/threonine kinase activity	86	-11.2957	5.77373	-4.11262	0.00155843	0.00594279	-1.7207	3.70357	7.20127
CAND2	Cullin-associated and neddylation-dissociated 2 (putative)	23066	Intracellular	Transcription, DNA-dependent	Protein binding	8	11.2309	6.42742	4.80929	0.000475769	0.00240499	-0.495413	8.60903	5.11963
LGALS3	Lectin, galactoside-binding, soluble, 3	3958	Proteinaceous extracellular matrix	Skeletal system development	Protein binding	18	-11.2251	11.7206	-8.09564	4.27905e-06	7.34846e-05	4.42229	10.1672	13.6558
CYP2S1	Cytochrome P450, family 2, subfamily S, polypeptide 1	29785	Endoplasmic reticulum	Xenobiotic metabolic process	Monooxygenase activity	2	-11.206	6.93221	-17.1614	1.41919e-09	4.00598e-07	12.59	5.40728	8.89348
PCLO	Piccolo presynaptic cytomatrix protein	27445	Cytoskeleton	Cytoskeleton organization	Transporter activity	3	11.1965	6.55432	9.48	8.63223e-07	2.33597e-05	6.09004	8.22892	4.74395
SNHG18	Small nucleolar RNA host gene 18 (non-protein coding)	100505806	Unknown	Unknown	Unknown	#N/A	-11.1401	6.71948	-23.243	4.69216e-11	4.48281e-08	15.8086	5.1889	8.66659
ACTL6B	Actin-like 6B	51412	Nucleus	Chromatin organization	Transcription coactivator activity	11	11.1262	6.30881	27.5908	6.69542e-12	1.50996e-08	17.5205	7.95591	4.48002
TMEM132B	Transmembrane protein 132B	114795	Unknown	Unknown	Unknown	#N/A	11.0942	5.07304	4.8964	0.000412029	0.00215924	-0.346173	6.97115	3.49942
RIMS2	Regulating synaptic membrane exocytosis 2	9699	Plasma membrane	Intracellular protein transport	Protein binding	9	11.0907	6.01004	14.2405	1.11733e-08	1.32164e-06	10.5439	7.77822	4.30695
KIF1A	Kinesin family member 1A	547	Nucleus	Anterograde axon cargo transport	Motor activity	8	11.0609	7.38856	11.426	1.21326e-07	6.02746e-06	8.11822	9.13703	5.66963
CORO2A	Coronin, actin binding protein, 2A	7464	Actin cytoskeleton	Actin cytoskeleton organization	Actin filament binding	2	-11.0597	6.41705	-15.0944	5.88859e-09	8.40647e-07	11.1852	4.82752	8.29476
MAP9	Microtubule-associated protein 9	79884	Nucleus	Cytokinesis	Unknown	3	11.0264	4.79835	14.6278	8.32115e-09	1.03349e-06	10.8396	6.61641	3.15352
GJB2	Gap junction protein, beta 2, 26kDa	2706	Endoplasmic reticulum-Golgi intermediate compartment	Transport	Gap junction channel activity	6	-11.024	5.65409	-20.2445	2.23081e-10	1.27861e-07	14.3667	3.9357	7.39827
SYT13	Synaptotagmin XIII	57586	Integral to plasma membrane	Vesicle-mediated transport	Unknown	1	11.005	8.88846	4.22997	0.00127064	0.00506625	-1.51073	10.8831	7.42299
HTRA1	HtrA serine peptidase 1	5654	Extracellular space	Regulation of cell growth	Serine-type endopeptidase activity	6	10.9848	8.68988	9.58191	7.72891e-07	2.11905e-05	6.20484	10.7049	7.24751
FA2H	Fatty acid 2-hydroxylase	79152	Endoplasmic reticulum membrane	Sebaceous gland cell differentiation	Iron ion binding	1	-10.9585	6.57168	-14.7421	7.63861e-09	9.98992e-07	10.9253	4.8639	8.31788
TINAG	Tubulointerstitial nephritis antigen	27283	Basement membrane	Proteolysis	Nucleotide binding	2	-10.9534	5.75113	-22.5139	6.72936e-11	5.22367e-08	15.4802	4.08733	7.54063
PAQR8	Progestin and adipoQ receptor family member VIII	85315	Plasma membrane	Multicellular organismal development	Steroid binding	#N/A	-10.8992	7.33957	-15.6004	4.09126e-09	6.68599e-07	11.5475	5.82091	9.26706
HCG4	HLA complex group 4 (non-protein coding)	54435	Unknown	Unknown	Unknown	#N/A	10.8722	4.79529	5.51521	0.00015292	0.00102111	0.685101	6.85669	3.41412
EFNB3	Ephrin-B3	1949	Integral to plasma membrane	Cell-cell signaling	Transmembrane-ephrin receptor activity	7	10.7847	6.86392	10.6494	2.56149e-07	1.01318e-05	7.34851	8.64799	5.21708
PTPRN2	Protein tyrosine phosphatase, receptor type, N polypeptide 2	5799	Endoplasmic reticulum lumen	Protein dephosphorylation	Transmembrane receptor protein tyrosine phosphatase activity	3	10.7709	9.18134	6.02186	7.07075e-05	0.000573604	1.49016	11.0931	7.66401
SULT1A2	Sulfotransferase family, cytosolic, 1A, phenol-preferring, member 2	6799	Cytosol	Catecholamine metabolic process	Aryl sulfotransferase activity	2	-10.7525	9.03727	-15.0149	6.24179e-09	8.80944e-07	11.1271	7.51326	10.9399
GNB5	Guanine nucleotide binding protein (G protein), beta 5	10681	Nucleus	GTP catabolic process	GTPase activity	25	10.7448	6.87547	11.231	1.45765e-07	6.68043e-06	7.92955	8.70163	5.27606
TLR3	Toll-like receptor 3	7098	Golgi membrane	Toll-like receptor signaling pathway	Double-stranded RNA binding	15	-10.6987	5.81296	-9.09891	1.31618e-06	3.14365e-05	5.65145	4.16668	7.58604
CACNA1B	Calcium channel, voltage-dependent, N type, alpha 1B subunit	774	Plasma membrane	Transport	Voltage-gated calcium channel activity	5	10.6952	5.41028	12.1668	6.18581e-08	3.82228e-06	8.80858	7.17722	3.75833
SMARCA1	SWI/SNF related, matrix associated, actin dependent regulator of chromatin, subfamily a, member 1	6594	Nuclear chromatin	DNA strand renaturation	DNA binding	18	10.6443	6.20252	6.64554	2.8718e-05	0.000292598	2.43205	8.14177	4.72976
FRMD3	FERM domain containing 3	257019	Cytoplasm	Unknown	Cytoskeletal protein binding	#N/A	-10.6237	6.75179	-9.9865	5.02883e-07	1.62846e-05	6.65068	5.03519	8.44441
TMEM17	Transmembrane protein 17	200728	Integral to membrane	Smoothened signaling pathway	Unknown	#N/A	10.603	5.71722	9.16816	1.21783e-06	2.98792e-05	5.73225	7.65784	4.25144
PLCXD3	Phosphatidylinositol-specific phospholipase C, X domain containing 3	345557	Unknown	Lipid catabolic process	Signal transducer activity	#N/A	10.588	5.23866	3.35995	0.00596921	0.0171575	-3.08931	6.8747	3.47035
PLLP	Plasmolipin	51090	Integral to membrane	Ion transport	Unknown	1	-10.5629	8.02765	-7.99162	4.86496e-06	8.07791e-05	4.28828	6.33124	9.73217
MANEAL	Mannosidase, endo-alpha-like	149175	Golgi membrane	Unknown	Hydrolase activity	#N/A	10.5552	6.11701	12.4368	4.88183e-08	3.24237e-06	9.05032	7.95975	4.55986
VDR	Vitamin D (1,25- dihydroxyvitamin D3) receptor	7421	Nucleus	Negative regulation of transcription from RNA polymerase II promoter	DNA binding	91	-10.5217	7.1666	-12.9705	3.09702e-08	2.43449e-06	9.51359	5.67059	9.06588
ZNF667-AS1	ZNF667 antisense RNA 1 (head to head)	100128252	Unknown	Unknown	Unknown	#N/A	10.4721	6.29266	8.43901	2.82494e-06	5.331e-05	4.85566	8.38751	4.99903
CD1D	CD1d molecule	912	Cytoplasm	Detection of bacterium	Receptor activity	5	-10.4645	5.43664	-17.8577	9.10657e-10	3.02041e-07	13.0217	3.72518	7.11261
SERINC2	Serine incorporator 2	347735	Integral to membrane	Unknown	Unknown	#N/A	-10.4551	7.50019	-5.8605	9.00462e-05	0.000691207	1.23766	5.7674	9.15353
SULT1A1	Sulfotransferase family, cytosolic, 1A, phenol-preferring, member 1	6817	Cytosol	Catecholamine metabolic process	Aryl sulfotransferase activity	35	-10.4484	9.82899	-10.1245	4.35702e-07	1.48398e-05	6.79923	8.28233	11.6675
BTNL3	Butyrophilin-like 3	10917	Unknown	Unknown	Unknown	#N/A	-10.4024	8.30884	-13.2329	2.49121e-08	2.13385e-06	9.73448	6.69547	10.0743
DQX1	DEAQ box RNA-dependent ATPase 1	165545	Nucleus	Unknown	Nucleic acid binding	#N/A	-10.3959	6.14419	-17.662	1.0299e-09	3.19783e-07	12.9023	4.5531	7.93104
RUNDC3B	RUN domain containing 3B	154661	Unknown	Unknown	Unknown	4	-10.3599	6.14567	-5.4945	0.000157941	0.00104286	0.65142	4.16521	7.53815
TMEM92	Transmembrane protein 92	162461	Integral to membrane	Unknown	Unknown	1	-10.3539	7.72831	-9.7672	6.33681e-07	1.86501e-05	6.41096	6.09545	9.46756
TNFRSF11B	Tumor necrosis factor receptor superfamily, member 11b	4982	Extracellular region	Skeletal system development	Receptor activity	2	10.3226	5.93393	4.30864	0.00110915	0.00457509	-1.3707	8.08842	4.72069
C6orf141	Chromosome 6 open reading frame 141	135398	Unknown	Unknown	Unknown	#N/A	10.3085	5.18521	12.1265	6.411e-08	3.88413e-06	8.77203	7.27476	3.90899
NAT8B	N-acetyltransferase 8B (GCN5-related, putative, gene/pseudogene)	51471	Integral to membrane	Gastrulation with mouth forming second	N-acetyltransferase activity	1	-10.3071	6.18449	-10.2317	3.90227e-07	1.3808e-05	6.91334	4.7125	8.07806
CDC42EP3	CDC42 effector protein (Rho GTPase binding) 3	10602	Cytoplasm	Signal transduction	Cytoskeletal regulatory protein binding	8	10.2663	7.88834	8.62775	2.26044e-06	4.59487e-05	5.08814	9.88117	6.52133
FUT3	Fucosyltransferase 3 (galactoside 3(4)-L-fucosyltransferase, Lewis blood group)	2525	Membrane	Protein glycosylation	Fucosyltransferase activity	#N/A	-10.2559	6.35014	-10.6036	2.68086e-07	1.04377e-05	7.30147	4.6214	7.97978
CCNB2	Cyclin B2	9133	Nucleus	Regulation of cyclin-dependent protein serine/threonine kinase activity	Protein binding	10	-10.2078	6.95647	-4.44019	0.000885158	0.00383455	-1.13797	5.11642	8.46802
PRODH	Proline dehydrogenase (oxidase) 1	5625	Mitochondrial inner membrane	Glutamate biosynthetic process	Proline dehydrogenase activity	#N/A	-10.1618	7.17807	-13.9397	1.41173e-08	1.56551e-06	10.3085	5.42383	8.76891
TTC8	Tetratricopeptide repeat domain 8	123016	Cytoplasm	Axon guidance	Protein binding	1	10.1422	7.16323	6.2936	4.74419e-05	0.000427597	1.90717	8.94808	5.60578
C16orf45	Chromosome 16 open reading frame 45	89927	Unknown	Unknown	Unknown	2	10.1316	7.21391	7.1777	1.38617e-05	0.00017028	3.19385	9.04395	5.70315
WNK4	WNK lysine deficient protein kinase 4	65266	Cytoplasm	Protein phosphorylation	Protein serine/threonine kinase activity	12	10.1062	7.67483	3.89212	0.0022968	0.00803784	-2.11839	9.59724	6.26006
CYTIP	Cytohesin 1 interacting protein	9595	Cytoplasm	Regulation of cell adhesion	Protein binding	3	-10.0453	6.03668	-9.70812	6.74877e-07	1.9401e-05	6.34561	4.15631	7.48477
LINC00094	Long intergenic non-protein coding RNA 94	266655	Unknown	Unknown	Unknown	#N/A	9.97888	6.21413	8.80983	1.82932e-06	3.95134e-05	5.30867	7.96861	4.64974
AKR7A3	Aldo-keto reductase family 7, member A3 (aflatoxin aldehyde reductase)	22977	Cytosol	Cellular aldehyde metabolic process	Aldo-keto reductase (NADP) activity	3	-9.96653	8.91153	-5.49055	0.000158917	0.00104758	0.644999	6.98473	10.3018
CHGA	Chromogranin A (parathyroid secretory protein 1)	1113	Extracellular region	Regulation of blood pressure	Unknown	5	9.86479	12.6319	20.2173	2.26485e-10	1.27861e-07	14.3525	14.3017	10.9994
CEBPA	CCAAT/enhancer binding protein (C/EBP), alpha	1050	Nucleus	Urea cycle	DNA binding	92	-9.82714	7.99113	-8.79951	1.85122e-06	3.99169e-05	5.29627	6.21902	9.51579
LHFPL4	Lipoma HMGIC fusion partner-like 4	375323	Integral to membrane	Unknown	Unknown	#N/A	9.80995	5.94379	11.1092	1.63694e-07	7.28704e-06	7.81016	7.74274	4.4485
MYO5B	Myosin VB	4645	Myosin complex	Water transport	Microfilament motor activity	10	-9.79762	8.41676	-10.553	2.81941e-07	1.07745e-05	7.24942	6.86174	10.1542
FAM169A	Family with sequence similarity 169, member A	26049	Nuclear inner membrane	Unknown	Unknown	3	9.7803	5.14866	6.9632	1.85115e-05	0.000211447	2.89132	6.85508	3.5652
GPX2	Glutathione peroxidase 2 (gastrointestinal)	2877	Nucleus	Temperature homeostasis	Glutathione peroxidase activity	3	-9.7491	8.81162	-8.61859	2.28482e-06	4.59927e-05	5.07695	6.91405	10.1993
CARD16	Caspase recruitment domain family, member 16	114769	Intracellular	Regulation of apoptotic process	Cysteine-type endopeptidase inhibitor activity	#N/A	-9.74294	7.26317	-8.38504	3.01297e-06	5.58523e-05	4.78844	5.71972	9.00408
TCEAL3	Transcription elongation factor A (SII)-like 3	85012	Nucleus	Transcription, DNA-dependent	Unknown	#N/A	9.73677	8.49419	8.09393	4.28807e-06	7.34846e-05	4.42009	10.3128	7.02931
GNG4	Guanine nucleotide binding protein (G protein), gamma 4	2786	Heterotrimeric G-protein complex	Energy reserve metabolic process	Signal transducer activity	6	9.65754	6.29796	8.27051	3.45797e-06	6.1974e-05	4.6447	7.85466	4.583
FAM110B	Family with sequence similarity 110, member B	90362	Nucleus	Unknown	Unknown	2	9.6448	5.80421	12.8969	3.29448e-08	2.4968e-06	9.45078	7.51839	4.24863
DTX3	Deltex homolog 3 (Drosophila)	196403	Cytoplasm	Notch signaling pathway	Zinc ion binding	23	9.62357	7.96695	9.44112	9.00623e-07	2.39713e-05	6.04597	9.74443	6.47786
HDAC9	Histone deacetylase 9	9734	Histone deacetylase complex	Negative regulation of transcription from RNA polymerase II promoter	Transcription corepressor activity	96	9.58688	5.99161	4.43881	0.000887244	0.00383957	-1.1404	7.75778	4.49672
IQGAP2	IQ motif containing GTPase activating protein 2	10788	Microtubule	Signal transduction	Actin binding	9	-9.57834	7.27637	-5.18207	0.000259002	0.00151879	0.136298	5.50526	8.76504
TNFRSF11A	Tumor necrosis factor receptor superfamily, member 11a, NFKB activator	8792	External side of plasma membrane	Ossification	Receptor activity	8	-9.57526	5.61481	-11.1875	1.51915e-07	6.86102e-06	7.88703	3.99184	7.25115
KDELR3	KDEL (Lys-Asp-Glu-Leu) endoplasmic reticulum protein retention receptor 3	11015	Endoplasmic reticulum membrane	Protein retention in ER lumen	ER retention sequence binding	1	-9.53243	7.80483	-6.02773	7.00929e-05	0.000570107	1.49929	6.11181	9.36465
FAM3D	Family with sequence similarity 3, member D	131177	Extracellular region	Negative regulation of insulin secretion	Cytokine activity	#N/A	-9.52646	7.96589	-16.1507	2.78683e-09	5.58264e-07	11.9275	6.37157	9.62351
FBLL1	Fibrillarin-like 1	345630	Nucleolus	RRNA processing	RNA binding	4	9.49098	6.26271	5.8512	9.1319e-05	0.000699249	1.22301	7.92506	4.6785
KIAA0922	KIAA0922	23240	Integral to membrane	Unknown	Unknown	2	9.47808	7.17665	13.4169	2.14335e-08	1.91514e-06	9.88683	8.97683	5.73224
LRRC49	Leucine rich repeat containing 49	54839	Cytoplasm	Unknown	Unknown	1	9.43697	6.06377	5.93537	8.04535e-05	0.000630033	1.35529	8.01028	4.77196
IQSEC1	IQ motif and Sec7 domain 1	9922	Nucleolus	Actin cytoskeleton organization	ARF guanyl-nucleotide exchange factor activity	4	9.43314	8.05488	18.0947	7.85905e-10	3.01089e-07	13.1643	9.77967	6.54194
CNTN3	Contactin 3 (plasmacytoma associated)	5067	Plasma membrane	Cell adhesion	Unknown	#N/A	9.43079	6.00378	8.45564	2.76959e-06	5.26773e-05	4.87631	7.45102	4.21364
KCNH2	Potassium voltage-gated channel, subfamily H (eag-related), member 2	3757	Nuclear envelope	Regulation of heart rate by hormone	Phosphorelay sensor kinase activity	20	9.42533	7.69989	6.44501	3.81496e-05	0.000361693	2.13508	9.40856	6.17202
BHLHE41	Basic helix-loop-helix family, member e41	79365	Nucleus	Negative regulation of transcription from RNA polymerase II promoter	RNA polymerase II core promoter proximal region sequence-specific DNA binding	10	9.39025	7.11226	7.30124	1.1765e-05	0.000151422	3.36534	8.99718	5.76602
SLC7A7	Solute carrier family 7 (amino acid transporter light chain, y+L system), member 7	9056	Plasma membrane	Protein complex assembly	Amino acid transmembrane transporter activity	2	-9.38847	9.35868	-9.91354	5.42837e-07	1.69398e-05	6.57144	8.06866	11.2996
PRSS16	Protease, serine, 16 (thymus)	10279	Lysosome	Proteolysis	Serine-type peptidase activity	#N/A	-9.38725	5.6165	-5.69819	0.000115259	0.000829382	0.979993	3.70398	6.93468
WDR19	WD repeat domain 19	57728	Cytoplasm	In utero embryonic development	Unknown	1	9.36762	6.31732	11.4369	1.20097e-07	6.02746e-06	8.12867	8.07662	4.84893
GHR	Growth hormone receptor	2690	Extracellular region	Activation of MAPK activity	Growth hormone receptor activity	29	9.34466	6.31266	3.54725	0.00425403	0.0130521	-2.74652	8.02408	4.79993
MUC13	Mucin 13, cell surface associated	56667	Extracellular region	O-glycan processing	Unknown	3	-9.34043	9.07297	-11.0704	1.699e-07	7.42864e-06	7.77185	7.80633	11.0298
TUSC3	Tumor suppressor candidate 3	7991	Mitochondrion	Protein N-linked glycosylation	Dolichyl-diphosphooligosaccharide-protein glycotransferase activity	4	9.25234	6.51768	12.9447	3.1648e-08	2.46086e-06	9.49159	8.01467	4.80485
CAMK2B	Calcium/calmodulin-dependent protein kinase II beta	816	Nucleoplasm	G1/S transition of mitotic cell cycle	Actin binding	9	9.21197	6.69839	11.8161	8.47105e-08	4.87085e-06	8.48683	8.14655	4.94305
CPLX1	Complexin 1	10815	Cytosol	Exocytosis	Neurotransmitter transporter activity	32	9.16531	5.25359	9.38032	9.62662e-07	2.51706e-05	5.97674	7.11026	3.91408
QDPR	Quinoid dihydropteridine reductase	5860	Cytoplasm	Liver development	6,7-dihydropteridine reductase activity	8	9.12714	10.2525	4.14451	0.00147409	0.00569841	-1.66353	12.2517	9.06157
SALL2	Sal-like 2 (Drosophila)	6297	Nucleus	Negative regulation of transcription from RNA polymerase II promoter	DNA binding	10	9.1258	7.32671	6.38748	4.1429e-05	0.000385236	2.04885	9.10313	5.91318
PPP1R3C	Protein phosphatase 1, regulatory subunit 3C	5507	Unknown	Glycogen biosynthetic process	Protein serine/threonine phosphatase activity	8	9.11808	7.70235	4.83151	0.000458581	0.00234549	-0.457248	9.24547	6.05674
PLBD1	Phospholipase B domain containing 1	79887	Extracellular region	Phospholipid metabolic process	Hydrolase activity	3	-9.07207	8.36685	-4.44059	0.000884547	0.00383324	-1.13725	6.573	9.75443
POU2AF1	POU class 2 associating factor 1	5450	Nucleus	Regulation of transcription, DNA-dependent	DNA binding	11	-9.06004	5.54794	-10.4445	3.14371e-07	1.18318e-05	7.13692	4.0008	7.18031
IGF2BP2	Insulin-like growth factor 2 mRNA binding protein 2	10644	Nucleus	Anatomical structure morphogenesis	Nucleotide binding	23	-9.04744	6.75587	-6.67017	2.77434e-05	0.00028619	2.46815	4.79659	7.9741
NOVA1	Neuro-oncological ventral antigen 1	4857	Nucleus	MRNA splicing, via spliceosome	RNA binding	4	8.9898	4.9607	9.8129	6.03665e-07	1.81538e-05	6.4613	6.69648	3.52819
RUNX1T1	Runt-related transcription factor 1; translocated to, 1 (cyclin D-related)	862	Nuclear matrix	Generation of precursor metabolites and energy	DNA binding	40	8.98571	5.59306	9.98535	5.03485e-07	1.62846e-05	6.64944	7.19052	4.02289
DNALI1	Dynein, axonemal, light intermediate chain 1	7802	Cytoplasm	Cellular component movement	Microtubule motor activity	5	8.96681	6.55428	9.00305	1.46667e-06	3.34422e-05	5.53877	8.15818	4.99358
HES4	Hairy and enhancer of split 4 (Drosophila)	57801	Nucleus	Transcription, DNA-dependent	DNA binding	6	8.94658	7.31409	9.45773	8.84437e-07	2.36739e-05	6.06481	9.24782	6.08649
FOXD1	Forkhead box D1	2297	Nucleus	Neural crest cell migration	DNA binding	#N/A	-8.94626	5.72909	-7.58603	8.11805e-06	0.000118341	3.75326	3.96508	7.12636
HHLA2	HERV-H LTR-associating 2	11148	Unknown	Unknown	Unknown	#N/A	-8.94017	5.17527	-12.3936	5.06866e-08	3.29596e-06	9.012	3.66657	6.82687
REC8	REC8 meiotic recombination protein	9985	Condensed nuclear chromosome kinetochore	Oocyte maturation	Unknown	4	8.91807	7.2296	6.80522	2.29922e-05	0.000247486	2.66461	9.0587	5.90197
ZMAT1	Zinc finger, matrin-type 1	84460	Nucleus	Unknown	DNA binding	#N/A	8.87918	4.85614	5.1373	0.000278336	0.00160414	0.0614086	6.65809	3.50767
OBSL1	Obscurin-like 1	23363	Golgi apparatus	Cytoskeleton organization	Protein binding	13	8.84712	6.76898	11.0774	1.68759e-07	7.40631e-06	7.77879	8.38761	5.2424
LARP6	La ribonucleoprotein domain family, member 6	55323	Nucleus	RNA processing	Nucleotide binding	2	8.8424	6.16646	5.80031	9.86362e-05	0.000742462	1.14254	7.88335	4.73891
KCNG1	Potassium voltage-gated channel, subfamily G, member 1	3755	Plasma membrane	Potassium ion transport	Delayed rectifier potassium channel activity	3	-8.80784	6.04116	-11.5703	1.06101e-07	5.64683e-06	8.25592	4.51503	7.65381
SLC22A18	Solute carrier family 22, member 18	5002	Nuclear envelope	Drug transmembrane transport	Drug transmembrane transporter activity	1	-8.79257	9.25351	-13.1369	2.6966e-08	2.21923e-06	9.65414	7.89387	11.0302
WASF1	WAS protein family, member 1	8936	Mitochondrial outer membrane	Protein complex assembly	Actin binding	13	8.70669	6.5913	14.7942	7.34736e-09	9.83674e-07	10.9642	8.03238	4.91026
RASSF8-AS1	RASSF8 atnisense RNA 1	100506451	Unknown	Unknown	Unknown	#N/A	8.65918	4.47717	4.80454	0.000479532	0.00241899	-0.503583	6.15596	3.04173
MAF	V-maf avian musculoaponeurotic fibrosarcoma oncogene homolog	4094	Chromatin	Negative regulation of transcription from RNA polymerase II promoter	Sequence-specific DNA binding transcription factor activity	21	-8.65559	7.48126	-10.3935	3.30966e-07	1.22982e-05	7.08373	6.0586	9.17223
CELF6	CUGBP, Elav-like family member 6	60677	Nucleus	Regulation of alternative mRNA splicing, via spliceosome	Nucleotide binding	#N/A	8.65011	6.0174	7.12735	1.4828e-05	0.000178281	3.12337	7.92793	4.81521
PTGER4	Prostaglandin E receptor 4 (subtype EP4)	5734	Plasma membrane	Immune response	Prostaglandin E receptor activity	4	-8.64821	8.67602	-4.38303	0.000976047	0.00413737	-1.23887	7.01871	10.1311
ZNF488	Zinc finger protein 488	118738	Nucleus	Regulation of transcription from RNA polymerase II promoter	Sequence-specific DNA binding RNA polymerase II transcription factor activity	1	-8.63684	5.79713	-6.47351	3.66285e-05	0.000350212	2.17762	4.17803	7.28853
CCL5	Chemokine (C-C motif) ligand 5	6352	Extracellular region	MAPK cascade	Phosphatidylinositol phospholipase C activity	15	-8.59859	7.6592	-8.44293	2.8118e-06	5.31545e-05	4.86053	5.78464	8.88874
CXCL6	Chemokine (C-X-C motif) ligand 6	6372	Extracellular region	Chemotaxis	Chemokine activity	1	-8.57099	4.47423	-11.2685	1.4068e-07	6.55135e-06	7.96607	2.90971	6.00918
TRHDE	Thyrotropin-releasing hormone degrading enzyme	29953	Integral to plasma membrane	Proteolysis	Aminopeptidase activity	1	-8.52802	5.34495	-11.2436	1.44039e-07	6.67525e-06	7.9418	3.74662	6.83883
MAP2	Microtubule-associated protein 2	4133	Cytoplasm	Microtubule bundle formation	Dystroglycan binding	18	8.52789	5.36934	19.2082	4.02598e-10	1.84993e-07	13.8068	6.90084	3.80866
CDCA3	Cell division cycle associated 3	83461	Unknown	Mitosis	Unknown	10	-8.50276	7.0365	-9.13284	1.26696e-06	3.04954e-05	5.69111	5.24061	8.32855
FLVCR2	Feline leukemia virus subgroup C cellular receptor family, member 2	55640	Plasma membrane	Heme transport	Heme transporter activity	#N/A	-8.49509	6.43133	-8.4772	2.69954e-06	5.16614e-05	4.90303	4.97508	8.06171
OGDHL	Oxoglutarate dehydrogenase-like	55753	Mitochondrial matrix	Glycolysis	Oxoglutarate dehydrogenase (succinyl-transferring) activity	3	8.46733	6.78413	13.5529	1.92007e-08	1.80661e-06	9.99811	8.31323	5.23133
GDAP1	Ganglioside induced differentiation associated protein 1	54332	Integral to mitochondrial outer membrane	Mitochondrial fission	Unknown	6	8.45143	6.15823	11.6351	9.9949e-08	5.51719e-06	8.31721	7.78891	4.70971
PPARG	Peroxisome proliferator-activated receptor gamma	5468	Nucleus	Negative regulation of transcription from RNA polymerase II promoter	RNA polymerase II regulatory region DNA binding	86	-8.44804	6.18483	-13.3299	2.30086e-08	2.02312e-06	9.81503	4.64754	7.72616
KLRB1	Killer cell lectin-like receptor subfamily B, member 1	3820	Plasma membrane	Cell surface receptor signaling pathway	Transmembrane signaling receptor activity	#N/A	-8.42042	6.34905	-6.5739	3.17651e-05	0.000314612	2.32659	4.63578	7.70967
NAALADL1	N-acetylated alpha-linked acidic dipeptidase-like 1	10004	Integral to membrane	Proteolysis	Carboxypeptidase activity	#N/A	-8.40979	8.00337	-11.6447	9.90716e-08	5.49317e-06	8.32626	6.70119	9.77326
SLC5A12	Solute carrier family 5 (sodium/monocarboxylate cotransporter), member 12	159963	Integral to membrane	Sodium ion transport	Symporter activity	#N/A	-8.40677	5.31066	-9.6413	7.24984e-07	2.02127e-05	6.27128	3.85418	6.92573
STRADB	STE20-related kinase adaptor beta	55437	Nucleus	Cell morphogenesis	Protein binding	6	-8.39198	8.57873	-12.4614	4.77879e-08	3.191e-06	9.07208	7.08866	10.1577
TBC1D19	TBC1 domain family, member 19	55296	Unknown	Unknown	Rab GTPase activator activity	2	8.38227	5.81628	9.47189	8.70886e-07	2.34121e-05	6.08086	7.62859	4.56125
SOSTDC1	Sclerostin domain containing 1	25928	Extracellular space	Pattern specification process	Unknown	3	-8.36913	6.0021	-15.3004	5.07025e-09	7.77438e-07	11.3343	4.66319	7.72827
UNC79	Unc-79 homolog (C. elegans)	57578	Plasma membrane	Ion transmembrane transport	Unknown	3	8.3679	5.87758	12.8616	3.39403e-08	2.52418e-06	9.42052	7.32856	4.26369
CACNA1A	Calcium channel, voltage-dependent, P/Q type, alpha 1A subunit	773	Nucleus	Sulfur amino acid metabolic process	Voltage-gated calcium channel activity	94	8.36786	6.70171	4.8942	0.000413529	0.00216436	-0.349944	8.68953	5.62467
CCRL2	Chemokine (C-C motif) receptor-like 2	9034	Plasma membrane	Chemotaxis	Chemokine receptor activity	#N/A	-8.36264	6.71462	-12.5492	4.42968e-08	3.03959e-06	9.14942	5.22553	8.28948
ITGA6	Integrin, alpha 6	3655	Plasma membrane	Cell-substrate junction assembly	Protein binding	10	-8.36246	7.78249	-4.89313	0.000414256	0.00216725	-0.351768	6.09271	9.15663
COQ10A	Coenzyme Q10 homolog A (S. cerevisiae)	93058	Mitochondrial inner membrane	Unknown	Unknown	1	8.35281	7.32123	5.60065	0.000133929	0.000927204	0.82337	8.94651	5.88425
IGLJ3	Immunoglobulin lambda joining 3	28831	Unknown	Unknown	Unknown	#N/A	-8.30377	6.65276	-11.5919	1.04008e-07	5.60182e-06	8.27637	5.03863	8.09239
AQP11	Aquaporin 11	282679	Endoplasmic reticulum	Water transport	Unknown	1	-8.28067	7.80883	-9.19716	1.17901e-06	2.94042e-05	5.76595	6.43236	9.48211
KIAA1598	KIAA1598	57698	Axon	Axon guidance	Kinase binding	10	8.25298	9.2024	9.15527	1.23551e-06	3.00884e-05	5.71726	10.8609	7.816
FBXL7	F-box and leucine-rich repeat protein 7	23194	Ubiquitin ligase complex	G2/M transition of mitotic cell cycle	Ubiquitin-protein ligase activity	5	8.24392	7.41109	4.52519	0.000766008	0.00343579	-0.988587	9.11511	6.07178
HNF4G	Hepatocyte nuclear factor 4, gamma	3174	Nucleoplasm	Regulation of transcription from RNA polymerase II promoter	Sequence-specific DNA binding transcription factor activity	12	-8.23779	7.37239	-14.7909	7.36568e-09	9.83674e-07	10.9617	5.79655	8.83881
MFSD9	Major facilitator superfamily domain containing 9	84804	Plasma membrane	Transmembrane transport	Transporter activity	#N/A	-8.22599	6.20343	-5.68612	0.000117412	0.000841946	0.960684	4.33697	7.37716
PVRL3	Poliovirus receptor-related 3	25945	Plasma membrane	Lens morphogenesis in camera-type eye	Protein binding	8	-8.2156	5.47611	-5.73493	0.00010896	0.000795634	1.03864	3.90631	6.94468
ZNF709	Zinc finger protein 709	163051	Nucleus	Transcription, DNA-dependent	DNA binding	2	8.19886	6.24395	8.71642	2.03824e-06	4.26895e-05	5.19599	7.92455	4.88912
HRASLS2	HRAS-like suppressor 2	54979	Cytoplasm	Lipid catabolic process	Transferase activity, transferring acyl groups	#N/A	-8.19616	6.95568	-9.97441	5.0928e-07	1.63327e-05	6.63758	5.54726	8.58221
C3orf14	Chromosome 3 open reading frame 14	57415	Unknown	Unknown	Unknown	#N/A	8.17685	5.99502	16.022	3.04533e-09	5.81891e-07	11.8399	7.58851	4.55696
GALNT3	UDP-N-acetyl-alpha-D-galactosamine:polypeptide N-acetylgalactosaminyltransferase 3 (GalNAc-T3)	2591	Golgi membrane	Carbohydrate metabolic process	Polypeptide N-acetylgalactosaminyltransferase activity	#N/A	-8.16544	8.12045	-3.77696	0.00281826	0.00944235	-2.32747	6.56974	9.59927
PLIN2	Perilipin 2	123	Extracellular region	Response to organic cyclic compound	Unknown	3	-8.14368	10.0327	-6.93777	1.91645e-05	0.000216385	2.85506	8.66742	11.6931
MAP1B	Microtubule-associated protein 1B	4131	Cytosol	Microtubule bundle formation	Structural molecule activity	37	8.10082	7.30561	10.0359	4.77632e-07	1.57353e-05	6.70406	8.82351	5.80544
PAM	Peptidylglycine alpha-amidating monooxygenase	5066	Extracellular region	Peptide amidation	Peptidylglycine monooxygenase activity	6	8.08724	10.1018	9.73137	6.58328e-07	1.91486e-05	6.37137	11.682	8.66639
CPN1	Carboxypeptidase N, polypeptide 1	1369	Extracellular space	Proteolysis	Metallocarboxypeptidase activity	3	8.08187	6.20223	9.44289	8.98889e-07	2.39713e-05	6.04797	7.59477	4.58008
CRIP1	Cysteine-rich protein 1 (intestinal)	1396	Cytoplasm	Immune response	AT DNA binding	5	-8.08067	10.0596	-8.09968	4.25789e-06	7.33467e-05	4.42747	8.93248	11.947
MAP6	Microtubule-associated protein 6	4135	Golgi apparatus	Negative regulation of microtubule depolymerization	Calmodulin binding	3	8.0704	5.17402	5.28206	0.000220752	0.00135194	0.302609	6.94625	3.93361
ZNF542	Zinc finger protein 542	147947	Nucleus	Transcription, DNA-dependent	DNA binding	#N/A	8.0604	4.42058	8.09364	4.28956e-06	7.34846e-05	4.41973	6.51698	3.50613
ESPN	Espin	83715	Cytoplasm	Sensory perception of sound	SH3 domain binding	#N/A	-8.05821	6.67273	-12.1053	6.53253e-08	3.93042e-06	8.75283	5.30048	8.31094
POF1B	Premature ovarian failure, 1B	79983	Unknown	Unknown	Actin binding	4	-8.04775	6.41065	-10.2498	3.83049e-07	1.35928e-05	6.93256	5.02387	8.03246
ITPR1	Inositol 1,4,5-trisphosphate receptor, type 1	3708	Endoplasmic reticulum	Response to hypoxia	Intracellular ligand-gated calcium channel activity	27	8.04527	6.37322	4.05967	0.0017097	0.0063844	-1.81585	8.16887	5.16073
ZNF618	Zinc finger protein 618	114991	Nucleus	Transcription, DNA-dependent	DNA binding	1	8.03134	6.669	11.5729	1.05853e-07	5.64683e-06	8.25832	8.13689	5.13125
BICD1	Bicaudal D homolog 1 (Drosophila)	636	Golgi apparatus	RNA processing	Structural constituent of cytoskeleton	5	8.01864	4.72218	5.77902	0.000101878	0.000754068	1.10878	6.35716	3.3538
CTNND2	Catenin (cadherin-associated protein), delta 2	1501	Nucleus	Morphogenesis of a branching structure	Protein binding	8	8.00016	5.67787	13.2382	2.48039e-08	2.13385e-06	9.73889	6.95751	3.95748
SLC39A8	Solute carrier family 39 (zinc transporter), member 8	64116	Plasma membrane	Zinc ion transport	Metal ion transmembrane transporter activity	#N/A	-7.98613	5.95281	-4.78316	0.000496846	0.00248623	-0.540363	4.12241	7.1199
ENTPD7	Ectonucleoside triphosphate diphosphohydrolase 7	57089	Integral to membrane	Unknown	Hydrolase activity	#N/A	-7.97804	5.95803	-9.39917	9.42955e-07	2.47601e-05	5.99824	4.48146	7.4775
STXBP6	Syntaxin binding protein 6 (amisyn)	29091	Cytoplasm	Vesicle-mediated transport	Unknown	1	-7.96341	6.25866	-4.08398	0.00163844	0.00617959	-1.77213	4.26114	7.25452
GPD1	Glycerol-3-phosphate dehydrogenase 1 (soluble)	2819	Cytoplasm	Gluconeogenesis	Glycerol-3-phosphate dehydrogenase [NAD+] activity	2	-7.94135	7.52246	-10.5617	2.7949e-07	1.0747e-05	7.25844	6.09711	9.08649
PRR5L	Proline rich 5 like	79899	Mitochondrion	Unknown	Unknown	1	-7.91629	5.7524	-12.374	5.15594e-08	3.33525e-06	8.99458	4.2968	7.28162
CRYL1	Crystallin, lambda 1	51084	Cytosol	Fatty acid metabolic process	3-hydroxyacyl-CoA dehydrogenase activity	3	-7.90269	9.20802	-13.1862	2.58889e-08	2.17132e-06	9.69549	7.79787	10.7802
USP11	Ubiquitin specific peptidase 11	8237	Nucleus	Ubiquitin-dependent protein catabolic process	Cysteine-type endopeptidase activity	90	7.90252	8.25933	8.52255	2.55834e-06	4.96691e-05	4.95906	9.94035	6.95804
OVOL1	Ovo-like 1(Drosophila)	5017	Nucleus	Kidney development	Sequence-specific DNA binding RNA polymerase II transcription factor activity	4	-7.89339	7.15735	-5.84175	9.26328e-05	0.000706882	1.20809	5.61994	8.60058
KIAA1462	KIAA1462	57608	Cell-cell junction	Cell adhesion	Unknown	1	7.8887	5.10493	3.89857	0.00227072	0.00797351	-2.1067	6.77438	3.7946
ICAM3	Intercellular adhesion molecule 3	3385	Plasma membrane	Cell-cell adhesion	Receptor binding	5	-7.86891	7.06512	-8.56787	2.42513e-06	4.76584e-05	5.01482	5.48189	8.45806
SLC44A4	Solute carrier family 44, member 4	80736	Plasma membrane	Phospholipid metabolic process	Unknown	#N/A	-7.83019	8.43092	-5.61856	0.000130274	0.0009095	0.852236	7.17835	10.1474
GSTM4	Glutathione S-transferase mu 4	2948	Cytoplasm	Glutathione metabolic process	Glutathione transferase activity	11	-7.76864	6.84837	-11.9969	7.19624e-08	4.2724e-06	8.65384	5.46826	8.42592
FBXO41	F-box protein 41	150726	Unknown	Unknown	Unknown	1	7.76628	6.05028	12.6482	4.06858e-08	2.8549e-06	9.23605	7.73329	4.77607
ATP6V0E2	ATPase, H+ transporting V0 subunit e2	155066	Endosome membrane	Cellular iron ion homeostasis	Hydrogen ion transmembrane transporter activity	#N/A	7.76342	7.56175	4.56575	0.000715187	0.00325132	-0.917599	9.33104	6.37435
SYNE4	Spectrin repeat containing, nuclear envelope family member 4	163183	Integral to nuclear outer membrane	Establishment of epithelial cell apical/basal polarity	Actin binding	#N/A	7.76283	6.52625	10.7701	2.27396e-07	9.16967e-06	7.47139	8.14791	5.19133
RGL3	Ral guanine nucleotide dissociation stimulator-like 3	57139	Intracellular	Small GTPase mediated signal transduction	Ral guanyl-nucleotide exchange factor activity	1	7.76176	6.08483	9.99939	4.96161e-07	1.61741e-05	6.66462	7.73038	4.77399
ZKSCAN1	Zinc finger with KRAB and SCAN domains 1	7586	Nucleus	Transcription, DNA-dependent	DNA binding	4	7.72449	9.22099	8.43665	2.8329e-06	5.331e-05	4.85273	10.7275	7.77802
ST6GAL1	ST6 beta-galactosamide alpha-2,6-sialyltranferase 1	6480	Golgi membrane	Cellular protein modification process	Beta-galactoside alpha-2,6-sialyltransferase activity	1	7.70382	8.35688	3.27864	0.0069195	0.0192605	-3.23817	10.147	7.20142
OXTR	Oxytocin receptor	5021	Plasma membrane	Suckling behavior	Oxytocin receptor activity	2	7.70143	5.08421	4.83256	0.000457785	0.00234268	-0.455446	6.6572	3.71208
SOBP	Sine oculis binding protein homolog (Drosophila)	55084	Unknown	Sensory perception of sound	SUMO polymer binding	4	7.66644	6.56796	8.07183	4.40616e-06	7.48625e-05	4.39173	8.2321	5.29354
FAM69B	Family with sequence similarity 69, member B	138311	Endoplasmic reticulum membrane	Unknown	Unknown	2	7.64585	7.1678	11.2381	1.44787e-07	6.68043e-06	7.93647	8.69466	5.75998
GNAZ	Guanine nucleotide binding protein (G protein), alpha z polypeptide	2781	Nuclear envelope	G-protein coupled receptor signaling pathway	GTPase activity	9	7.62402	6.77485	5.46212	0.000166141	0.00108318	0.598663	8.48856	5.558
KHDRBS3	KH domain containing, RNA binding, signal transduction associated 3	10656	Nucleus	Transcription, DNA-dependent	RNA binding	26	7.61892	6.43334	9.65026	7.18043e-07	2.02127e-05	6.28126	7.99122	5.06163
ETHE1	Ethylmalonic encephalopathy 1	23474	Nucleus	Sulfur amino acid metabolic process	Iron ion binding	7	-7.61434	8.97899	-14.0818	1.26334e-08	1.48025e-06	10.4204	7.57374	10.5025
LOC728705	Uncharacterized LOC728705	728705	Unknown	Unknown	Unknown	#N/A	7.57275	4.99413	5.8152	9.64323e-05	0.000727636	1.16612	6.61373	3.69291
PCK2	Phosphoenolpyruvate carboxykinase 2 (mitochondrial)	5106	Mitochondrion	Carbohydrate metabolic process	Phosphoenolpyruvate carboxykinase activity	4	-7.54773	9.72522	-11.4814	1.15226e-07	5.9879e-06	8.17121	8.44573	11.3618
CXXC4	CXXC finger protein 4	80319	Cytoplasm	Zygotic specification of dorsal/ventral axis	DNA binding	3	7.53384	6.9807	5.64563	0.00012495	0.000882254	0.895757	8.68234	5.76896
DSC2	Desmocollin 2	1824	Plasma membrane	Cell adhesion	Calcium ion binding	8	-7.53166	6.43579	-14.6807	7.99758e-09	1.01357e-06	10.8793	4.98456	7.89753
CCDC151	Coiled-coil domain containing 151	115948	Unknown	Unknown	Unknown	3	7.5239	6.03278	6.04964	6.78494e-05	0.000557335	1.53327	7.94989	5.03841
NPTXR	Neuronal pentraxin receptor	23467	Integral to membrane	Unknown	Metal ion binding	#N/A	7.49798	5.83412	11.3315	1.3257e-07	6.30392e-06	8.02713	7.37359	4.46709
PTER	Phosphotriesterase related	9317	Unknown	Catabolic process	Zinc ion binding	3	-7.49102	6.51294	-3.70857	0.00318424	0.0104074	-2.45198	4.73614	7.64131
CKB	Creatine kinase, brain	1152	Mitochondrion	Creatine metabolic process	Creatine kinase activity	27	7.47657	8.38905	6.43216	3.88572e-05	0.000366165	2.11586	9.82073	6.91835
PGBD5	PiggyBac transposable element derived 5	79605	Integral to membrane	Unknown	Unknown	1	7.47618	6.21098	7.71777	6.86e-06	0.000104799	3.92925	7.64988	4.74758
SLC35A3	Solute carrier family 35 (UDP-N-acetylglucosamine (UDP-GlcNAc) transporter), member A3	23443	Golgi membrane	UDP-N-acetylglucosamine metabolic process	Sugar:hydrogen symporter activity	3	-7.46425	7.6447	-15.2643	5.20426e-09	7.78757e-07	11.3083	6.17996	9.07996
GGH	Gamma-glutamyl hydrolase (conjugase, folylpolygammaglutamyl hydrolase)	8836	Extracellular space	Glutamine metabolic process	Exopeptidase activity	7	-7.46414	5.8137	-2.78038	0.0171785	0.0400326	-4.14411	3.94055	6.84053
TMED8	Transmembrane emp24 protein transport domain containing 8	283578	Integral to membrane	Transport	Unknown	1	7.4594	7.819	6.01109	7.18494e-05	0.000579084	1.47343	9.37695	6.47789
CCL13	Chemokine (C-C motif) ligand 13	6357	Extracellular space	Cellular calcium ion homeostasis	Receptor binding	2	-7.4445	6.20015	-15.721	3.75698e-09	6.29153e-07	11.632	4.66618	7.56235
MYEF2	Myelin expression factor 2	50804	Nucleus	Transcription, DNA-dependent	Nucleotide binding	10	7.43847	5.82056	16.5742	2.09074e-09	4.47708e-07	12.2105	7.27547	4.38046
CAMK2N2	Calcium/calmodulin-dependent protein kinase II inhibitor 2	94032	Nucleus	Unknown	Calcium-dependent protein kinase inhibitor activity	1	7.41808	6.37634	18.8602	4.94205e-10	2.11656e-07	13.6108	7.75024	4.8592
LPAR5	Lysophosphatidic acid receptor 5	57121	Unknown	Unknown	Unknown	#N/A	-7.39551	6.1709	-13.7707	1.61321e-08	1.62602e-06	10.174	4.74621	7.63286
VILL	Villin-like	50853	Actin cytoskeleton	Cytoskeleton organization	Actin binding	#N/A	-7.38158	7.80865	-11.6208	1.01275e-07	5.54686e-06	8.30369	6.53851	9.42244
ACSL5	Acyl-CoA synthetase long-chain family member 5	51703	Mitochondrion	Long-chain fatty acid metabolic process	Long-chain fatty acid-CoA ligase activity	1	-7.35629	10.0858	-3.9574	0.00204652	0.00734617	-2.00026	9.08786	11.9668
KHK	Ketohexokinase (fructokinase)	3795	Cytoplasm	Carbohydrate metabolic process	Ketohexokinase activity	12	-7.35523	7.67602	-10.2509	3.82624e-07	1.35928e-05	6.9337	6.27797	9.15674
RHOF	Ras homolog family member F (in filopodia)	54509	Cytosol	GTP catabolic process	GTPase activity	2	-7.35407	6.31055	-10.0809	4.55832e-07	1.52084e-05	6.75245	4.83699	7.71554
PAG1	Phosphoprotein associated with glycosphingolipid microdomains 1	55824	Plasma membrane	Signal transduction	SH3/SH2 adaptor activity	13	-7.34308	6.5066	-4.61581	0.000657274	0.00305972	-0.830231	4.86372	7.74011
FAM120C	Family with sequence similarity 120C	54954	Unknown	Unknown	Unknown	2	7.29648	5.66211	5.5299	0.000149463	0.00100614	0.708934	7.29466	4.42746
ISG20	Interferon stimulated exonuclease gene 20kDa	3669	Nucleus	DNA catabolic process, exonucleolytic	3'-5'-exoribonuclease activity	1	-7.28536	8.2255	-12.3018	5.49245e-08	3.5163e-06	8.93004	6.70365	9.56865
ZSCAN2	Zinc finger and SCAN domain containing 2	54993	Nucleus	Transcription, DNA-dependent	DNA binding	2	7.2619	6.5289	8.87245	1.70221e-06	3.72209e-05	5.38368	8.05237	5.19202
FAT1	FAT atypical cadherin 1	2195	Nucleus	Actin filament organization	Calcium ion binding	5	-7.24682	8.55176	-3.33985	0.00619103	0.0176643	-3.12611	7.20198	10.0593
CD2	CD2 molecule	914	Extracellular region	Membrane raft polarization	Receptor activity	16	-7.2319	7.13477	-6.5049	3.50279e-05	0.000339085	2.22434	5.5696	8.42398
SCG2	Secretogranin II	7857	Extracellular space	MAPK cascade	Cytokine activity	4	7.23151	9.11041	10.4978	2.97961e-07	1.13171e-05	7.19232	10.3596	7.50526
SH3TC1	SH3 domain and tetratricopeptide repeats 1	54436	Unknown	Unknown	Unknown	#N/A	7.2165	6.68057	11.0669	1.70464e-07	7.42864e-06	7.76843	8.0378	5.1865
WDR54	WD repeat domain 54	84058	Unknown	Unknown	Unknown	1	7.19977	7.79668	8.76926	1.91707e-06	4.06315e-05	5.25985	9.24315	6.3952
SHMT1	Serine hydroxymethyltransferase 1 (soluble)	6470	Nucleus	L-serine catabolic process	Glycine hydroxymethyltransferase activity	11	-7.19443	7.46156	-17.4065	1.21172e-09	3.58322e-07	12.7442	5.9444	8.79128
BAIAP2-AS1	BAIAP2 antisense RNA 1 (head to head)	440465	Unknown	Unknown	Unknown	#N/A	7.16597	6.29815	5.56606	0.000141297	0.000962122	0.767521	8.01557	5.17441
LOC100506844	Uncharacterized LOC100506844	100506844	Unknown	Unknown	Unknown	#N/A	7.13822	6.68808	6.51092	3.47293e-05	0.000336719	2.23329	8.25759	5.42203
LPCAT1	Lysophosphatidylcholine acyltransferase 1	79888	Golgi membrane	Phospholipid metabolic process	Calcium ion binding	11	7.12617	7.87623	5.31436	0.000209708	0.00129581	0.356045	9.53604	6.70292
MBOAT1	Membrane bound O-acyltransferase domain containing 1	154141	Endoplasmic reticulum membrane	Phospholipid metabolic process	Transferase activity, transferring acyl groups other than amino-acyl groups	#N/A	-7.12018	5.96489	-12.4944	4.64402e-08	3.13841e-06	9.10125	4.57349	7.40541
ARMCX1	Armadillo repeat containing, X-linked 1	51309	Integral to membrane	Unknown	Unknown	1	7.1136	8.04446	7.33849	1.12014e-05	0.000146176	3.41668	9.63914	6.80856
FERMT1	Fermitin family member 1	55612	Cytosol	Cell adhesion	Phospholipid binding	1	-7.11261	5.60925	-22.7014	6.12675e-11	5.07295e-08	15.5659	4.186	7.01638
TMEM97	Transmembrane protein 97	27346	Cytoplasm	Regulation of cell growth	Protein binding	3	-7.101	7.33249	-3.36659	0.00589775	0.0170033	-3.07715	5.36792	8.19594
CLDN23	Claudin 23	137075	Plasma membrane	Calcium-independent cell-cell adhesion	Structural molecule activity	#N/A	-7.09409	6.68979	-9.06664	1.36489e-06	3.1998e-05	5.61363	5.31602	8.14264
SLC35F2	Solute carrier family 35, member F2	54733	Unknown	Transport	Unknown	2	-7.08809	6.35201	-7.74872	6.59582e-06	0.000101512	3.97029	4.99509	7.82049
NGEF	Neuronal guanine nucleotide exchange factor	25791	Cytoplasm	Small GTPase mediated signal transduction	Rho guanyl-nucleotide exchange factor activity	9	-7.07748	5.43885	-15.7171	3.76727e-09	6.29153e-07	11.6293	4.19017	7.01341
TRPS1	Trichorhinophalangeal syndrome I	7227	Nucleus	Negative regulation of transcription from RNA polymerase II promoter	Sequence-specific DNA binding transcription factor activity	5	7.07724	6.07918	5.22009	0.00024369	0.00145232	0.199707	7.80654	4.98335
EML6	Echinoderm microtubule associated protein like 6	400954	Cytoplasm	Unknown	Unknown	#N/A	7.06687	5.67501	11.4443	1.1927e-07	6.02746e-06	8.13577	7.04267	4.2216
MSRA	Methionine sulfoxide reductase A	4482	Nucleus	Cellular protein modification process	Peptide-methionine (S)-S-oxide reductase activity	1	-7.04882	8.17175	-5.54583	0.000145806	0.000984727	0.734765	6.67006	9.48744
RCAN3	RCAN family member 3	11123	Unknown	Anatomical structure morphogenesis	RNA binding	1	7.04257	7.59187	5.06957	0.000310533	0.00174517	-0.0524099	9.10611	6.29001
KIAA0895	KIAA0895	23366	Unknown	Unknown	Unknown	1	7.02707	4.74919	7.07559	1.58966e-05	0.000188035	3.05059	6.05564	3.24271
NFASC	Neurofascin	23114	Intracellular	Protein localization to paranode region of axon	Protein binding involved in heterotypic cell-cell adhesion	1	7.02301	6.81222	5.12932	0.000281941	0.00162116	0.0480253	8.5243	5.71221
TRBC1	T cell receptor beta constant 1	28639	Plasma membrane	Immune response	Unknown	#N/A	-7.00965	7.86129	-6.82657	2.23243e-05	0.00024233	2.69544	6.29601	9.10535
PXMP2	Peroxisomal membrane protein 2, 22kDa	5827	Cytoplasm	Unknown	Protein binding	3	-7.00763	9.06873	-12.4801	4.70194e-08	3.15665e-06	9.08861	7.47186	10.2808
KCNQ1	Potassium voltage-gated channel, KQT-like subfamily, member 1	3784	Lysosome	Regulation of gene expression by genetic imprinting	Voltage-gated potassium channel activity	15	-6.9821	7.54296	-11.084	1.67693e-07	7.40631e-06	7.78531	6.24857	9.05223
SEZ6L2	Seizure related 6 homolog (mouse)-like 2	26470	Endoplasmic reticulum membrane	Unknown	Unknown	6	6.96187	7.72315	12.189	6.06541e-08	3.78884e-06	8.82867	9.30677	6.50729
MMP16	Matrix metallopeptidase 16 (membrane-inserted)	4325	Proteinaceous extracellular matrix	Proteolysis	Metalloendopeptidase activity	#N/A	6.95519	4.91209	6.64026	2.89313e-05	0.000293807	2.42431	6.41808	3.61999
ANXA4	Annexin A4	307	Cytoplasm	Signal transduction	Phospholipase inhibitor activity	14	-6.94416	10.6064	-6.09484	6.34586e-05	0.000530387	1.60317	9.29597	12.0918
MELK	Maternal embryonic leucine zipper kinase	9833	Plasma membrane	G2/M transition of mitotic cell cycle	Protein serine/threonine kinase activity	6	-6.90712	6.52253	-4.20028	0.0013378	0.00528145	-1.56374	4.87637	7.66445
FUT2	Fucosyltransferase 2 (secretor status included)	2524	Golgi apparatus	Carbohydrate metabolic process	Galactoside 2-alpha-L-fucosyltransferase activity	#N/A	-6.90373	6.89144	-7.70794	6.94625e-06	0.000105597	3.91619	5.4192	8.20657
C5orf30	Chromosome 5 open reading frame 30	90355	Cytoplasm	Protein transport	Protein binding	3	-6.88492	6.91956	-4.78844	0.000492506	0.00246849	-0.531265	5.20281	7.98625
TRABD2A	TraB domain containing 2A	129293	Integral to plasma membrane	Proteolysis	Metalloendopeptidase activity	#N/A	-6.88187	6.27755	-13.4179	2.1416e-08	1.91514e-06	9.88765	4.91229	7.69509
CDKN3	Cyclin-dependent kinase inhibitor 3	1033	Perinuclear region of cytoplasm	Regulation of cyclin-dependent protein serine/threonine kinase activity	Protein serine/threonine phosphatase activity	5	-6.87305	6.52442	-3.27094	0.00701702	0.0194682	-3.25225	4.87681	7.65776
FAM161A	Family with sequence similarity 161, member A	84140	Cytoplasm	Visual perception	Protein binding	1	6.87019	4.87861	11.3436	1.31075e-07	6.30392e-06	8.03878	6.33979	3.55944
CEBPG	CCAAT/enhancer binding protein (C/EBP), gamma	1054	Nucleus	Liver development	DNA binding	21	-6.87006	8.08501	-11.8453	8.24991e-08	4.76576e-06	8.51393	6.54236	9.32268
CDCA7	Cell division cycle associated 7	83879	Nucleus	Transcription, DNA-dependent	Unknown	2	-6.83335	4.83021	-11.6101	1.02273e-07	5.54686e-06	8.29363	3.48572	6.25832
NR5A2	Nuclear receptor subfamily 5, group A, member 2	2494	Nucleus	Regulation of transcription, DNA-dependent	DNA binding	19	-6.81512	4.91886	-4.29277	0.00113991	0.00467609	-1.3989	3.27179	6.04053
TMEM171	Transmembrane protein 171	134285	Integral to membrane	Unknown	Unknown	1	-6.81127	5.65854	-18.3081	6.89318e-10	2.76172e-07	13.2909	4.2626	7.03052
GATM	Glycine amidinotransferase (L-arginine:glycine amidinotransferase)	2628	Mitochondrial inner membrane	Creatine metabolic process	Glycine amidinotransferase activity	1	-6.81125	7.98271	-2.76444	0.0176853	0.0410027	-4.17273	6.16541	8.93333
MAGEH1	Melanoma antigen family H, 1	28986	Cytoplasm	Apoptotic process	Unknown	15	6.79478	8.04925	5.00978	0.000342223	0.00188238	-0.153395	9.76071	6.99629
KCNJ3	Potassium inwardly-rectifying channel, subfamily J, member 3	3760	Plasma membrane	Potassium ion transport	Inward rectifier potassium channel activity	8	6.76428	6.32176	8.49071	2.65664e-06	5.10766e-05	4.91973	8.00378	5.24584
WNT4	Wingless-type MMTV integration site family, member 4	54361	Extracellular region	Branching involved in ureteric bud morphogenesis	Transcription corepressor activity	5	6.7631	6.53628	3.74421	0.00298778	0.0099092	-2.38706	8.21178	5.45409
GRTP1	Growth hormone regulated TBC protein 1	79774	Unknown	Unknown	Rab GTPase activator activity	1	-6.74818	7.77527	-7.07768	1.5852e-05	0.000187685	3.05353	6.30655	9.06105
PNP	Purine nucleoside phosphorylase	4860	Intracellular	Nucleobase-containing compound metabolic process	Nucleoside binding	17	-6.74329	7.90969	-6.07188	6.56498e-05	0.000543218	1.5677	6.36569	9.11914
MYO5A	Myosin VA (heavy chain 12, myoxin)	4644	Ruffle	Transport	Microfilament motor activity	18	6.73943	5.98357	4.37445	0.000990511	0.00418014	-1.25404	7.6811	4.92847
ADRBK2	Adrenergic, beta, receptor kinase 2	157	Unknown	Signal transduction	Protein kinase activity	6	6.72548	6.16603	4.00228	0.00189097	0.00689744	-1.91923	7.69608	4.94644
PLXNC1	Plexin C1	10154	Intracellular	Cell adhesion	Receptor activity	#N/A	6.72157	6.26333	6.15847	5.77817e-05	0.00049493	1.7011	7.648	4.8992
KIAA1211	KIAA1211	57482	Unknown	Unknown	Unknown	1	-6.70761	6.54703	-11.4722	1.16212e-07	5.98902e-06	8.16246	5.51535	8.26115
SHROOM2	Shroom family member 2	357	Cytoskeleton	Lens morphogenesis in camera-type eye	Actin binding	1	6.68698	6.28511	7.38999	1.04694e-05	0.000140421	3.48734	7.72103	4.97968
DNAJC12	DnaJ (Hsp40) homolog, subfamily C, member 12	56521	Unknown	Unknown	Unknown	2	6.68398	7.01478	9.1602	1.22871e-06	2.99815e-05	5.723	8.40016	5.65945
TRO	Trophinin	7216	Nucleus	Homophilic cell adhesion	Protein binding	6	6.68123	5.4904	5.85374	9.09697e-05	0.000697004	1.22701	7.11622	4.37611
ENPP5	Ectonucleotide pyrophosphatase/phosphodiesterase 5 (putative)	59084	Extracellular region	Cell communication	Hydrolase activity	#N/A	6.68123	5.35055	7.49416	9.1406e-06	0.000128861	3.62925	6.79945	4.05933
ST14	Suppression of tumorigenicity 14 (colon carcinoma)	6768	Extracellular region	Proteolysis	Serine-type endopeptidase activity	4	-6.65793	8.09827	-7.28891	1.19581e-05	0.000153271	3.34832	6.82573	9.5608
TMEM252	Transmembrane protein 252	169693	Integral to membrane	Unknown	Unknown	#N/A	-6.65709	5.17911	-9.94205	5.26832e-07	1.666e-05	6.60246	3.8183	6.5532
MECOM	MDS1 and EVI1 complex locus	2122	Histone deacetylase complex	In utero embryonic development	DNA binding	18	-6.64841	6.16551	-3.2618	0.00713475	0.0197445	-3.26899	4.40974	7.14274
ABHD14A	Abhydrolase domain containing 14A	25864	Cytoplasm	Unknown	Hydrolase activity	#N/A	6.64179	8.03502	4.10322	0.00158424	0.0060172	-1.73758	9.68563	6.95406
CLEC10A	C-type lectin domain family 10, member A	10462	Plasma membrane	Endocytosis	Carbohydrate binding	#N/A	-6.62662	6.39551	-7.86162	5.72095e-06	9.09785e-05	4.11898	4.90953	7.6378
USP13	Ubiquitin specific peptidase 13 (isopeptidase T-3)	8975	Unknown	Regulation of transcription, DNA-dependent	Cysteine-type endopeptidase activity	35	6.62393	6.50531	10.922	1.96067e-07	8.25476e-06	7.62426	7.92642	5.19874
KCTD6	Potassium channel tetramerization domain containing 6	200845	Unknown	Protein homooligomerization	Unknown	6	6.61767	7.34599	7.50921	8.96406e-06	0.000126804	3.64964	8.99921	6.27289
NOSTRIN	Nitric oxide synthase trafficking	115677	Nucleus	Endocytosis	DNA binding	4	-6.58301	7.05031	-9.4851	8.58442e-07	2.33301e-05	6.09581	5.80411	8.52286
POLE4	Polymerase (DNA-directed), epsilon 4, accessory subunit	56655	Nucleus	Histone H3 acetylation	DNA-directed DNA polymerase activity	9	-6.57435	7.13783	-6.70761	2.63294e-05	0.000275959	2.52286	5.72572	8.44257
PPP1R14D	Protein phosphatase 1, regulatory (inhibitor) subunit 14D	54866	Cytoplasm	Regulation of phosphorylation	Protein phosphatase inhibitor activity	#N/A	-6.55813	7.83358	-5.60353	0.000133334	0.000924628	0.828018	6.75286	9.46614
C14orf132	Chromosome 14 open reading frame 132	56967	Integral to membrane	Unknown	Unknown	#N/A	6.51696	7.24849	6.34535	4.40201e-05	0.00040349	1.98543	8.8087	6.10451
CD58	CD58 molecule	965	Plasma membrane	Cell adhesion	Protein binding	4	-6.4896	6.55021	-7.88123	5.58207e-06	8.92801e-05	4.14465	5.18418	7.88231
ABI2	Abl-interactor 2	10152	Cytoplasm	Cellular component movement	DNA binding	17	6.4727	7.90978	11.2139	1.48147e-07	6.73989e-06	7.91287	9.24697	6.55261
CDK14	Cyclin-dependent kinase 14	5218	Cytoplasmic cyclin-dependent protein kinase holoenzyme complex	G2/M transition of mitotic cell cycle	Cyclin-dependent protein serine/threonine kinase activity	10	6.47223	5.48212	8.7304	2.0054e-06	4.21726e-05	5.21291	6.73093	4.03666
SERPINI1	Serpin peptidase inhibitor, clade I (neuroserpin), member 1	5274	Extracellular region	Central nervous system development	Serine-type endopeptidase inhibitor activity	1	6.46777	6.41132	8.34191	3.17286e-06	5.82082e-05	4.73449	7.40962	4.71635
FAM229B	Family with sequence similarity 229, member B	619208	Unknown	Unknown	Unknown	#N/A	6.46649	5.72235	6.68416	2.7206e-05	0.000282524	2.48861	7.2218	4.52882
TMEM231	Transmembrane protein 231	79583	Integral to membrane	Smoothened signaling pathway	Unknown	1	6.465	4.71255	7.35516	1.09586e-05	0.000143997	3.43959	6.45772	3.76507
SERP2	Stress-associated endoplasmic reticulum protein family member 2	387923	Endoplasmic reticulum membrane	Protein transport	Unknown	2	6.45575	5.99116	4.25724	0.00121206	0.00488685	-1.46212	7.66318	4.9726
FGL2	Fibrinogen-like 2	10875	Fibrinogen complex	Unknown	Unknown	#N/A	-6.45509	8.12534	-3.98284	0.00195679	0.00708139	-1.95431	6.90254	9.59298
PRDM1	PR domain containing 1, with ZNF domain	639	Nucleus	Negative regulation of transcription from RNA polymerase II promoter	Sequence-specific DNA binding transcription factor activity	15	-6.45484	5.77482	-9.69155	6.86945e-07	1.95685e-05	6.32722	4.33301	7.02339
GALM	Galactose mutarotase (aldose 1-epimerase)	130589	Cytoplasm	Hexose metabolic process	Aldose 1-epimerase activity	#N/A	-6.43829	7.46563	-12.1022	6.5507e-08	3.93042e-06	8.74999	6.26373	8.95041
CD209	CD209 molecule	30835	Extracellular region	Endocytosis	Mannose binding	4	-6.43775	6.63579	-12.9893	3.04874e-08	2.4118e-06	9.52955	5.14649	7.83305
NINL	Ninein-like	22981	Microtubule organizing center	G2/M transition of mitotic cell cycle	Calcium ion binding	45	6.41384	6.38698	9.06958	1.36037e-06	3.1998e-05	5.61708	7.81284	5.13165
CHN2	Chimerin 2	1124	Cytosol	Small GTPase mediated signal transduction	SH3/SH2 adaptor activity	5	-6.40015	8.22253	-5.33857	0.000201814	0.00125956	0.396006	6.59935	9.27745
ABCA3	ATP-binding cassette, sub-family A (ABC1), member 3	21	Plasma membrane	Transport	Transporter activity	1	6.39566	6.88998	9.63792	7.27622e-07	2.02171e-05	6.26751	8.2949	5.61781
SLC25A27	Solute carrier family 25, member 27	9481	Mitochondrion	Generation of precursor metabolites and energy	Unknown	#N/A	6.39551	4.67645	8.94568	1.56552e-06	3.49825e-05	5.47086	6.12642	3.44936
LRMP	Lymphoid-restricted membrane protein	4033	Endoplasmic reticulum membrane	Vesicle targeting	Unknown	2	-6.38982	5.94832	-5.91689	8.27164e-05	0.000644503	1.32632	4.26567	6.94144
ITGB4	Integrin, beta 4	3691	Basement membrane	Cell adhesion	Receptor activity	17	-6.38863	6.42892	-18.5782	5.85068e-10	2.42218e-07	13.4488	5.11215	7.78765
LRRC1	Leucine rich repeat containing 1	55227	Cytoplasm	Unknown	Unknown	11	-6.37868	7.653	-9.18407	1.19636e-06	2.95992e-05	5.75076	6.27551	8.94877
SEMA6D	Sema domain, transmembrane domain (TM), and cytoplasmic domain, (semaphorin) 6D	80031	Golgi apparatus	Axon guidance	Receptor activity	#N/A	-6.37415	6.67082	-10.6144	2.65205e-07	1.04236e-05	7.31263	5.18535	7.85759
LIMA1	LIM domain and actin binding 1	51474	Stress fiber	Negative regulation of actin filament depolymerization	Actin monomer binding	15	-6.3728	7.79953	-13.9501	1.40026e-08	1.56551e-06	10.3168	6.51479	9.18671
ENDOD1	Endonuclease domain containing 1	23052	Extracellular region	Unknown	Nucleic acid binding	1	6.36352	8.31545	4.32002	0.00108761	0.00450122	-1.35049	10.0331	7.36326
MICU3	Mitochondrial calcium uptake family, member 3	286097	Mitochondrion	Unknown	Calcium ion binding	#N/A	6.35409	4.14979	8.02561	4.66453e-06	7.83945e-05	4.33222	5.52531	2.85763
EVI2B	Ecotropic viral integration site 2B	2124	Cytoplasm	Unknown	Unknown	#N/A	-6.3539	6.36474	-6.08383	6.44994e-05	0.000536919	1.58617	4.92306	7.5907
CHST5	Carbohydrate (N-acetylglucosamine 6-O) sulfotransferase 5	23563	Golgi membrane	Carbohydrate metabolic process	N-acetylglucosamine 6-O-sulfotransferase activity	#N/A	-6.33007	7.92452	-5.41936	0.000177668	0.00114101	0.528757	6.38056	9.04278
SMPDL3B	Sphingomyelin phosphodiesterase, acid-like 3B	27293	Extracellular space	Sphingomyelin catabolic process	Sphingomyelin phosphodiesterase activity	1	-6.31389	6.49726	-6.39455	4.10099e-05	0.000382389	2.05949	4.91579	7.57432
MYL6B	Myosin, light chain 6B, alkali, smooth muscle and non-muscle	140465	Cytosol	Muscle contraction	Motor activity	9	6.30929	8.65621	9.1212	1.28362e-06	3.08367e-05	5.67751	10.01	7.35251
KIF3A	Kinesin family member 3A	11127	Centrosome	In utero embryonic development	Protein binding	17	6.28478	5.5823	7.52614	8.76979e-06	0.000125196	3.67254	6.89173	4.23987
ZNF512B	Zinc finger protein 512B	57473	Nucleus	Transcription, DNA-dependent	DNA binding	59	6.27856	7.69679	7.16953	1.40138e-05	0.0001711	3.18243	9.13603	6.48559
NGFRAP1	Nerve growth factor receptor (TNFRSF16) associated protein 1	27018	Nucleus	Activation of cysteine-type endopeptidase activity involved in apoptotic process	Death receptor binding	11	6.27423	11.145	6.69118	2.69402e-05	0.000280335	2.49888	12.6278	9.9784
RNF125	Ring finger protein 125, E3 ubiquitin protein ligase	54941	Unknown	Negative regulation of type I interferon production	Ubiquitin-protein ligase activity	17	-6.26673	5.04121	-12.4931	4.64949e-08	3.13841e-06	9.10005	3.63612	6.28383
IGLL3P	Immunoglobulin lambda-like polypeptide 3, pseudogene	91353	Unknown	Unknown	Unknown	#N/A	-6.26246	8.75033	-9.97865	5.07025e-07	1.63327e-05	6.64218	7.37319	10.0199
NPDC1	Neural proliferation, differentiation and control, 1	56654	Integral to membrane	Unknown	Unknown	13	6.23058	9.07912	10.3452	3.47546e-07	1.27708e-05	7.03318	10.4244	7.78502
GLRX	Glutaredoxin (thioltransferase)	2745	Nucleus	Nucleobase-containing small molecule interconversion	Electron carrier activity	8	-6.22069	9.85534	-8.94182	1.57241e-06	3.50617e-05	5.46629	8.62729	11.2644
BMP5	Bone morphogenetic protein 5	653	Unknown	Skeletal system development	Cytokine activity	#N/A	-6.21019	4.87951	-12.8857	3.32577e-08	2.4968e-06	9.44117	3.51182	6.14645
RGS7	Regulator of G-protein signaling 7	6000	Nucleus	G-protein coupled receptor signaling pathway	Signal transducer activity	8	6.20457	5.08708	8.08166	4.35322e-06	7.43699e-05	4.40435	6.05297	3.41964
MNX1	Motor neuron and pancreas homeobox 1	3110	Nucleus	Neuron migration	Sequence-specific DNA binding transcription factor activity	1	6.17411	9.58031	5.91933	8.24131e-05	0.000642543	1.33016	11.1551	8.52884
SLC52A1	Solute carrier family 52 (riboflavin transporter), member 1	55065	Integral to plasma membrane	Riboflavin transport	Virus receptor activity	#N/A	-6.17177	6.24505	-9.78874	6.1934e-07	1.85199e-05	6.43471	5.11738	7.74306
ARHGAP42	Rho GTPase activating protein 42	143872	Intracellular	Signal transduction	GTPase activator activity	#N/A	-6.15635	4.82205	-13.0167	2.97991e-08	2.38777e-06	9.55274	3.56681	6.18888
TYMS	Thymidylate synthetase	7298	Nucleus	G1/S transition of mitotic cell cycle	Nucleotide binding	31	-6.14068	7.37264	-3.242	0.00739653	0.0203016	-3.30521	5.8907	8.5091
STYK1	Serine/threonine/tyrosine kinase 1	55359	Plasma membrane	Unknown	Non-membrane spanning protein tyrosine kinase activity	2	-6.13782	5.47694	-11.59	1.04188e-07	5.60182e-06	8.27459	4.13887	6.75659
DZIP3	DAZ interacting zinc finger protein 3	9666	Cytoplasm	Protein polyubiquitination	RNA binding	34	6.13724	5.96464	5.10211	0.000294603	0.00167459	0.00234112	7.41344	4.79585
TP73-AS1	TP73 antisense RNA 1	57212	Extracellular region	Unknown	Unknown	#N/A	6.12798	6.7941	3.31919	0.00642783	0.0182102	-3.16395	8.53905	5.92364
MARC2	Mitochondrial amidoxime reducing component 2	54996	Mitochondrion	Nitrate metabolic process	Nitrate reductase activity	#N/A	-6.12136	7.07199	-5.2971	0.000215534	0.00132587	0.327514	5.69045	8.3043
NDC80	NDC80 kinetochore complex component	10403	Chromosome, centromeric region	Mitotic sister chromatid segregation	Protein binding	26	-6.11529	6.40533	-3.25613	0.00720878	0.0198962	-3.27937	4.74603	7.35845
AKT3	V-akt murine thymoma viral oncogene homolog 3	10000	Nucleus	Mitochondrial genome maintenance	Protein kinase activity	7	6.10582	6.00888	5.68095	0.000118347	0.000847677	0.952403	7.46937	4.85918
NYNRIN	NYN domain and retroviral integrase containing	57523	Unknown	Unknown	Unknown	3	6.09432	7.13193	4.11864	0.00154213	0.00588967	-1.7099	8.80792	6.20045
HECW2	HECT, C2 and WW domain containing E3 ubiquitin protein ligase 2	57520	Nucleus	Protein ubiquitination involved in ubiquitin-dependent protein catabolic process	Ubiquitin-protein ligase activity	5	6.07467	5.55226	6.64255	2.88385e-05	0.000293486	2.42767	6.91234	4.30954
GPR126	G protein-coupled receptor 126	57211	Plasma membrane	G-protein coupled receptor signaling pathway	G-protein coupled receptor activity	2	-6.06334	5.22055	-9.43681	9.0488e-07	2.40141e-05	6.04107	3.73347	6.33359
TOR4A	Torsin family 4, member A	54863	Integral to membrane	Chaperone mediated protein folding requiring cofactor	ATP binding	#N/A	-6.04451	6.38512	-11.0525	1.7285e-07	7.50629e-06	7.75412	5.0973	7.69292
USP51	Ubiquitin specific peptidase 51	158880	Unknown	Ubiquitin-dependent protein catabolic process	Ubiquitin thiolesterase activity	4	6.03862	5.81991	6.67663	2.74939e-05	0.000284088	2.4776	7.33371	4.73949
CRY2	Cryptochrome 2 (photolyase-like)	1408	Extracellular region	Negative regulation of transcription from RNA polymerase II promoter	Nucleotide binding	13	6.03807	7.67413	3.30055	0.00664924	0.0186841	-3.19806	9.15246	6.55838
C11orf24	Chromosome 11 open reading frame 24	53838	Integral to membrane	Unknown	Unknown	#N/A	-6.02997	8.35193	-13.1844	2.59269e-08	2.17132e-06	9.694	7.06809	9.66024
MAP1A	Microtubule-associated protein 1A	4130	Cytosol	Microtubule cytoskeleton organization	Structural molecule activity	19	6.02042	6.4748	6.37747	4.20296e-05	0.000390141	2.03381	8.05062	5.46075
FUT4	Fucosyltransferase 4 (alpha (1,3) fucosyltransferase, myeloid-specific)	2526	Golgi apparatus	Carbohydrate metabolic process	Fucosyltransferase activity	1	-6.0193	6.5235	-9.78049	6.24786e-07	1.85199e-05	6.42563	5.07413	7.66372
LONRF2	LON peptidase N-terminal domain and ring finger 2	164832	Unknown	Proteolysis	ATP-dependent peptidase activity	2	6.01576	4.60412	15.3039	5.05774e-09	7.77438e-07	11.3367	6.0074	3.41866
FUT6	Fucosyltransferase 6 (alpha (1,3) fucosyltransferase)	2528	Golgi apparatus	Protein glycosylation	Fucosyltransferase activity	#N/A	-6.00639	6.62606	-12.6874	3.9344e-08	2.80835e-06	9.2702	5.3298	7.91629
RMDN3	Regulator of microtubule dynamics 3	55177	Spindle pole	Cellular calcium ion homeostasis	Protein binding	#N/A	-6.00202	8.64206	-8.39333	2.98324e-06	5.53838e-05	4.79879	7.43962	10.0251
CDK1	Cyclin-dependent kinase 1	983	Nucleus	G1/S transition of mitotic cell cycle	Protein kinase activity	134	-5.99724	6.80802	-2.75832	0.017884	0.0413707	-4.18372	5.25363	7.83792
BEND5	BEN domain containing 5	79656	Golgi apparatus	Unknown	Unknown	6	5.99653	5.62877	5.26373	0.000227287	0.00137972	0.272236	7.16942	4.58529
CDKN1A	Cyclin-dependent kinase inhibitor 1A (p21, Cip1)	1026	Cyclin-dependent protein kinase holoenzyme complex	Regulation of cyclin-dependent protein serine/threonine kinase activity	Cyclin-dependent protein serine/threonine kinase inhibitor activity	197	-5.99241	9.24232	-5.59758	0.000134566	0.000930052	0.818429	8.14841	10.7316
KIAA1161	KIAA1161	57462	Integral to membrane	Carbohydrate metabolic process	Hydrolase activity, hydrolyzing O-glycosyl compounds	2	-5.98194	5.11364	-6.8122	2.27714e-05	0.000245718	2.6747	3.67094	6.25156
TRIM15	Tripartite motif containing 15	89870	Intracellular	Mesodermal cell fate determination	Zinc ion binding	11	-5.97492	6.45993	-13.464	2.06295e-08	1.89791e-06	9.92552	5.20197	7.78089
MCOLN3	Mucolipin 3	55283	Cytoplasm	Ion transport	Unknown	2	5.94811	5.90314	8.66718	2.15857e-06	4.43404e-05	5.13621	7.10318	4.53075
PPP2R3B	Protein phosphatase 2, regulatory subunit B'', beta	28227	Protein phosphatase type 2A complex	G1/S transition of mitotic cell cycle	Phosphoprotein phosphatase activity	5	5.94705	5.67915	5.83996	9.28844e-05	0.000707745	1.20526	7.14317	4.571
CTSS	Cathepsin S	1520	Extracellular region	Toll-like receptor signaling pathway	Cysteine-type endopeptidase activity	2	-5.90447	7.53649	-9.59763	7.59891e-07	2.0973e-05	6.22246	6.25927	8.82108
CDC20	Cell division cycle 20	991	Spindle pole	Mitotic cell cycle	Protein binding	84	-5.89597	6.73829	-4.73224	0.00054078	0.00264846	-0.628193	5.37864	7.93837
OSCP1	Organic solute carrier partner 1	127700	Basal plasma membrane	Transport	Unknown	#N/A	5.89489	5.75535	6.48929	3.58141e-05	0.000344815	2.20113	7.22672	4.66726
IGLC1	Immunoglobulin lambda constant 1 (Mcg marker)	3537	Extracellular region	Immune response	Antigen binding	4	-5.87617	7.12678	-9.0881	1.33228e-06	3.16386e-05	5.63879	5.85289	8.40777
CELSR3	Cadherin, EGF LAG seven-pass G-type receptor 3	1951	Plasma membrane	Neuron migration	G-protein coupled receptor activity	4	5.87046	6.78302	9.50892	8.36491e-07	2.28334e-05	6.12272	8.03419	5.48071
SH3RF1	SH3 domain containing ring finger 1	57630	Golgi apparatus	Protein ubiquitination	MAP-kinase scaffold activity	16	-5.85311	7.3276	-6.65046	2.85205e-05	0.000291098	2.43926	5.97959	8.52879
CTH	Cystathionase (cystathionine gamma-lyase)	1491	Nucleus	Sulfur amino acid metabolic process	Cystathionine gamma-lyase activity	3	-5.85094	5.42782	-13.6453	1.78282e-08	1.74352e-06	10.0731	4.07813	6.6268
NR0B2	Nuclear receptor subfamily 0, group B, member 2	8431	Nucleus	Negative regulation of transcription from RNA polymerase II promoter	DNA binding	55	-5.83677	7.11431	-4.74581	0.000528691	0.00260511	-0.604762	5.84621	8.39138
HAPLN1	Hyaluronan and proteoglycan link protein 1	1404	Extracellular region	Cell adhesion	Hyaluronic acid binding	3	-5.82351	5.26013	-12.4235	4.93876e-08	3.26274e-06	9.03849	4.0354	6.57729
PLEKHS1	Pleckstrin homology domain containing, family S member 1	79949	Unknown	Unknown	Phospholipid binding	#N/A	-5.81984	4.29011	-11.342	1.31269e-07	6.30392e-06	8.03727	3.04089	5.58187
MOGAT3	Monoacylglycerol O-acyltransferase 3	346606	Endoplasmic reticulum membrane	Glycerol metabolic process	2-acylglycerol O-acyltransferase activity	1	-5.81857	6.25814	-11.459	1.17651e-07	6.02746e-06	8.14981	5.05156	7.59222
NQO1	NAD(P)H dehydrogenase, quinone 1	1728	Cytoplasm	Regulation of cellular amino acid metabolic process	NAD(P)H dehydrogenase (quinone) activity	13	-5.8169	7.26336	-10.1236	4.36114e-07	1.48398e-05	6.79825	6.00022	8.54047
ASPHD1	Aspartate beta-hydroxylase domain containing 1	253982	Integral to membrane	Peptidyl-amino acid modification	Dioxygenase activity	#N/A	5.81354	6.59408	10.0927	4.50294e-07	1.51153e-05	6.76511	7.94332	5.4039
ANKRD9	Ankyrin repeat domain 9	122416	Unknown	Unknown	Unknown	#N/A	-5.78303	8.8652	-11.1043	1.64463e-07	7.29513e-06	7.80533	7.78036	10.3122
BEX4	Brain expressed, X-linked 4	56271	Nucleus	Unknown	Unknown	1	5.7811	8.37249	3.75478	0.00293196	0.00976652	-2.36782	9.9092	7.37786
YES1	V-yes-1 Yamaguchi sarcoma viral oncogene homolog 1	7525	Cytoplasm	Cellular protein modification process	Protein tyrosine kinase activity	44	-5.77838	7.57086	-3.88395	0.00233029	0.00813738	-2.1332	6.20791	8.73858
GINS1	GINS complex subunit 1 (Psf1 homolog)	9837	Nucleus	Mitotic cell cycle	Unknown	5	-5.77339	5.23992	-3.28561	0.00683239	0.0190907	-3.22542	3.70914	6.23856
TMEM108	Transmembrane protein 108	66000	Unknown	Unknown	Unknown	3	5.74709	4.82211	7.79745	6.20175e-06	9.65903e-05	4.03466	6.29112	3.76828
PCDHB14	Protocadherin beta 14	56122	Plasma membrane	Homophilic cell adhesion	Calcium ion binding	1	5.73867	4.19785	6.11785	6.13396e-05	0.000517553	1.63866	5.62678	3.10606
CBX6	Chromobox homolog 6	23466	Heterochromatin	Negative regulation of transcription from RNA polymerase II promoter	Single-stranded RNA binding	54	5.72151	8.24734	13.1296	2.71295e-08	2.21923e-06	9.64801	9.5914	7.075
MAPRE3	Microtubule-associated protein, RP/EB family, member 3	22924	Cytoplasm	Cell cycle	Small GTPase regulator activity	7	5.71668	5.05913	5.33988	0.000201395	0.00125788	0.398169	6.41136	3.89619
SQRDL	Sulfide quinone reductase-like (yeast)	58472	Cytoplasm	Sulfur amino acid metabolic process	Sulfide:quinone oxidoreductase activity	13	-5.7029	9.62113	-6.11931	6.12082e-05	0.000516795	1.6409	8.28722	10.7989
NABP1	Nucleic acid binding protein 1	64859	Nucleus	Cell cycle checkpoint	Single-stranded DNA binding	#N/A	-5.69394	5.43209	-10.218	3.95735e-07	1.3872e-05	6.89884	4.12497	6.6344
DNASE1	Deoxyribonuclease I	1773	Extracellular region	DNA catabolic process	Actin binding	1	-5.69063	7.02866	-10.1777	4.12441e-07	1.43381e-05	6.85603	5.77809	8.28668
CLIC5	Chloride intracellular channel 5	53405	Golgi apparatus	Diet induced thermogenesis	Voltage-gated chloride channel activity	3	-5.68272	6.42494	-8.49344	2.64805e-06	5.09904e-05	4.92311	5.26376	7.77035
CD8A	CD8a molecule	925	Extracellular region	T cell mediated immunity	Protein binding	13	-5.68079	6.69331	-6.815	2.26834e-05	0.000244981	2.67875	5.25488	7.76097
MPP6	Membrane protein, palmitoylated 6 (MAGUK p55 subfamily member 6)	51678	Plasma membrane	Protein complex assembly	Protein binding	23	-5.67911	4.7476	-5.22145	0.000243162	0.00144986	0.201966	3.27202	5.77768
FGF9	Fibroblast growth factor 9	2254	Extracellular region	Angiogenesis	Fibroblast growth factor receptor binding	1	5.67744	6.12456	7.2027	1.34073e-05	0.000166186	3.2287	7.52437	5.01913
SSBP4	Single stranded DNA binding protein 4	170463	Nucleus	Unknown	Single-stranded DNA binding	6	5.66685	8.0931	7.49007	9.18921e-06	0.000128886	3.6237	9.51859	7.01604
CASP7	Caspase 7, apoptosis-related cysteine peptidase	840	Nucleus	Release of cytochrome c from mitochondria	Aspartic-type endopeptidase activity	33	-5.66605	8.30477	-15.968	3.16143e-09	5.86043e-07	11.8029	6.93952	9.44187
TOP2A	Topoisomerase (DNA) II alpha 170kDa	7153	Nuclear chromosome	Mitotic cell cycle	Magnesium ion binding	54	-5.66127	5.73012	-2.55948	0.0256809	0.0549356	-4.53757	4.17955	6.68068
MST1R	Macrophage stimulating 1 receptor (c-met-related tyrosine kinase)	4486	Stress fiber	Cellular component movement	Macrophage colony-stimulating factor receptor activity	19	-5.65745	6.76514	-12.4075	5.00775e-08	3.29081e-06	9.02434	5.66235	8.16251
JAM3	Junctional adhesion molecule 3	83700	Extracellular space	Angiogenesis	Integrin binding	5	5.65705	8.06893	3.51799	0.00448454	0.0136473	-2.80004	9.70708	7.20703
MAD2L1	MAD2 mitotic arrest deficient-like 1 (yeast)	4085	Kinetochore	Mitotic sister chromatid segregation	Protein binding	36	-5.65456	5.77646	-4.43851	0.000887701	0.00384021	-1.14093	4.39007	6.88948
INSM1	Insulinoma-associated 1	3642	Nucleoplasm	Type B pancreatic cell development	DNA binding	5	5.65345	6.29935	17.7928	9.48437e-10	3.02041e-07	12.9823	7.58451	5.08538
SYNE1	Spectrin repeat containing, nuclear envelope 1	23345	Nucleus	Nucleus organization	Actin binding	19	5.64295	6.35293	6.73342	2.53993e-05	0.000267339	2.56047	7.77148	5.27503
SCARB1	Scavenger receptor class B, member 1	949	Plasma membrane	Endothelial cell proliferation	Lipopolysaccharide binding	7	5.63345	7.58111	4.60526	0.000669061	0.00310065	-0.848626	8.98343	6.48941
SLC25A15	Solute carrier family 25 (mitochondrial carrier; ornithine transporter) member 15	10166	Mitochondrial inner membrane	Urea cycle	L-ornithine transmembrane transporter activity	2	-5.6316	6.46303	-13.7794	1.60211e-08	1.62602e-06	10.181	5.12361	7.61715
MOB3B	MOB kinase activator 3B	79817	Unknown	Unknown	Protein binding	7	-5.62527	7.45657	-10.2161	3.96503e-07	1.3872e-05	6.89683	6.16638	8.6583
SULT1E1	Sulfotransferase family 1E, estrogen-preferring, member 1	6783	Nucleus	Xenobiotic metabolic process	Estrone sulfotransferase activity	11	-5.624	4.87391	-12.5738	4.33654e-08	2.99421e-06	9.17108	3.7378	6.2294
MOB1B	MOB kinase activator 1B	92597	Nucleus	Hippo signaling cascade	Protein binding	29	5.6217	7.99	6.26111	4.97333e-05	0.000444699	1.85787	9.40711	6.9161
PTPRH	Protein tyrosine phosphatase, receptor type, H	5794	Nucleus	Protein dephosphorylation	Transmembrane receptor protein tyrosine phosphatase activity	4	-5.61569	8.05945	-6.8382	2.19692e-05	0.000239139	2.71221	6.91201	9.40147
AKR1C2	Aldo-keto reductase family 1, member C2	1646	Cytoplasm	Prostaglandin metabolic process	Alditol:NADP+ 1-oxidoreductase activity	0	-5.61541	7.99032	-7.33487	1.1255e-05	0.000146373	3.41169	6.52549	9.01488
ASPM	Asp (abnormal spindle) homolog, microcephaly associated (Drosophila)	259266	Spindle pole	Neuron migration	Calmodulin binding	9	-5.61471	5.3462	-2.4003	0.0342417	0.06952	-4.81562	3.74959	6.2388
ARAP2	ArfGAP with RhoGAP domain, ankyrin repeat and PH domain 2	116984	Cytosol	Small GTPase mediated signal transduction	Phosphatidylinositol-3,4,5-trisphosphate binding	#N/A	-5.60817	6.51287	-10.2257	3.92596e-07	1.38132e-05	6.90708	5.18452	7.67205
ATP1B3	ATPase, Na+/K+ transporting, beta 3 polypeptide	483	Plasma membrane	Transport	Sodium:potassium-exchanging ATPase activity	8	-5.60595	10.5237	-7.75221	6.56678e-06	0.000101316	3.9749	9.36916	11.8561
RAB9B	RAB9B, member RAS oncogene family	51209	Unknown	Golgi to endosome transport	Protein binding	1	5.60071	6.747	5.57778	0.000138754	0.000949032	0.786465	8.1199	5.63429
SLC36A1	Solute carrier family 36 (proton/amino acid symporter), member 1	206358	Lysosomal membrane	Ion transport	Hydrogen ion transmembrane transporter activity	#N/A	-5.59757	7.94824	-4.28887	0.00114761	0.00469633	-1.40584	6.5017	8.9865
STK17B	Serine/threonine kinase 17b	9262	Nucleus	Protein phosphorylation	Protein kinase activity	3	-5.58889	5.57453	-13.1125	2.7517e-08	2.21923e-06	9.63362	4.24439	6.72695
B3GAT1	Beta-1,3-glucuronyltransferase 1 (glucuronosyltransferase P)	27087	Golgi membrane	Carbohydrate metabolic process	UDP-galactose:beta-N-acetylglucosamine beta-1,3-galactosyltransferase activity	2	5.5875	6.09702	7.0602	1.62301e-05	0.00019125	3.02888	7.36195	4.87974
NEK3	NIMA-related kinase 3	4752	Nucleus	Protein phosphorylation	Protein serine/threonine kinase activity	4	-5.58489	6.4035	-7.85001	5.80486e-06	9.19527e-05	4.10376	5.04993	7.53146
AMPD1	Adenosine monophosphate deaminase 1	270	Cytosol	Purine nucleobase metabolic process	AMP deaminase activity	4	-5.58349	5.16498	-10.8728	2.05667e-07	8.5346e-06	7.57498	3.98603	6.4672
HEBP1	Heme binding protein 1	50865	Extracellular region	Circadian rhythm	Heme binding	2	-5.58133	10.7356	-13.1264	2.72005e-08	2.21923e-06	9.64536	9.48036	11.961
PJA1	Praja ring finger 1, E3 ubiquitin protein ligase	64219	Cytoplasm	Protein catabolic process	Ubiquitin-protein ligase activity	35	5.56622	7.68733	6.5611	3.23447e-05	0.000319333	2.30768	9.08099	6.60429
SLAMF7	SLAM family member 7	57823	Plasma membrane	Cell adhesion	Receptor activity	3	-5.56281	5.64589	-11.9879	7.25447e-08	4.2724e-06	8.64559	4.35865	6.83446
P2RY2	Purinergic receptor P2Y, G-protein coupled, 2	5029	Plasma membrane	Cellular ion homeostasis	Receptor activity	2	-5.55762	6.00122	-14.6947	7.91398e-09	1.01332e-06	10.8899	4.84612	7.32059
LPGAT1	Lysophosphatidylglycerol acyltransferase 1	9926	Cytoplasm	Phospholipid metabolic process	Unknown	4	-5.55332	7.50459	-7.59313	8.04434e-06	0.00011768	3.7628	6.27244	8.74579
ATP1A1	ATPase, Na+/K+ transporting, alpha 1 polypeptide	476	Endoplasmic reticulum	Regulation of sodium ion transport	Sodium:potassium-exchanging ATPase activity	37	-5.54306	10.6014	-10.045	4.73153e-07	1.56632e-05	6.71382	9.40495	11.8756
BCL11B	B-cell CLL/lymphoma 11B (zinc finger protein)	64919	Nucleus	Keratinocyte development	RNA polymerase II core promoter proximal region sequence-specific DNA binding	17	-5.5402	5.21494	-12.6078	4.21187e-08	2.93885e-06	9.2008	3.99518	6.46511
GRIK3	Glutamate receptor, ionotropic, kainate 3	2899	Plasma membrane	Adenylate cyclase-inhibiting G-protein coupled glutamate receptor signaling pathway	Adenylate cyclase inhibiting G-protein coupled glutamate receptor activity	4	5.53952	4.38585	5.83717	9.32763e-05	0.000710295	1.20086	5.93518	3.46542
LINC00888	Long intergenic non-protein coding RNA 888	100505687	Unknown	Unknown	Unknown	#N/A	5.53368	6.18023	6.25586	5.01148e-05	0.000446504	1.84988	7.61431	5.14607
SLC41A2	Solute carrier family 41 (magnesium transporter), member 2	84102	Plasma membrane	Transmembrane transport	Cation transmembrane transporter activity	1	-5.53323	6.34556	-7.76006	6.50181e-06	0.000100564	3.98529	5.05012	7.51824
NQO2	NAD(P)H dehydrogenase, quinone 2	4835	Nucleus	Memory	Dihydronicotinamide riboside quinone reductase activity	7	-5.52851	8.62697	-7.52151	8.82251e-06	0.00012566	3.66627	7.41987	9.88676
HOXB7	Homeobox B7	3217	Nucleus	Transcription, DNA-dependent	Sequence-specific DNA binding transcription factor activity	9	-5.5264	6.96956	-10.5775	2.75122e-07	1.06727e-05	7.27472	6.06839	8.53473
CIB1	Calcium and integrin binding 1 (calmyrin)	10519	Nucleoplasm	Double-strand break repair	Calcium ion binding	16	-5.52019	9.20222	-5.27777	0.000222263	0.00135745	0.295506	7.88072	10.3454
FAM132A	Family with sequence similarity 132, member A	388581	Extracellular space	Positive regulation of insulin secretion involved in cellular response to glucose stimulus	Unknown	#N/A	-5.51822	6.32932	-11.2811	1.39019e-07	6.54021e-06	7.97829	5.36244	7.82664
GYG2	Glycogenin 2	8908	Cytosol	Carbohydrate metabolic process	Glycogenin glucosyltransferase activity	6	5.51114	4.98491	7.57711	8.21177e-06	0.000119115	3.74126	6.72492	4.26257
STX19	Syntaxin 19	415117	Membrane	Intracellular protein transport	SNAP receptor activity	2	-5.50546	4.57746	-13.8523	1.51238e-08	1.61159e-06	10.2391	3.39797	5.85884
SEZ6	Seizure related 6 homolog (mouse)	124925	Extracellular space	Regulation of excitatory postsynaptic membrane potential	Unknown	1	5.50529	5.25263	10.2685	3.75779e-07	1.34889e-05	6.95238	6.69452	4.2337
EFNA4	Ephrin-A4	1945	Extracellular region	Cell-cell signaling	Transmembrane-ephrin receptor activity	1	-5.48659	5.96781	-10.8141	2.17802e-07	8.88455e-06	7.51586	4.74329	7.1992
SLC46A3	Solute carrier family 46, member 3	283537	Integral to membrane	Transmembrane transport	Unknown	#N/A	-5.48023	8.6223	-9.16502	1.22211e-06	2.98792e-05	5.7286	7.5547	10.0089
PP7080	Uncharacterized LOC25845	25845	Unknown	Unknown	Unknown	#N/A	-5.47811	8.27944	-4.90696	0.000404941	0.00213561	-0.328161	7.21092	9.6646
FAM222A	Family with sequence similarity 222, member A	84915	Unknown	Unknown	Unknown	#N/A	5.45507	7.08487	3.89513	0.00228461	0.00801261	-2.11294	8.44408	5.99648
NHSL1	NHS-like 1	57224	Unknown	Unknown	Unknown	#N/A	-5.45283	8.10018	-8.65527	2.18881e-06	4.47122e-05	5.1217	6.89945	9.34646
LTBP3	Latent transforming growth factor beta binding protein 3	4054	Extracellular region	Transforming growth factor beta receptor signaling pathway	Calcium ion binding	8	5.45058	7.28967	6.10266	6.273e-05	0.000526068	1.61524	8.76346	6.31705
NR1I2	Nuclear receptor subfamily 1, group I, member 2	8856	Nucleoplasm	Transcription initiation from RNA polymerase II promoter	Steroid hormone receptor activity	30	-5.4423	6.88597	-8.21377	3.7041e-06	6.60042e-05	4.57293	5.85354	8.29775
LCORL	Ligand dependent nuclear receptor corepressor-like	254251	Nucleus	Regulation of transcription from RNA polymerase II promoter	DNA binding	2	5.42932	7.30787	4.99678	0.000349558	0.00191594	-0.175429	8.7778	6.33703
LIPH	Lipase, member H	200879	Extracellular space	Lipid catabolic process	Phospholipase activity	1	-5.41543	5.20918	-10.9671	1.87682e-07	7.9829e-06	7.66931	3.9408	6.37787
CD48	CD48 molecule	962	Plasma membrane	Defense response	Antigen binding	4	-5.41457	6.96591	-13.8287	1.54083e-08	1.61159e-06	10.2203	5.5885	8.02535
MTSS1	Metastasis suppressor 1	9788	Ruffle	Cellular component movement	Actin monomer binding	1	5.40906	6.37479	7.35452	1.09679e-05	0.000143997	3.4387	7.75786	5.32248
ALDH18A1	Aldehyde dehydrogenase 18 family, member A1	5832	Cytoplasm	Glutamate metabolic process	Glutamate 5-kinase activity	19	-5.40823	8.81447	-7.82436	5.99507e-06	9.42517e-05	4.07008	7.44792	9.88308
ST8SIA3	ST8 alpha-N-acetyl-neuraminide alpha-2,8-sialyltransferase 3	51046	Golgi membrane	Ganglioside biosynthetic process	Alpha-N-acetylneuraminate alpha-2,8-sialyltransferase activity	#N/A	5.38449	4.61301	11.9504	7.50313e-08	4.37506e-06	8.6111	6.0259	3.59709
HKDC1	Hexokinase domain containing 1	80201	Nucleus	Cellular glucose homeostasis	Glucokinase activity	2	-5.38289	5.58157	-15.4614	4.51657e-09	7.19176e-07	11.4493	4.41891	6.84729
LAD1	Ladinin 1	3898	Basement membrane	Unknown	Structural molecule activity	2	-5.38285	7.83452	-13.5022	2.00019e-08	1.8539e-06	9.95678	6.21927	8.64764
SDC1	Syndecan 1	6382	Extracellular region	Retinoid metabolic process	Glycoprotein binding	14	-5.37025	8.46964	-7.41589	1.01208e-05	0.000137077	3.52275	7.08902	9.51401
CKS2	CDC28 protein kinase regulatory subunit 2	1164	Unknown	Regulation of cyclin-dependent protein serine/threonine kinase activity	Cyclin-dependent protein serine/threonine kinase regulator activity	16	-5.36152	7.45943	-2.81514	0.0161224	0.0380705	-4.08157	5.98028	8.40292
FGFR2	Fibroblast growth factor receptor 2	2263	Extracellular region	Negative regulation of transcription from RNA polymerase II promoter	Protein tyrosine kinase activity	20	-5.35964	6.66319	-4.36363	0.00100907	0.00424738	-1.2732	5.1066	7.52873
SNAP23	Synaptosomal-associated protein, 23kDa	8773	Nucleus	Exocytosis	Protein binding	48	-5.35917	7.15725	-14.254	1.1058e-08	1.32058e-06	10.5543	5.99999	8.422
BIRC5	Baculoviral IAP repeat containing 5	332	Nuclear chromosome	G2/M transition of mitotic cell cycle	Cysteine-type endopeptidase inhibitor activity	32	-5.33562	5.67978	-3.57495	0.00404702	0.0125472	-2.69588	4.31149	6.72714
GALE	UDP-galactose-4-epimerase	2582	Cytosol	Carbohydrate metabolic process	UDP-glucose 4-epimerase activity	4	-5.32545	8.37191	-7.84514	5.84044e-06	9.22878e-05	4.09738	7.16948	9.58238
GATS	GATS, stromal antigen 3 opposite strand	352954	Unknown	Unknown	Unknown	#N/A	5.32531	5.97449	4.97269	0.000363579	0.00196763	-0.21628	7.25858	4.84571
B3GNT5	UDP-GlcNAc:betaGal beta-1,3-N-acetylglucosaminyltransferase 5	84002	Golgi membrane	Protein glycosylation	Galactosyltransferase activity	1	-5.31943	6.76104	-5.65729	0.000122728	0.000869527	0.91448	5.48431	7.89558
HSPA4L	Heat shock 70kDa protein 4-like	22824	Nucleus	Protein folding	ATP binding	17	5.3192	4.91772	9.10883	1.30158e-06	3.11475e-05	5.66306	6.25414	3.84293
SLC8A2	Solute carrier family 8 (sodium/calcium exchanger), member 2	6543	Plasma membrane	Ion transport	Calcium:sodium antiporter activity	#N/A	5.30297	6.17995	12.8292	3.48815e-08	2.54817e-06	9.3927	7.28153	4.87473
APBB1	Amyloid beta (A4) precursor protein-binding, family B, member 1 (Fe65)	322	Nucleus	Neuron migration	Beta-amyloid binding	69	5.29285	6.24414	4.18253	0.00137968	0.00541924	-1.59546	7.66111	5.25707
TUBG2	Tubulin, gamma 2	27175	Pericentriolar material	G2/M transition of mitotic cell cycle	GTPase activity	4	5.27589	5.47889	7.66666	7.32136e-06	0.000109292	3.86123	6.88385	4.48443
AKR1C1	Aldo-keto reductase family 1, member C1	1645	Cytosol	Retinoid metabolic process	Alditol:NADP+ 1-oxidoreductase activity	3	-5.27564	8.70746	-6.25293	5.03294e-05	0.000447773	1.84542	7.27755	9.6769
PPFIBP1	PTPRF interacting protein, binding protein 1 (liprin beta 1)	8496	Plasma membrane	Cell adhesion	Unknown	12	5.2694	5.25337	8.29537	3.35571e-06	6.09783e-05	4.67602	6.79819	4.40055
ACRBP	Acrosin binding protein	84519	Acrosomal vesicle	Unknown	Unknown	1	-5.26377	6.29488	-8.01799	4.70873e-06	7.89236e-05	4.32237	4.94833	7.34442
BDKRB2	Bradykinin receptor B2	624	Endosome	Smooth muscle contraction	Protease binding	4	-5.26278	7.27084	-3.50106	0.0046237	0.0139825	-2.83101	5.8815	8.27733
SGMS2	Sphingomyelin synthase 2	166929	Golgi apparatus	Sphingolipid metabolic process	Kinase activity	1	-5.21101	6.25425	-8.59647	2.34491e-06	4.65422e-05	5.04989	5.019	7.40056
GLS	Glutaminase	2744	Mitochondrion	Regulation of respiratory gaseous exchange by neurological system process	Glutaminase activity	5	-5.2092	7.06765	-7.96626	5.02048e-06	8.25885e-05	4.25541	5.90191	8.28297
CELF3	CUGBP, Elav-like family member 3	11189	Nucleus	Regulation of alternative mRNA splicing, via spliceosome	Nucleotide binding	7	5.18511	7.14805	8.33919	3.18325e-06	5.83127e-05	4.73108	8.38688	6.0125
LRIG1	Leucine-rich repeats and immunoglobulin-like domains 1	26018	Integral to membrane	Unknown	Unknown	9	5.18268	8.77755	6.46699	3.69706e-05	0.000352669	2.1679	9.9892	7.6155
TSPO	Translocator protein (18kDa)	706	Mitochondrial outer membrane	Protein targeting to mitochondrion	Androgen binding	3	-5.18097	8.03688	-9.8457	5.83075e-07	1.77931e-05	6.4973	6.90868	9.2819
CD163L1	CD163 molecule-like 1	283316	Extracellular region	Unknown	Scavenger receptor activity	#N/A	-5.16686	6.7072	-11.2348	1.45249e-07	6.68043e-06	7.9332	5.54943	7.91872
MRO	Maestro	83876	Nucleolus	Unknown	Unknown	#N/A	-5.16673	6.09694	-7.87959	5.59351e-06	8.92801e-05	4.14251	4.88985	7.2591
MPEG1	Macrophage expressed 1	219972	Integral to membrane	Unknown	Unknown	#N/A	-5.16648	7.74025	-4.2774	0.00117055	0.00476406	-1.42623	6.58549	8.95467
KBTBD11	Kelch repeat and BTB (POZ) domain containing 11	9920	Unknown	Unknown	Unknown	1	-5.16317	7.53749	-7.29593	1.18477e-05	0.000152171	3.35802	6.21726	8.58552
TMTC1	Transmembrane and tetratricopeptide repeat containing 1	83857	Mitochondrion	Unknown	Unknown	#N/A	5.15502	6.63382	6.58431	3.13016e-05	0.000311013	2.34196	7.70231	5.33634
EZR	Ezrin	7430	Ruffle	Cytoskeletal anchoring at plasma membrane	Protein binding	68	-5.15053	8.81203	-10.1757	4.13287e-07	1.43381e-05	6.85391	7.80838	10.1731
MMEL1	Membrane metallo-endopeptidase-like 1	79258	Extracellular space	Proteolysis	Metalloendopeptidase activity	#N/A	-5.14991	6.57067	-10.6275	2.61772e-07	1.03213e-05	7.32608	5.33715	7.7017
PLS1	Plastin 1	5357	Cytoplasm	Unknown	Structural constituent of cytoskeleton	2	-5.13366	10.8468	-9.29058	1.06277e-06	2.7104e-05	5.8739	9.73921	12.0992
SMARCD3	SWI/SNF related, matrix associated, actin dependent regulator of chromatin, subfamily d, member 3	6604	Nuclear chromatin	Positive regulation of neuroblast proliferation	Transcription coactivator activity	21	5.12234	6.90969	5.25056	0.000232111	0.00140147	0.250373	8.1864	5.82959
PTK6	Protein tyrosine kinase 6	5753	Ruffle	Protein phosphorylation	Protein serine/threonine kinase activity	12	-5.10289	6.89692	-9.70604	6.76379e-07	1.9401e-05	6.34331	5.76947	8.12078
CAP2	CAP, adenylate cyclase-associated protein, 2 (yeast)	10486	Plasma membrane	Cytoskeleton organization	Actin binding	5	5.08926	5.60116	9.11874	1.28717e-06	3.08622e-05	5.67464	7.1367	4.78925
IGLV1-44	Immunoglobulin lambda variable 1-44	28823	Unknown	Unknown	Unknown	1	-5.08289	6.57561	-8.3984	2.9652e-06	5.52141e-05	4.80511	5.29196	7.63761
SHC2	SHC (Src homology 2 domain containing) transforming protein 2	25759	Unknown	Ras protein signal transduction	Unknown	5	5.08214	7.84488	13.8939	1.4635e-08	1.60855e-06	10.2722	9.17906	6.83362
SLITRK6	SLIT and NTRK-like family, member 6	84189	Integral to membrane	Axonogenesis	Unknown	#N/A	-5.07712	4.99293	-7.97348	4.97565e-06	8.20685e-05	4.26478	3.84091	6.18492
TNFRSF10B	Tumor necrosis factor receptor superfamily, member 10b	8795	Plasma membrane	Apoptotic process	Receptor activity	24	-5.05328	7.46686	-4.5699	0.000710183	0.0032345	-0.910337	6.26185	8.59907
SGCD	Sarcoglycan, delta (35kDa dystrophin-associated glycoprotein)	6444	Cytoplasm	Muscle organ development	Unknown	2	5.05133	5.13673	6.14996	5.85085e-05	0.00049909	1.68804	6.69708	4.36042
ZKSCAN7	Zinc finger with KRAB and SCAN domains 7	55888	Nucleus	Transcription, DNA-dependent	DNA binding	#N/A	5.0434	5.20894	5.16899	0.000264497	0.00154663	0.114457	6.64277	4.30837
CLSTN2	Calsyntenin 2	64084	Golgi membrane	Homophilic cell adhesion	Calcium ion binding	#N/A	5.03788	5.46884	7.2035	1.33929e-05	0.000166174	3.22982	6.71108	4.37827
KIF12	Kinesin family member 12	113220	Cytoplasm	Microtubule-based movement	Microtubule motor activity	#N/A	5.03287	7.33234	10.3257	3.54515e-07	1.29502e-05	7.01265	8.53434	6.20296
FAM83B	Family with sequence similarity 83, member B	222584	Unknown	Unknown	Unknown	4	-5.0287	4.58596	-12.8223	3.50835e-08	2.54817e-06	9.38683	3.38715	5.71733
CD52	CD52 molecule	1043	Integral to plasma membrane	Elevation of cytosolic calcium ion concentration	Unknown	1	-4.99335	7.39987	-5.6999	0.000114958	0.000827696	0.982722	6.08407	8.40408
PKIA	Protein kinase (cAMP-dependent, catalytic) inhibitor alpha	5569	Nucleus	Negative regulation of transcription from RNA polymerase II promoter	CAMP-dependent protein kinase inhibitor activity	3	4.98779	5.07096	9.27967	1.07569e-06	2.72655e-05	5.86133	6.26142	3.94302
RETSAT	Retinol saturase (all-trans-retinol 13,14-reductase)	54884	Nuclear outer membrane	Retinol metabolic process	Oxidoreductase activity	#N/A	-4.98281	8.35331	-10.6056	2.67554e-07	1.04377e-05	7.30352	7.36002	9.67698
MORN2	MORN repeat containing 2	729967	Unknown	Unknown	Unknown	#N/A	4.97895	7.62754	9.00422	1.46472e-06	3.34422e-05	5.54015	8.8925	6.57665
B3GNT3	UDP-GlcNAc:betaGal beta-1,3-N-acetylglucosaminyltransferase 3	10331	Golgi membrane	Carbohydrate metabolic process	Galactosyltransferase activity	#N/A	-4.97685	7.17573	-12.1476	6.29207e-08	3.84963e-06	8.79117	6.06516	8.38039
EHBP1	EH domain binding protein 1	23301	Cytoplasm	Unknown	Unknown	7	4.96823	8.49833	7.60823	7.8898e-06	0.000116034	3.78307	9.72035	7.40762
RIPPLY2	Ripply transcriptional repressor 2	134701	Nucleus	Ossification	Unknown	#N/A	4.96245	5.30986	16.0922	2.90107e-09	5.71926e-07	11.8878	6.45811	4.14706
NEK6	NIMA-related kinase 6	10783	Spindle pole	Mitotic cell cycle	Magnesium ion binding	45	-4.96134	5.81247	-9.66527	7.06563e-07	1.99894e-05	6.29799	4.67095	6.98168
OPLAH	5-oxoprolinase (ATP-hydrolysing)	26873	Cytosol	Glutathione biosynthetic process	ATP binding	1	-4.95396	5.27125	-6.44866	3.79508e-05	0.000360359	2.14054	3.91028	6.21886
PLD1	Phospholipase D1, phosphatidylcholine-specific	5337	Golgi membrane	Phospholipid metabolic process	Phospholipase D activity	16	-4.95227	6.57856	-5.82417	9.51308e-05	0.000721762	1.18031	5.35164	7.65973
MAPK10	Mitogen-activated protein kinase 10	5602	Nucleoplasm	Activation of MAPK activity	JUN kinase activity	39	4.94616	6.72041	5.46419	0.000165603	0.00108138	0.602039	8.11597	5.80967
HIPK2	Homeodomain interacting protein kinase 2	28996	Nucleus	Negative regulation of transcription from RNA polymerase II promoter	RNA polymerase II activating transcription factor binding	52	4.94106	7.50408	5.50713	0.000154858	0.00102797	0.67197	8.65484	6.35001
RAB27B	RAB27B, member RAS oncogene family	5874	Golgi stack	Small GTPase mediated signal transduction	GTPase activity	6	-4.93461	4.87894	-5.50109	0.000156325	0.0010355	0.66214	3.60868	5.91161
E2F8	E2F transcription factor 8	79733	Nucleus	Negative regulation of transcription from RNA polymerase II promoter	Core promoter binding	3	-4.92867	4.4516	-5.1958	0.000253357	0.001497	0.159224	3.13695	5.43815
CPNE4	Copine IV	131034	Unknown	Unknown	Unknown	#N/A	4.92838	5.20675	4.33825	0.00105403	0.00438853	-1.31815	6.32021	4.0191
CBLC	Cbl proto-oncogene C, E3 ubiquitin protein ligase	23624	Nucleus	Cell surface receptor signaling pathway	Phosphotyrosine binding	32	-4.91751	6.83866	-8.46537	2.73774e-06	5.22315e-05	4.88837	5.6564	7.95432
HOXC4	Homeobox C4	3221	Nucleus	Transcription, DNA-dependent	Sequence-specific DNA binding transcription factor activity	11	4.91495	6.74678	3.69575	0.00325813	0.0106015	-2.47535	7.99077	5.6936
ATP6V1G2	ATPase, H+ transporting, lysosomal 13kDa, V1 subunit G2	534	Cytosol	Cellular iron ion homeostasis	Hydrogen-exporting ATPase activity, phosphorylative mechanism	3	4.90375	5.57995	6.32826	4.51201e-05	0.000410544	1.95963	6.90485	4.61096
DSG3	Desmoglein 3	1830	Cytosol	Apoptotic process	Calcium ion binding	2	-4.90311	4.57841	-11.273	1.40087e-07	6.55135e-06	7.97042	3.44398	5.73768
PYCARD	PYD and CARD domain containing	29108	Extracellular region	Myeloid dendritic cell activation	Cysteine-type endopeptidase activity	10	-4.89715	8.18288	-10.6731	2.50212e-07	9.95954e-06	7.37272	7.13103	9.42298
SLC2A9	Solute carrier family 2 (facilitated glucose transporter), member 9	56606	Nuclear envelope	Glucose transport	Sugar:hydrogen symporter activity	#N/A	-4.88993	5.60462	-13.2645	2.42726e-08	2.10816e-06	9.76084	4.47207	6.76188
CPNE2	Copine II	221184	Unknown	Unknown	Unknown	8	-4.88206	7.85418	-8.95155	1.55508e-06	3.4863e-05	5.47783	6.73064	9.01813
KLHL21	Kelch-like family member 21	9903	Cytoplasm	Cytokinesis	Ubiquitin-protein ligase activity	7	4.87965	6.76397	6.51277	3.4638e-05	0.000336432	2.23605	8.02173	5.73496
SGTB	Small glutamine-rich tetratricopeptide repeat (TPR)-containing, beta	54557	Unknown	Unknown	Unknown	4	4.87771	6.81623	9.86237	5.72894e-07	1.76122e-05	6.51556	7.95831	5.6721
HSPB1	Heat shock 27kDa protein 1	3315	Proteasome complex	Regulation of translational initiation	Protein kinase C binding	84	4.87598	10.2633	6.06094	6.67219e-05	0.000550256	1.55078	11.4941	9.20837
FSD1L	Fibronectin type III and SPRY domain containing 1-like	83856	Unknown	Unknown	Unknown	3	4.87111	5.35412	10.7339	2.35637e-07	9.47125e-06	7.43466	6.55406	4.26981
RTN2	Reticulon 2	6253	Endoplasmic reticulum	Signal transduction	Signal transducer activity	1	4.869	6.46713	13.9918	1.35533e-08	1.53029e-06	10.3496	7.72105	5.43742
TMEM144	Transmembrane protein 144	55314	Integral to membrane	Unknown	Unknown	#N/A	-4.8665	5.26335	-5.38792	0.000186679	0.00119144	0.477209	3.97525	6.25813
GPR27	G protein-coupled receptor 27	2850	Plasma membrane	Signal transduction	G-protein coupled receptor activity	#N/A	4.86082	5.66935	11.3387	1.31676e-07	6.30392e-06	8.03409	6.83617	4.55497
KPNA5	Karyopherin alpha 5 (importin alpha 6)	3841	Nucleoplasm	NLS-bearing substrate import into nucleus	Protein binding	6	4.85712	5.68844	7.42773	9.96551e-06	0.000136012	3.53891	6.91759	4.63749
KIAA1244	KIAA1244	57221	Trans-Golgi network	Negative regulation of phosphatase activity	ARF guanyl-nucleotide exchange factor activity	3	4.85247	6.21143	13.7398	1.65341e-08	1.64283e-06	10.1492	7.41809	5.13937
DNMBP	Dynamin binding protein	23268	Golgi stack	Regulation of Rho protein signal transduction	Rho guanyl-nucleotide exchange factor activity	21	-4.84269	7.90548	-15.7452	3.69363e-09	6.29153e-07	11.6489	6.86661	9.14241
NUSAP1	Nucleolar and spindle associated protein 1	51203	Nucleus	Mitotic sister chromatid segregation	DNA binding	7	-4.84164	5.67801	-3.21801	0.00772679	0.0210039	-3.3491	4.31295	6.58845
PRR5	Proline rich 5 (renal)	55615	Unknown	Cell cycle	Unknown	6	-4.83696	6.56629	-14.3348	1.03925e-08	1.26544e-06	10.6167	5.26554	7.53964
LGALS9	Lectin, galactoside-binding, soluble, 9	3965	Extracellular region	Signal transduction	Signal transducer activity	3	-4.82545	7.60893	-7.99014	4.87388e-06	8.08192e-05	4.28637	6.34262	8.61328
MACC1	Metastasis associated in colon cancer 1	346389	Nucleus	Transcription, DNA-dependent	Growth factor activity	1	-4.80936	5.03876	-3.54345	0.0042833	0.0131245	-2.75347	3.6502	5.91604
SPATA7	Spermatogenesis associated 7	55812	Unknown	Visual perception	Unknown	1	4.80129	6.08563	7.47211	9.406e-06	0.000130967	3.59932	7.189	4.92558
ZFP90	ZFP90 zinc finger protein	146198	Nucleus	Negative regulation of DNA binding	RNA polymerase II core promoter proximal region sequence-specific DNA binding transcription factor activity involved in negative regulation of transcription	#N/A	4.79456	6.83119	4.1062	0.00157601	0.00599462	-1.73223	8.13462	5.87322
CNGA1	Cyclic nucleotide gated channel alpha 1	1259	Plasma membrane	Transport	Intracellular cAMP activated cation channel activity	1	-4.79174	5.67115	-9.70604	6.76379e-07	1.9401e-05	6.34331	4.80344	7.06399
ZDHHC3	Zinc finger, DHHC-type containing 3	51304	Golgi membrane	Protein targeting	Zinc ion binding	5	-4.77571	6.96106	-15.4129	4.67618e-09	7.35166e-07	11.4147	5.82633	8.08204
SLC25A24	Solute carrier family 25 (mitochondrial carrier; phosphate carrier), member 24	29957	Mitochondrial inner membrane	Transmembrane transport	Calcium ion binding	8	-4.76724	8.68426	-9.77788	6.26526e-07	1.85273e-05	6.42275	7.64057	9.89372
PPARGC1A	Peroxisome proliferator-activated receptor gamma, coactivator 1 alpha	10891	Nucleus	Temperature homeostasis	Nucleotide binding	50	-4.76696	5.70027	-5.95908	7.76471e-05	0.000617004	1.39237	4.51389	6.76696
TMX4	Thioredoxin-related transmembrane protein 4	56255	Integral to membrane	Cell redox homeostasis	Unknown	1	4.75746	8.79756	7.54662	8.54083e-06	0.000123025	3.70019	9.98349	7.7333
DPYSL2	Dihydropyrimidinase-like 2	1808	Mitochondrion	Response to amphetamine	Dihydropyrimidinase activity	13	4.75134	10.4574	5.63589	0.000126838	0.000893046	0.880113	11.7695	9.5212
SLC23A2	Solute carrier family 23 (ascorbic acid transporter), member 2	9962	Cytoplasm	Nucleobase-containing compound metabolic process	L-ascorbate:sodium symporter activity	3	4.74491	7.46795	6.34467	4.40636e-05	0.000403591	1.9844	8.73524	6.48886
LRRC28	Leucine rich repeat containing 28	123355	Unknown	Unknown	Unknown	1	-4.74424	6.49376	-13.379	2.21048e-08	1.96101e-06	9.85561	5.40057	7.64675
PFKM	Phosphofructokinase, muscle	5213	Cytosol	Carbohydrate metabolic process	6-phosphofructokinase activity	15	4.74361	8.30521	7.246	1.26573e-05	0.000159598	3.2889	9.54576	7.29978
SLC22A18AS	Solute carrier family 22 (organic cation transporter), member 18 antisense	5003	Unknown	Unknown	Unknown	#N/A	-4.74172	6.64933	-10.2116	3.98334e-07	1.38969e-05	6.89206	5.45912	7.70454
IFI30	Interferon, gamma-inducible protein 30	10437	Extracellular region	Cytokine-mediated signaling pathway	Oxidoreductase activity, acting on a sulfur group of donors	#N/A	-4.74028	9.29786	-7.95061	5.11908e-06	8.40992e-05	4.2351	7.98085	10.2258
PBX3	Pre-B-cell leukemia homeobox 3	5090	Nucleus	Regulation of respiratory gaseous exchange by neurological system process	Sequence-specific DNA binding transcription factor activity	5	4.73602	7.55511	10.1273	4.34433e-07	1.48398e-05	6.80225	8.67594	6.43227
MAN1C1	Mannosidase, alpha, class 1C, member 1	57134	Golgi membrane	Protein N-linked glycosylation	Mannosyl-oligosaccharide 1,2-alpha-mannosidase activity	1	4.73556	6.41708	3.61285	0.00378037	0.0118957	-2.62663	7.80431	5.56078
TK1	Thymidine kinase 1, soluble	7083	Cytosol	Liver development	Thymidine kinase activity	159	-4.7229	6.51516	-4.06277	0.00170043	0.0063536	-1.81027	5.14828	7.38795
NEK1	NIMA-related kinase 1	4750	Pericentriolar material	Response to DNA damage stimulus	Protein kinase activity	14	4.72171	5.75801	5.52725	0.000150081	0.00100827	0.704637	7.11686	4.87755
GSTA3	Glutathione S-transferase alpha 3	2940	Cytosol	Glutathione metabolic process	Glutathione transferase activity	2	-4.70281	6.2371	-7.74767	6.60462e-06	0.000101522	3.9689	5.04151	7.27503
SUCLG2	Succinate-CoA ligase, GDP-forming, beta subunit	8801	Mitochondrial matrix	Tricarboxylic acid cycle	Succinate-CoA ligase (GDP-forming) activity	20	-4.68583	9.10772	-10.3713	3.38484e-07	1.25118e-05	7.06051	7.94839	10.1767
ELOVL4	ELOVL fatty acid elongase 4	6785	Endoplasmic reticulum	Fatty acid biosynthetic process	Protein binding	2	4.68397	4.55605	5.79034	0.000100141	0.000748615	1.12673	5.61935	3.39161
RGS13	Regulator of G-protein signaling 13	6003	Nucleus	G-protein coupled receptor signaling pathway	GTPase activator activity	5	-4.67142	4.04989	-12.6675	4.00204e-08	2.8403e-06	9.25285	2.95658	5.18044
PSD3	Pleckstrin and Sec7 domain containing 3	23362	Plasma membrane	Neuron differentiation	ARF guanyl-nucleotide exchange factor activity	4	-4.67128	5.72271	-3.45434	0.00503098	0.0149592	-2.9165	4.4257	6.64951
LOC100129550	Uncharacterized LOC100129550	100129550	Unknown	Unknown	Unknown	#N/A	4.67054	6.16077	6.21387	5.3279e-05	0.00046732	1.78589	7.60203	5.37844
HRCT1	Histidine rich carboxyl terminus 1	646962	Integral to membrane	Unknown	Unknown	#N/A	-4.66464	6.32517	-8.47054	2.72097e-06	5.19915e-05	4.89478	5.10477	7.32654
PTTG1	Pituitary tumor-transforming 1	9232	Nucleus	Mitotic cell cycle	Sequence-specific DNA binding transcription factor activity	31	-4.63399	8.41256	-2.27174	0.0431133	0.0836275	-5.03583	6.99297	9.20523
TBL1X	Transducin (beta)-like 1X-linked	6907	Histone deacetylase complex	Negative regulation of transcription from RNA polymerase II promoter	Transcription corepressor activity	39	4.62689	5.98035	5.8673	8.91265e-05	0.000685419	1.24838	7.28783	5.07778
BUB1B	BUB1 mitotic checkpoint serine/threonine kinase B	701	Kinetochore	Mitotic cell cycle	Protein kinase activity	40	-4.62406	6.3892	-3.51285	0.00452631	0.0137382	-2.80944	5.03357	7.24273
AKR1B1	Aldo-keto reductase family 1, member B1 (aldose reductase)	231	Extracellular space	Carbohydrate metabolic process	Alditol:NADP+ 1-oxidoreductase activity	5	4.62179	9.62549	4.55629	0.000726708	0.00329285	-0.934128	10.9292	8.72074
CYP4F12	Cytochrome P450, family 4, subfamily F, polypeptide 12	66002	Cytoplasm	Very long-chain fatty acid metabolic process	Iron ion binding	3	-4.60855	8.17886	-12.1856	6.08387e-08	3.78884e-06	8.82557	7.00795	9.21227
SLC22A23	Solute carrier family 22, member 23	63027	Integral to membrane	Ion transport	Transmembrane transporter activity	1	-4.60695	8.16469	-10.9743	1.8637e-07	7.95436e-06	7.67654	6.97821	9.18202
PHC1	Polyhomeotic homolog 1 (Drosophila)	1911	Sex chromatin	Multicellular organismal development	DNA binding	18	4.58255	6.9888	8.69388	2.09241e-06	4.35305e-05	5.16865	8.06437	5.86822
MLF1	Myeloid leukemia factor 1	4291	Nucleus	Myeloid progenitor cell differentiation	DNA binding	5	4.57934	5.1898	9.16587	1.22095e-06	2.98792e-05	5.72959	6.25881	4.06367
SAMD13	Sterile alpha motif domain containing 13	148418	Unknown	Unknown	Unknown	#N/A	-4.57831	4.81859	-11.4866	1.14666e-07	5.98385e-06	8.17621	3.7455	5.94031
MYH14	Myosin, heavy chain 14, non-muscle	79784	Stress fiber	Axon guidance	Microfilament motor activity	11	-4.56355	7.58935	-13.4416	2.10085e-08	1.91514e-06	9.9071	6.65011	8.84027
IFT80	Intraflagellar transport 80 homolog (Chlamydomonas)	57560	Microtubule basal body	Unknown	Unknown	1	4.52245	6.64994	10.9002	2.00265e-07	8.37471e-06	7.60243	7.87259	5.69549
PDE11A	Phosphodiesterase 11A	50940	Unknown	CAMP catabolic process	Cyclic-nucleotide phosphodiesterase activity	#N/A	4.51933	4.3427	5.39843	0.000183616	0.00117491	0.494447	5.64027	3.46417
PRPS2	Phosphoribosyl pyrophosphate synthetase 2	5634	Ribose phosphate diphosphokinase complex	5-phosphoribose 1-diphosphate biosynthetic process	Magnesium ion binding	7	-4.5184	6.61488	-4.00151	0.00189354	0.00690074	-1.92063	5.3517	7.52751
NHS	Nance-Horan syndrome (congenital cataracts and dental anomalies)	4810	Cytoplasm	Lens development in camera-type eye	Unknown	2	4.512	5.20338	9.0556	1.382e-06	3.22034e-05	5.60066	6.41173	4.23796
GABBR1	Gamma-aminobutyric acid (GABA) B receptor, 1	2550	Extracellular region	Adenylate cyclase-inhibiting G-protein coupled receptor signaling pathway	G-protein coupled GABA receptor activity	10	4.50312	5.55707	6.01923	7.09846e-05	0.0005751	1.48608	6.78289	4.61196
SMPDL3A	Sphingomyelin phosphodiesterase, acid-like 3A	10924	Extracellular region	Sphingomyelin catabolic process	Sphingomyelin phosphodiesterase activity	1	-4.49203	9.7264	-12.3965	5.05619e-08	3.29596e-06	9.01451	8.67799	10.8454
GPR133	G protein-coupled receptor 133	283383	Plasma membrane	G-protein coupled receptor signaling pathway	G-protein coupled receptor activity	#N/A	4.48774	5.88014	8.99266	1.48406e-06	3.36823e-05	5.5265	7.54711	5.38112
MLKL	Mixed lineage kinase domain-like	197259	Unknown	Unknown	Protein kinase activity	7	-4.48669	6.40804	-13.6234	1.81444e-08	1.76057e-06	10.0553	5.13008	7.29573
OXNAD1	Oxidoreductase NAD-binding domain containing 1	92106	Mitochondrion	Unknown	Oxidoreductase activity	#N/A	-4.48431	7.08987	-12.2445	5.77596e-08	3.66007e-06	8.87863	5.87138	8.03627
ZNF610	Zinc finger protein 610	162963	Nucleus	Transcription, DNA-dependent	DNA binding	1	4.48392	4.63776	5.80466	9.79865e-05	0.000738459	1.14943	5.91947	3.75471
PHLPP2	PH domain and leucine rich repeat protein phosphatase 2	23035	Photoreceptor inner segment	Protein dephosphorylation	Protein serine/threonine phosphatase activity	13	-4.47828	8.41307	-4.202	0.00133381	0.00526974	-1.56067	7.57368	9.73663
PLGRKT	Plasminogen receptor, C-terminal lysine transmembrane protein	55848	Mitochondrion	Chemotaxis	Unknown	#N/A	-4.47424	8.54754	-9.33829	1.00823e-06	2.61467e-05	5.92867	7.5234	9.68504
GRHL2	Grainyhead-like 2 (Drosophila)	79977	Nucleus	In utero embryonic development	DNA binding	2	-4.4716	4.96617	-8.893	1.66261e-06	3.66959e-05	5.4082	3.83262	5.99342
FAM92A1	Family with sequence similarity 92, member A1	137392	Unknown	Unknown	Unknown	2	4.4705	6.51426	8.09501	4.28239e-06	7.34846e-05	4.42148	7.75487	5.59444
TRPM4	Transient receptor potential cation channel, subfamily M, member 4	54795	Endoplasmic reticulum	Dendritic cell chemotaxis	Calcium activated cation channel activity	1	-4.4674	6.64976	-8.59613	2.34585e-06	4.65422e-05	5.04947	5.47489	7.63432
LCK	Lymphocyte-specific protein tyrosine kinase	3932	Pericentriolar material	Protein phosphorylation	Glycoprotein binding	75	-4.46582	5.8407	-8.64143	2.22452e-06	4.53671e-05	5.10483	4.65951	6.81843
DLL1	Delta-like 1 (Drosophila)	28514	Extracellular region	Cell fate determination	Notch binding	6	-4.45383	5.90428	-5.19174	0.000255011	0.00150107	0.152456	4.7061	6.86115
COTL1	Coactosin-like 1 (Dictyostelium)	23406	Unknown	Unknown	Actin binding	8	-4.43783	7.12333	-7.08887	1.56148e-05	0.000185763	3.06929	6.105	8.25485
ERBB2	V-erb-b2 avian erythroblastic leukemia viral oncogene homolog 2	2064	Nucleus	Positive regulation of protein phosphorylation	RNA polymerase I core binding	111	-4.43691	8.13404	-6.10018	6.29598e-05	0.000527639	1.61142	7.28472	9.43427
SLC52A3	Solute carrier family 52 (riboflavin transporter), member 3	113278	Plasma membrane	Vitamin metabolic process	Riboflavin transporter activity	#N/A	-4.42905	6.7697	-13.8173	1.55478e-08	1.61159e-06	10.2112	5.77498	7.92198
MKL2	MKL/myocardin-like 2	57496	Nucleus	In utero embryonic development	Nucleic acid binding	8	4.42876	8.88478	5.35938	0.000195281	0.00122991	0.430279	10.3324	8.18554
DHX57	DEAH (Asp-Glu-Ala-Asp/His) box polypeptide 57	90957	Unknown	Unknown	Nucleic acid binding	9	4.42798	6.12362	7.64633	7.51405e-06	0.0001119	3.83408	7.33393	5.18729
EZH2	Enhancer of zeste homolog 2 (Drosophila)	2146	ESC/E(Z) complex	Negative regulation of transcription from RNA polymerase II promoter	Core promoter binding	96	-4.42747	5.38978	-3.54166	0.00429715	0.0131594	-2.75675	4.05948	6.20596
CYP2B6	Cytochrome P450, family 2, subfamily B, polypeptide 6	1555	Endoplasmic reticulum	Xenobiotic metabolic process	Monooxygenase activity	#N/A	-4.42487	4.50791	-12.3293	5.36143e-08	3.4502e-06	8.95469	3.40496	5.55059
ZNF512	Zinc finger protein 512	84450	Nucleus	Transcription, DNA-dependent	DNA binding	2	4.42149	7.47477	9.97035	5.11444e-07	1.63327e-05	6.63318	8.5827	6.43817
TRPC1	Transient receptor potential cation channel, subfamily C, member 1	7220	Plasma membrane	Calcium ion transport	Cation channel activity	15	4.42088	4.96799	8.66838	2.15556e-06	4.43404e-05	5.13766	6.13292	3.98859
FZD3	Frizzled family receptor 3	7976	Cytoplasm	Establishment of planar polarity	G-protein coupled receptor activity	1	4.41978	5.04342	15.8513	3.429e-09	6.08402e-07	11.7225	6.0808	3.93682
DAPK2	Death-associated protein kinase 2	23604	Cytoplasm	Protein phosphorylation	Protein serine/threonine kinase activity	1	-4.4134	6.89284	-9.06614	1.36566e-06	3.1998e-05	5.61304	5.84059	7.98248
SIPA1L1	Signal-induced proliferation-associated 1 like 1	26037	Unknown	Unknown	Unknown	12	4.40605	6.7644	5.05641	0.000317234	0.00177479	-0.0745987	7.98008	5.8406
PODXL2	Podocalyxin-like 2	50512	Integral to plasma membrane	Leukocyte tethering or rolling	Protein binding	2	4.402	5.999	7.48757	9.21913e-06	0.000128943	3.6203	7.15136	5.0132
SYTL4	Synaptotagmin-like 4	94121	Nucleus	Intracellular protein transport	Transporter activity	9	-4.39692	4.72523	-5.34304	0.00020039	0.00125342	0.403378	3.54393	5.68043
SEMA4F	Sema domain, immunoglobulin domain (Ig), transmembrane domain (TM) and short cytoplasmic domain, (semaphorin) 4F	10505	Endoplasmic reticulum	Cell-cell signaling	Receptor activity	#N/A	4.38677	5.71214	8.51063	2.59469e-06	5.01619e-05	4.94434	6.90899	4.77583
SLC16A5	Solute carrier family 16 (monocarboxylate transporter), member 5	9121	Integral to plasma membrane	Monocarboxylic acid transport	Monocarboxylic acid transmembrane transporter activity	2	-4.37742	6.49591	-7.58066	8.1743e-06	0.000118881	3.74605	5.58809	7.71817
GOT1	Glutamic-oxaloacetic transaminase 1, soluble	2805	Cytoplasm	Sulfur amino acid metabolic process	L-aspartate:2-oxoglutarate aminotransferase activity	4	-4.37539	9.02675	-5.51047	0.000154053	0.00102537	0.677399	7.72887	9.85829
DHFR	Dihydrofolate reductase	1719	Unknown	Unknown	Unknown	8	-4.37386	6.65326	-3.77429	0.00283168	0.00947966	-2.33232	5.31627	7.44517
TRIM31	Tripartite motif containing 31	11074	Mitochondrion	Protein ubiquitination	Zinc ion binding	16	-4.37049	4.91496	-10.2278	3.9176e-07	1.38132e-05	6.90929	3.86248	5.99028
CTSH	Cathepsin H	1512	Outer dense fiber	Metanephros development	Endopeptidase activity	4	-4.36895	8.71273	-4.99162	0.000352512	0.00192533	-0.184171	7.8225	9.94979
NAPB	N-ethylmaleimide-sensitive factor attachment protein, beta	63908	Synaptobrevin 2-SNAP-25-syntaxin-1a complex	Intracellular protein transport	Syntaxin binding	3	4.36744	7.54751	5.6223	0.000129524	0.000905795	0.858254	8.55397	6.42718
ZNF853	Zinc finger protein 853	54753	Unknown	Unknown	Nucleic acid binding	#N/A	4.36406	6.42283	5.56892	0.000140672	0.000959441	0.772147	7.49106	5.36539
PIK3CG	Phosphatidylinositol-4,5-bisphosphate 3-kinase, catalytic subunit gamma	5294	Cytoplasm	Angiogenesis	Protein kinase activity	17	-4.36387	5.2664	-7.04028	1.66728e-05	0.000194621	3.00073	4.26294	6.38855
CAPG	Capping protein (actin filament), gelsolin-like	822	Nucleus	Protein complex assembly	Actin binding	1	-4.36283	6.47265	-8.71271	2.04705e-06	4.2802e-05	5.19149	5.41685	7.54211
SP4	Sp4 transcription factor	6671	Nucleus	Transcription, DNA-dependent	DNA binding	6	4.36127	7.64147	8.31024	3.29606e-06	6.00267e-05	4.69474	8.53182	6.40707
FAM228B	Family with sequence similarity 228, member B	375190	Unknown	Unknown	Unknown	#N/A	4.35737	7.20012	5.45703	0.000167472	0.00109129	0.590345	8.48215	6.3587
CD3D	CD3d molecule, delta (CD3-TCR complex)	915	Cytoplasm	Cell surface receptor signaling pathway	Transcription coactivator activity	10	-4.35217	7.82467	-8.40779	2.93211e-06	5.47622e-05	4.81682	6.64412	8.76586
TNFRSF10D	Tumor necrosis factor receptor superfamily, member 10d, decoy with truncated death domain	8793	Integral to membrane	Apoptotic process	Transmembrane signaling receptor activity	7	-4.34946	5.23586	-12.9346	3.19172e-08	2.46219e-06	9.48299	4.16385	6.28468
ARHGEF9	Cdc42 guanine nucleotide exchange factor (GEF) 9	23229	Cytosol	Small GTPase mediated signal transduction	Rho guanyl-nucleotide exchange factor activity	5	4.3427	7.6699	3.26406	0.00710544	0.0196722	-3.26485	8.93898	6.82039
DNAJC18	DnaJ (Hsp40) homolog, subfamily C, member 18	202052	Integral to membrane	Unknown	Unknown	#N/A	4.3346	5.3372	11.4301	1.20865e-07	6.02746e-06	8.12213	6.38168	4.26578
CSRNP3	Cysteine-serine-rich nuclear protein 3	80034	Nucleus	Transcription, DNA-dependent	DNA binding	#N/A	4.33185	5.27852	5.23269	0.000238829	0.00143228	0.220677	6.24382	4.12884
NPY6R	Neuropeptide Y receptor Y6 (pseudogene)	4888	Integral to membrane	Unknown	Unknown	#N/A	-4.33163	5.5216	-14.8094	7.26486e-09	9.83674e-07	10.9755	4.49842	6.61333
HAPLN4	Hyaluronan and proteoglycan link protein 4	404037	Proteinaceous extracellular matrix	Cell adhesion	Hyaluronic acid binding	#N/A	-4.33114	6.11629	-10.0952	4.49117e-07	1.51153e-05	6.76782	5.18255	7.2973
AGPAT6	1-acylglycerol-3-phosphate O-acyltransferase 6	137964	Endoplasmic reticulum	Glandular epithelial cell maturation	Glycerol-3-phosphate O-acyltransferase activity	3	4.32196	8.49804	6.61469	2.999e-05	0.000303072	2.38672	9.7212	7.60951
EFHD2	EF-hand domain family, member D2	79180	Membrane raft	Unknown	Calcium ion binding	6	-4.32134	8.29809	-5.63132	0.000127735	0.000896606	0.872768	7.01497	9.12645
CCNA2	Cyclin A2	890	Female pronucleus	Regulation of cyclin-dependent protein serine/threonine kinase activity	Protein binding	66	-4.31188	5.18841	-4.22404	0.00128376	0.00510544	-1.5213	3.93402	6.04233
RELB	V-rel avian reticuloendotheliosis viral oncogene homolog B	5971	Nucleus	Transcription, DNA-dependent	DNA binding	45	-4.31093	5.79901	-7.13181	1.47396e-05	0.000177389	3.12962	4.66229	6.77029
SAT1	Spermidine/spermine N1-acetyltransferase 1	6303	Intracellular	Angiogenesis	Diamine N-acetyltransferase activity	60	-4.31068	10.5438	-15.0951	5.88563e-09	8.40647e-07	11.1857	9.55459	11.6625
UNC13A	Unc-13 homolog A (C. elegans)	23025	Cytoplasm	Positive regulation of neurotransmitter secretion	Diacylglycerol binding	3	4.29691	5.80935	9.06353	1.36969e-06	3.1998e-05	5.60998	6.8303	4.72699
CXXC5	CXXC finger protein 5	51523	Nucleus	Signal transduction	DNA binding	7	4.28949	9.47468	14.0397	1.30553e-08	1.49673e-06	10.3873	10.4431	8.34227
SETD9	SET domain containing 9	133383	Unknown	Unknown	Methyltransferase activity	#N/A	-4.28643	6.64828	-3.50427	0.00459697	0.0139153	-2.82514	5.50755	7.60733
MKLN1-AS1	MKLN1 antisense RNA 1 (head to head)	378805	Unknown	Unknown	Unknown	#N/A	4.27589	6.17084	9.01584	1.44556e-06	3.31251e-05	5.55386	7.16322	5.067
RAC2	Ras-related C3 botulinum toxin substrate 2 (rho family, small GTP binding protein Rac2)	5880	Nuclear envelope	Signal transduction	GTPase activity	19	-4.27381	7.14625	-6.33403	4.47457e-05	0.000408934	1.96834	5.99045	8.08597
UBE2C	Ubiquitin-conjugating enzyme E2C	11065	Nucleoplasm	Mitotic cell cycle	Ubiquitin-protein ligase activity	61	-4.27129	7.35174	-2.80853	0.0163179	0.0383479	-4.09346	6.10143	8.1961
TCEAL4	Transcription elongation factor A (SII)-like 4	79921	Nucleus	Transcription, DNA-dependent	Unknown	5	4.26828	8.7001	6.49764	3.53911e-05	0.000341536	2.21355	9.89517	7.80152
FAS	Fas cell surface death receptor	355	Extracellular region	Immunoglobulin production	Signal transducer activity	56	-4.25971	6.92723	-6.29181	4.7565e-05	0.000427987	1.90447	5.76359	7.85435
TMEM133	Transmembrane protein 133	83935	Integral to membrane	Unknown	Unknown	#N/A	-4.25908	5.34209	-7.38705	1.05097e-05	0.000140507	3.48332	4.4894	6.57994
MYO1E	Myosin IE	4643	Cytoplasm	Vasculogenesis	Microfilament motor activity	11	-4.25404	6.65228	-12.5731	4.33944e-08	2.99421e-06	9.17039	5.67321	7.76204
ZNF415	Zinc finger protein 415	55786	Nucleolus	Transcription, DNA-dependent	DNA binding	1	4.24366	5.19543	3.97312	0.00199059	0.00718488	-1.97187	6.48657	4.40126
FAM216A	Family with sequence similarity 216, member A	29902	Unknown	Unknown	Unknown	#N/A	4.22385	5.52725	8.50828	2.60192e-06	5.01798e-05	4.94144	6.56051	4.48195
PPARGC1B	Peroxisome proliferator-activated receptor gamma, coactivator 1 beta	133522	Nucleus	Ossification	Nucleotide binding	16	-4.20041	5.87958	-4.19027	0.00136124	0.0053553	-1.58161	4.72513	6.79566
YPEL2	Yippee-like 2 (Drosophila)	388403	Nucleolus	Unknown	Unknown	2	4.19118	7.96327	13.8174	1.55463e-08	1.61159e-06	10.2113	9.25037	7.18301
MGAT4B	Mannosyl (alpha-1,3-)-glycoprotein beta-1,4-N-acetylglucosaminyltransferase, isozyme B	11282	Golgi membrane	N-glycan processing	Alpha-1,3-mannosylglycoprotein 4-beta-N-acetylglucosaminyltransferase activity	6	-4.1842	9.93223	-11.3246	1.33429e-07	6.30392e-06	8.02049	8.8874	10.9523
ABHD17C	Abhydrolase domain containing 17C	58489	Unknown	Unknown	Hydrolase activity	#N/A	-4.17719	8.16018	-7.79039	6.25724e-06	9.71436e-05	4.02536	6.95003	9.01256
OSTF1	Osteoclast stimulating factor 1	26578	Intracellular	Ossification	SH3 domain binding	18	-4.16425	7.49611	-10.2724	3.7431e-07	1.34752e-05	6.95644	6.28231	8.34036
PTPRZ1	Protein tyrosine phosphatase, receptor-type, Z polypeptide 1	5803	Proteinaceous extracellular matrix	Protein dephosphorylation	Transmembrane receptor protein tyrosine phosphatase activity	7	4.16392	4.19657	5.58364	0.0001375	0.000943506	0.795932	5.22412	3.16617
PLS3	Plastin 3	5358	Cytoplasm	Unknown	Actin binding	14	4.13664	9.25071	5.95644	7.7955e-05	0.000617869	1.38824	10.4271	8.37865
ZSCAN18	Zinc finger and SCAN domain containing 18	65982	Nucleus	Regulation of transcription from RNA polymerase II promoter	Sequence-specific DNA binding RNA polymerase II transcription factor activity	7	4.12817	8.17214	2.48081	0.0296128	0.0616789	-4.67565	9.75574	7.71024
ANO10	Anoctamin 10	55129	Intracellular	Cell death	Unknown	1	-4.12386	8.31174	-9.92601	5.35774e-07	1.67615e-05	6.58501	7.41502	9.45901
OAT	Ornithine aminotransferase	4942	Mitochondrion	Visual perception	Ornithine-oxo-acid transaminase activity	16	-4.12378	12.0646	-5.62942	0.00012811	0.000897621	0.869704	11.334	13.3779
FAM195A	Family with sequence similarity 195, member A	84331	Unknown	Unknown	Unknown	1	-4.11855	8.44002	-9.75171	6.44214e-07	1.88262e-05	6.39386	7.4081	9.45024
GMDS	GDP-mannose 4,6-dehydratase	2762	Cytoplasm	Notch signaling pathway	GDP-mannose 4,6-dehydratase activity	4	-4.11809	8.7379	-9.20904	1.16351e-06	2.91346e-05	5.77972	7.73292	9.77489
PTP4A1	Protein tyrosine phosphatase type IVA, member 1	7803	Cytoplasm	Cell cycle	Protein tyrosine phosphatase activity	10	-4.11495	8.67979	-8.98466	1.49761e-06	3.37802e-05	5.51704	7.61431	9.65518
GLCE	Glucuronic acid epimerase	26035	Golgi membrane	Carbohydrate metabolic process	Racemase and epimerase activity, acting on carbohydrates and derivatives	2	-4.11122	5.10438	-7.27493	1.21813e-05	0.00015549	3.32898	4.09956	6.13913
DNAJB2	DnaJ (Hsp40) homolog, subfamily B, member 2	3300	Proteasome complex	Protein folding	Protein binding	12	4.10533	7.33501	8.90597	1.63812e-06	3.63313e-05	5.42365	8.51322	6.47572
HMMR	Hyaluronan-mediated motility receptor (RHAMM)	3161	Cytoplasm	Carbohydrate metabolic process	Hyaluronic acid binding	16	-4.1026	5.5245	-2.85191	0.0150753	0.0361002	-4.01525	4.23118	6.26772
ZC2HC1A	Zinc finger, C2HC-type containing 1A	51101	Unknown	Unknown	Metal ion binding	#N/A	4.10176	5.55989	10.9955	1.82589e-07	7.81986e-06	7.69765	6.61285	4.57661
TBX10	T-box 10	347853	Nucleus	Transcription, DNA-dependent	DNA binding	#N/A	-4.10169	5.30066	-13.7875	1.59197e-08	1.62602e-06	10.1874	4.25974	6.29596
PLEKHM3	Pleckstrin homology domain containing, family M, member 3	389072	Unknown	Intracellular signal transduction	Phospholipid binding	1	4.1016	5.5246	7.93125	5.244e-06	8.52493e-05	4.20991	6.61025	4.57406
P4HTM	Prolyl 4-hydroxylase, transmembrane (endoplasmic reticulum)	54681	Endoplasmic reticulum membrane	Unknown	Iron ion binding	4	4.09385	9.77581	6.29147	4.75885e-05	0.000427987	1.90395	10.8819	8.84839
IKZF4	IKAROS family zinc finger 4 (Eos)	64375	Nucleus	Transcription, DNA-dependent	DNA binding	14	4.09112	5.75951	6.49949	3.52983e-05	0.000341437	2.2163	6.91298	4.88048
MPP2	Membrane protein, palmitoylated 2 (MAGUK p55 subfamily member 2)	4355	Integral to plasma membrane	Signal transduction	Guanylate kinase activity	6	4.08974	6.24132	8.11648	4.17103e-06	7.24534e-05	4.44899	7.32406	5.29205
CTBS	Chitobiase, di-N-acetyl-	1486	Lysosome	Chitin catabolic process	Chitinase activity	2	-4.08734	6.3057	-8.48419	2.67725e-06	5.13139e-05	4.91167	5.23932	7.27048
FAM219A	Family with sequence similarity 219, member A	203259	Unknown	Unknown	Unknown	#N/A	4.0789	6.43852	8.52219	2.55944e-06	4.96691e-05	4.95861	7.44261	5.41443
GPSM2	G-protein signaling modulator 2	29899	Nucleus	Establishment of mitotic spindle orientation	GDP-dissociation inhibitor activity	7	-4.07837	6.11583	-5.03795	0.000326891	0.00181736	-0.105766	5.08339	7.11138
F10	Coagulation factor X	2159	Extracellular region	Proteolysis	Serine-type endopeptidase activity	9	4.07657	7.37224	5.36052	0.000194929	0.00122832	0.43216	8.53586	6.5085
HENMT1	HEN1 methyltransferase homolog 1 (Arabidopsis)	113802	P granule	RNA methylation	RNA binding	1	-4.06831	6.32176	-5.55279	0.000144239	0.000978397	0.746035	5.37136	7.39579
CAPN10	Calpain 10	11132	Cell	Proteolysis	SNARE binding	4	-4.05285	4.53468	-8.89257	1.66343e-06	3.66959e-05	5.40769	3.49062	5.50956
HLTF	Helicase-like transcription factor	6596	Nucleus	Transcription, DNA-dependent	DNA binding	24	4.05268	8.51027	9.3127	1.0371e-06	2.66683e-05	5.89932	9.42335	7.40448
BBX	Bobby sox homolog (Drosophila)	56987	Nucleus	Transcription, DNA-dependent	DNA binding	6	4.05206	7.12103	8.81052	1.82785e-06	3.95134e-05	5.3095	8.09164	6.07298
C1orf122	Chromosome 1 open reading frame 122	127687	Unknown	Unknown	Unknown	1	4.04652	9.13217	5.18009	0.000259824	0.00152217	0.133003	10.3682	8.3515
ACOX1	Acyl-CoA oxidase 1, palmitoyl	51	Mitochondrion	Very long-chain fatty acid metabolic process	Acyl-CoA dehydrogenase activity	11	-4.03558	8.33056	-10.08	4.56227e-07	1.52084e-05	6.75155	7.40053	9.41331
SNHG8	Small nucleolar RNA host gene 8 (non-protein coding)	100093630	Unknown	Unknown	Unknown	#N/A	4.03207	10.287	8.62372	2.27114e-06	4.59543e-05	5.08321	11.3563	9.34481
SPPL2A	Signal peptide peptidase like 2A	84888	Lysosomal membrane	Membrane protein ectodomain proteolysis	Aspartic-type endopeptidase activity	2	-4.0269	9.5402	-10.0429	4.74184e-07	1.56632e-05	6.71157	8.67108	10.6807
MCF2L	MCF.2 cell line derived transforming sequence-like	23263	Cytosol	Small GTPase mediated signal transduction	Rho guanyl-nucleotide exchange factor activity	8	4.01399	8.34647	4.5779	0.000700652	0.0032008	-0.89636	9.5171	7.51207
SLC35G1	Solute carrier family 35, member G1	159371	Integral to membrane	Unknown	Unknown	1	-4.01009	5.83302	-4.82676	0.0004622	0.00235847	-0.465401	4.68739	6.69102
GPR35	G protein-coupled receptor 35	2859	Integral to plasma membrane	G-protein coupled receptor signaling pathway	G-protein coupled receptor activity	#N/A	-4.00809	7.3347	-10.7773	2.2579e-07	9.13457e-06	7.47871	6.21555	8.21846
LRR1	Leucine rich repeat protein 1	122769	Unknown	Protein ubiquitination	Unknown	17	-4.00551	7.08507	-4.5381	0.000749436	0.00337858	-0.965974	5.87849	7.88047
UBE2E2	Ubiquitin-conjugating enzyme E2E 2	7325	Unknown	ISG15-protein conjugation	Ubiquitin-protein ligase activity	63	4.00292	6.84982	10.67	2.50993e-07	9.95954e-06	7.3695	7.98325	5.98219
CAPRIN2	Caprin family member 2	65981	Cytoplasm	Negative regulation of translation	RNA binding	3	4.00032	7.80524	7.18774	1.36772e-05	0.00016869	3.20786	8.86781	6.86769
GNG12	Guanine nucleotide binding protein (G protein), gamma 12	55970	Heterotrimeric G-protein complex	Energy reserve metabolic process	Signal transducer activity	12	-3.99444	7.22093	-8.31022	3.29615e-06	6.00267e-05	4.69471	6.30888	8.30688
EPHA10	EPH receptor A10	284656	Extracellular region	Unknown	Ephrin receptor activity	#N/A	3.98532	5.64483	4.90061	0.000409191	0.00215254	-0.339	6.82026	4.82556
PTPLAD1	Protein tyrosine phosphatase-like A domain containing 1	51495	Unknown	Fatty acid biosynthetic process	GTPase activator activity	22	3.97523	9.71703	8.10693	4.22016e-06	7.2899e-05	4.43676	10.8046	8.81354
LIX1L	Lix1 homolog (mouse)-like	128077	Unknown	Unknown	Unknown	#N/A	3.96478	8.90963	9.06294	1.37061e-06	3.1998e-05	5.60928	9.93398	7.94674
C12orf76	Chromosome 12 open reading frame 76	400073	Unknown	Unknown	Unknown	#N/A	3.9564	7.16504	9.30319	1.04805e-06	2.68388e-05	5.8884	8.19085	6.20666
AGAP2-AS1	AGAP2 antisense RNA 1	100130776	Unknown	Unknown	Unknown	#N/A	3.94949	6.06909	8.16407	3.93522e-06	6.90016e-05	4.50975	6.93209	4.95043
CACNA1D	Calcium channel, voltage-dependent, L type, alpha 1D subunit	776	Plasma membrane	Energy reserve metabolic process	Voltage-gated calcium channel activity	1	3.94153	6.55636	5.92141	8.21572e-05	0.000641353	1.3334	7.60661	5.62786
ZNF529	Zinc finger protein 529	57711	Nucleus	Transcription, DNA-dependent	DNA binding	2	3.94018	5.21728	4.11885	0.00154156	0.00588932	-1.70952	6.28889	4.31063
TNFAIP8	Tumor necrosis factor, alpha-induced protein 8	25816	Cytoplasm	Negative regulation of apoptotic process	Cysteine-type endopeptidase inhibitor activity involved in apoptotic process	3	-3.93404	6.34414	-3.35317	0.00604313	0.0173379	-3.10172	5.03458	7.01059
TMEM120A	Transmembrane protein 120A	83862	Unknown	Unknown	Unknown	3	-3.93192	8.80723	-9.53327	8.14664e-07	2.22866e-05	6.15018	7.85757	9.8328
LAMA3	Laminin, alpha 3	3909	Extracellular region	Cell adhesion	Receptor binding	3	-3.92893	5.54256	-6.06394	6.6426e-05	0.00054818	1.55542	4.47962	6.45376
SLC39A11	Solute carrier family 39, member 11	201266	Integral to membrane	Zinc ion transport	Metal ion transmembrane transporter activity	3	-3.92725	7.23613	-10.2614	3.78518e-07	1.35481e-05	6.94487	6.15535	8.12887
TTC36	Tetratricopeptide repeat domain 36	143941	Unknown	Unknown	Unknown	1	-3.92438	5.98807	-10.3633	3.4123e-07	1.25759e-05	7.05215	5.03775	7.01022
OAF	OAF homolog (Drosophila)	220323	Unknown	Unknown	Unknown	#N/A	-3.92171	8.31187	-7.58347	8.14489e-06	0.000118593	3.74981	7.44458	9.41606
MTUS1	Microtubule associated tumor suppressor 1	57509	Nucleus	Cellular response to peptide hormone stimulus	Unknown	3	-3.91693	6.61672	-2.95563	0.0124731	0.0310081	-3.82748	5.38541	7.35513
CALD1	Caldesmon 1	800	Cytosol	Cellular component movement	Actin binding	14	3.91594	7.79949	4.35879	0.00101749	0.00427509	-1.28176	9.02185	7.05249
TERF2IP	Telomeric repeat binding factor 2, interacting protein	54386	Nuclear chromosome	Telomere maintenance	Protein binding	137	3.91351	9.20844	4.10441	0.00158094	0.00600835	-1.73544	10.4786	8.51009
BACE1	Beta-site APP-cleaving enzyme 1	23621	Endosome	Proteolysis	Aspartic-type endopeptidase activity	7	3.90822	6.85198	9.31633	1.03295e-06	2.66166e-05	5.90349	7.83783	5.87131
NBL1	Neuroblastoma 1, DAN family BMP antagonist	4681	Extracellular region	Nervous system development	Morphogen activity	2	-3.90361	8.4795	-3.87718	0.00235841	0.00820624	-2.14547	7.99138	9.95619
STAP2	Signal transducing adaptor family member 2	55620	Nucleus	Unknown	Protein binding	8	-3.90332	8.85938	-7.62241	7.74765e-06	0.000114418	3.80208	7.97919	9.94389
ID2	Inhibitor of DNA binding 2, dominant negative helix-loop-helix protein	3398	Chromatin	Negative regulation of transcription from RNA polymerase II promoter	Protein binding	33	-3.90292	8.72032	-6.14938	5.85587e-05	0.000499175	1.68714	7.56172	9.52628
CCDC28B	Coiled-coil domain containing 28B	79140	Cytoplasm	Cilium assembly	Protein binding	1	3.9018	6.19205	5.99804	7.32591e-05	0.000589164	1.45313	7.2643	5.30016
MOAP1	Modulator of apoptosis 1	64112	Cytoplasm	Activation of cysteine-type endopeptidase activity involved in apoptotic process	Protein binding	12	3.89153	9.53574	4.71032	0.000560934	0.00271716	-0.666107	10.7028	8.74249
ABLIM3	Actin binding LIM protein family, member 3	22885	Cytoplasm	Cytoskeleton organization	Actin binding	3	3.88783	6.9053	3.18563	0.00819646	0.0221016	-3.40831	8.03263	6.07366
USP27X	Ubiquitin specific peptidase 27, X-linked	389856	Unknown	Ubiquitin-dependent protein catabolic process	Ubiquitin thiolesterase activity	2	3.88565	7.12641	3.82289	0.002597	0.00884419	-2.24398	8.02543	6.06727
CMTM8	CKLF-like MARVEL transmembrane domain containing 8	152189	Extracellular space	Chemotaxis	Cytokine activity	#N/A	3.87899	7.5393	11.7651	8.87334e-08	5.03228e-06	8.43927	8.49462	6.53894
NDFIP2	Nedd4 family interacting protein 2	54602	Golgi membrane	Signal transduction	Signal transducer activity	12	-3.87117	8.05104	-12.7437	3.75035e-08	2.69244e-06	9.31897	7.0415	8.99427
SLC4A7	Solute carrier family 4, sodium bicarbonate cotransporter, member 7	9497	Plasma membrane	Ion transport	Inorganic anion exchanger activity	2	-3.86533	5.0348	-7.1705	1.39957e-05	0.0001711	3.18378	3.90837	5.85896
SLC31A1	Solute carrier family 31 (copper transporter), member 1	1317	Plasma membrane	Copper ion transport	Copper ion transmembrane transporter activity	0	-3.8644	6.9258	-8.60496	2.32165e-06	4.63584e-05	5.06028	5.85528	7.80552
XPNPEP1	X-prolyl aminopeptidase (aminopeptidase P) 1, soluble	7511	Cytoplasm	Proteolysis	Aminopeptidase activity	15	-3.86273	9.29583	-10.9996	1.81876e-07	7.81627e-06	7.70168	8.27308	10.2227
ZEB1-AS1	ZEB1 antisense RNA 1	220930	Unknown	Unknown	Unknown	#N/A	3.85451	4.90648	10.0219	4.84626e-07	1.58814e-05	6.689	5.79352	3.84697
IDH3A	Isocitrate dehydrogenase 3 (NAD+) alpha	3419	Mitochondrion	Carbohydrate metabolic process	Magnesium ion binding	14	-3.85172	8.00592	-8.52737	2.54381e-06	4.95205e-05	4.965	7.01558	8.96109
FBXO2	F-box protein 2	26232	Endoplasmic reticulum	Cellular protein modification process	Beta-amyloid binding	21	3.84944	7.04998	9.24402	1.11909e-06	2.81791e-05	5.8202	7.95043	6.00578
TRIM68	Tripartite motif containing 68	55128	Nucleus	Protein autoubiquitination	Ubiquitin-protein ligase activity	5	3.84793	7.76996	5.05321	0.000318889	0.00178165	-0.0800077	8.82921	6.88512
LPAR1	Lysophosphatidic acid receptor 1	1902	Plasma membrane	Activation of MAPK activity	G-protein alpha-subunit binding	1	-3.84237	6.74596	-8.94538	1.56605e-06	3.49825e-05	5.47051	5.71312	7.65511
CEP170	Centrosomal protein 170kDa	9859	Centrosome	Unknown	Protein binding	14	3.82569	6.26266	7.60778	7.89441e-06	0.000116034	3.78246	7.16318	5.22746
CD3E	CD3e molecule, epsilon (CD3-TCR complex)	916	Immunological synapse	Positive regulation of T cell anergy	Transmembrane signaling receptor activity	19	-3.82104	5.85917	-9.18449	1.19581e-06	2.95992e-05	5.75123	4.75472	6.68869
BZRAP1	Benzodiazapine receptor (peripheral) associated protein 1	9256	Cytoplasm	Unknown	Protein binding	3	3.80854	6.22839	6.44122	3.83568e-05	0.000362954	2.12941	7.41735	5.48811
RHOD	Ras homolog family member D	29984	Cytosol	GTP catabolic process	GTPase activity	7	-3.80606	7.27906	-7.59324	8.04319e-06	0.00011768	3.76295	6.26907	8.19737
IL15RA	Interleukin 15 receptor, alpha	3601	Golgi membrane	Signal transduction	Signal transducer activity	7	-3.80399	6.79032	-7.36379	1.08352e-05	0.000143315	3.45143	5.48697	7.41448
MAGED2	Melanoma antigen family D, 2	10916	Unknown	Unknown	Unknown	18	3.79929	7.77994	5.70264	0.000114476	0.000824707	0.987102	8.9775	7.05177
CYFIP2	Cytoplasmic FMR1 interacting protein 2	26999	Cytoplasm	Apoptotic process	Protein binding	20	3.79578	7.65801	6.90086	2.01567e-05	0.000224325	2.80226	8.45505	6.53066
FAM174B	Family with sequence similarity 174, member B	400451	Integral to membrane	Unknown	Unknown	1	3.78388	7.64692	8.61977	2.28168e-06	4.59927e-05	5.07839	8.63715	6.71729
C1orf216	Chromosome 1 open reading frame 216	127703	Unknown	Unknown	Unknown	5	3.78354	6.41727	7.44097	9.79499e-06	0.00013519	3.55696	7.55283	5.63309
FRMD4B	FERM domain containing 4B	23150	Ruffle	Establishment of epithelial cell polarity	Unknown	#N/A	3.77987	7.3579	5.602	0.00013365	0.000926172	0.825546	8.54883	6.6305
MMP28	Matrix metallopeptidase 28	79148	Proteinaceous extracellular matrix	Proteolysis	Metalloendopeptidase activity	#N/A	-3.77612	5.76753	-13.6688	1.7497e-08	1.72471e-06	10.092	4.96542	6.88233
SOGA1	Suppressor of glucose, autophagy associated 1	140710	Extracellular space	Regulation of autophagy	Unknown	#N/A	3.77439	6.23918	9.21533	1.15537e-06	2.89893e-05	5.78702	7.40171	5.48546
PLCB3	Phospholipase C, beta 3 (phosphatidylinositol-specific)	5331	Cytosol	Regulation of systemic arterial blood pressure	Phosphatidylinositol phospholipase C activity	6	-3.77328	7.00609	-9.8313	5.9202e-07	1.79339e-05	6.48151	6.22223	8.13805
NME4	NME/NM23 nucleoside diphosphate kinase 4	4833	Mitochondrion	GTP biosynthetic process	Nucleoside diphosphate kinase activity	12	3.77078	8.79895	6.14429	5.89983e-05	0.000501203	1.67932	9.83391	7.91905
CHP1	Calcineurin-like EF-hand protein 1	11261	Golgi membrane	Microtubule bundle formation	Protein kinase inhibitor activity	#N/A	-3.76467	7.83227	-12.9146	3.24578e-08	2.48843e-06	9.46592	6.90319	8.81572
EFHC2	EF-hand domain (C-terminal) containing 2	80258	Unknown	Unknown	Calcium ion binding	2	-3.76358	4.17273	-10.4786	3.0374e-07	1.14664e-05	7.17247	3.30123	5.21334
LINC00926	Long intergenic non-protein coding RNA 926	283663	Unknown	Unknown	Unknown	#N/A	-3.75939	5.75356	-8.66864	2.15489e-06	4.43404e-05	5.13798	4.79279	6.70329
SPAG5	Sperm associated antigen 5	10615	Kinetochore	Mitotic sister chromatid segregation	Protein binding	5	-3.75875	6.9621	-4.03181	0.00179534	0.00663018	-1.86601	5.79719	7.70745
RBKS	Ribokinase	64080	Unknown	D-ribose catabolic process	Ribokinase activity	2	-3.75611	8.66114	-9.62371	7.38835e-07	2.04829e-05	6.25163	7.67647	9.58571
EHF	Ets homologous factor	26298	Nucleus	Transcription, DNA-dependent	DNA binding	2	-3.74163	5.1063	-6.57403	3.1759e-05	0.000314612	2.32679	4.20603	6.10969
LINC00957	Long intergenic non-protein coding RNA 957	255031	Unknown	Unknown	Unknown	#N/A	3.73699	6.10014	4.9997	0.000347894	0.0019085	-0.17047	7.15449	5.25261
ZNF331	Zinc finger protein 331	55422	Nucleus	Transcription, DNA-dependent	DNA binding	9	3.73681	7.20743	7.51985	8.84146e-06	0.000125786	3.66403	8.19805	6.29624
EPHA2	EPH receptor A2	1969	Plasma membrane	Skeletal system development	Transmembrane receptor protein tyrosine kinase activity	21	-3.73402	5.64398	-11.0412	1.74737e-07	7.56181e-06	7.74293	4.54331	6.44404
DMAP1	DNA methyltransferase 1 associated protein 1	55929	Nucleus	Negative regulation of transcription from RNA polymerase II promoter	RNA polymerase II repressing transcription factor binding	40	3.71771	7.98631	4.25714	0.00121227	0.00488685	-1.4623	9.12299	7.22857
RACGAP1	Rac GTPase activating protein 1	29127	Acrosomal vesicle	Cytokinesis	GTPase activator activity	21	-3.71165	6.83953	-2.87899	0.0143478	0.0346826	-3.96633	5.60744	7.4995
TMC6	Transmembrane channel-like 6	11322	Endoplasmic reticulum membrane	Ion transport	Unknown	1	-3.70097	6.28191	-13.1787	2.60489e-08	2.17132e-06	9.68924	5.31192	7.19982
MFI2	Antigen p97 (melanoma associated) identified by monoclonal antibodies 133.2 and 96.5	4241	Extracellular region	Iron ion transport	Iron ion binding	1	-3.68142	6.96263	-6.91846	1.9677e-05	0.000220307	2.82746	6.06529	7.94555
ENDOV	Endonuclease V	284131	Unknown	DNA repair	Magnesium ion binding	1	3.67927	5.58613	5.47431	0.000163002	0.00107059	0.618544	6.6745	4.79508
SYP	Synaptophysin	6855	Cell junction	Endocytosis	Transporter activity	8	3.67766	6.46701	9.4404	9.01337e-07	2.39713e-05	6.04515	7.39044	5.51166
ETFA	Electron-transfer-flavoprotein, alpha polypeptide	2108	Mitochondrion	Respiratory electron transport chain	Electron carrier activity	11	-3.67674	9.89272	-11.0793	1.6845e-07	7.40631e-06	7.78067	9.04244	10.9209
TSPAN1	Tetraspanin 1	10103	Lysosomal membrane	Unknown	Unknown	1	-3.66655	9.35745	-3.72059	0.00311658	0.010224	-2.43009	8.64782	10.5222
FCGRT	Fc fragment of IgG, receptor, transporter, alpha	2217	Plasma membrane	IgG immunoglobulin transcytosis in epithelial cells mediated by FcRn immunoglobulin receptor	IgG binding	2	-3.65971	9.05129	-8.6782	2.13098e-06	4.41456e-05	5.14961	8.00547	9.8772
FAM127A	Family with sequence similarity 127, member A	8933	Unknown	Unknown	Unknown	3	3.65377	9.40805	5.48914	0.000159268	0.00104773	0.642696	10.5129	8.64351
RPS6KA3	Ribosomal protein S6 kinase, 90kDa, polypeptide 3	6197	Nucleoplasm	Skeletal system development	Magnesium ion binding	24	-3.65358	7.96101	-6.39477	4.09971e-05	0.000382389	2.05981	6.91156	8.78087
ITGA2	Integrin, alpha 2 (CD49B, alpha 2 subunit of VLA-2 receptor)	3673	Plasma membrane	Cell adhesion	Virus receptor activity	14	-3.64842	6.08469	-3.03148	0.010859	0.027654	-3.68958	5.02133	6.8886
NCALD	Neurocalcin delta	83988	Intracellular	Synaptic transmission	Actin binding	4	3.64488	6.3381	7.01911	1.71575e-05	0.000199341	2.97076	7.18653	5.32067
ZFHX3	Zinc finger homeobox 3	463	Nucleus	Negative regulation of transcription from RNA polymerase II promoter	Sequence-specific DNA binding transcription factor activity	8	3.64365	6.71935	4.79855	0.000484315	0.0024353	-0.513876	7.68831	5.82292
SGK2	Serum/glucocorticoid regulated kinase 2	10110	Unknown	Regulation of cell growth	Protein serine/threonine kinase activity	6	-3.64278	6.4352	-9.14647	1.24775e-06	3.02088e-05	5.707	5.30157	7.16661
ILF3-AS1	ILF3 antisense RNA 1 (head to head)	147727	Unknown	Unknown	Unknown	#N/A	3.64013	5.52527	6.66317	2.80168e-05	0.000287578	2.4579	6.61032	4.74633
CDK5RAP2	CDK5 regulatory subunit associated protein 2	55755	Pericentriolar material	G2/M transition of mitotic cell cycle	Protein binding	34	3.63955	6.25658	6.19564	5.47175e-05	0.000477577	1.75804	7.16495	5.30119
SPTLC3	Serine palmitoyltransferase, long chain base subunit 3	55304	Endoplasmic reticulum membrane	Sphingolipid metabolic process	Serine C-palmitoyltransferase activity	#N/A	-3.63911	4.6677	-8.29339	3.36373e-06	6.09783e-05	4.67353	3.75474	5.61833
PITPNA	Phosphatidylinositol transfer protein, alpha	5306	Cytoplasm	Lipid metabolic process	Fatty-acyl-CoA binding	6	-3.63901	9.05939	-6.73864	2.52157e-05	0.000265857	2.56806	8.20554	10.0691
FDX1	Ferredoxin 1	2230	Mitochondrion	Steroid biosynthetic process	Iron ion binding	4	-3.62629	7.77163	-9.88032	5.62152e-07	1.7368e-05	6.53519	6.77949	8.63799
CLDN2	Claudin 2	9075	Plasma membrane	Calcium-independent cell-cell adhesion	Structural molecule activity	6	-3.6213	5.5019	-10.482	3.02726e-07	1.1463e-05	7.17593	4.57408	6.43059
RAP1GAP2	RAP1 GTPase activating protein 2	23108	Centrosome	Regulation of small GTPase mediated signal transduction	GTPase activator activity	3	3.61737	8.30476	9.76396	6.35869e-07	1.86702e-05	6.40739	9.30437	7.44943
MXD1	MAX dimerization protein 1	4084	Nucleus	Transcription, DNA-dependent	DNA binding	14	-3.61216	8.37762	-7.84906	5.81183e-06	9.19527e-05	4.10251	7.54185	9.39471
PROX1	Prospero homeobox 1	5629	Nucleus	Negative regulation of transcription from RNA polymerase II promoter	DNA binding	15	3.60673	5.42325	6.89891	2.02108e-05	0.000224524	2.79947	6.27044	4.41975
NR1H3	Nuclear receptor subfamily 1, group H, member 3	10062	Nuclear chromatin	Negative regulation of transcription from RNA polymerase II promoter	DNA binding	31	-3.59836	6.91899	-5.8718	8.85233e-05	0.000681201	1.25547	6.1255	7.97284
AHCYL2	Adenosylhomocysteinase-like 2	23382	Unknown	One-carbon metabolic process	Adenosylhomocysteinase activity	6	-3.59747	6.69599	-12.1586	6.23075e-08	3.83098e-06	8.80119	5.7464	7.59338
SLC44A2	Solute carrier family 44 (choline transporter), member 2	57153	Plasma membrane	Phospholipid metabolic process	Signal transducer activity	1	-3.59667	6.34887	-9.94603	5.24637e-07	1.666e-05	6.60679	5.48065	7.32732
LOC100129034	Uncharacterized LOC100129034	100129034	Unknown	Unknown	Unknown	#N/A	-3.58193	6.95065	-10.3912	3.31715e-07	1.22982e-05	7.08139	6.00864	7.84937
NOL3	Nucleolar protein 3 (apoptosis repressor with CARD domain)	8996	Nucleolus	MRNA processing	RNA binding	19	3.58096	6.24355	6.24588	5.08487e-05	0.000451423	1.83469	7.16174	5.32139
TIGD1	Tigger transposable element derived 1	200765	Nucleus	Unknown	DNA binding	1	3.58012	6.43861	7.43455	9.87729e-06	0.000135854	3.54821	7.37416	5.53415
CD59	CD59 molecule, complement regulatory protein	966	Extracellular space	Negative regulation of activation of membrane attack complex	Complement binding	11	3.57548	8.44515	3.13756	0.00894725	0.0236889	-3.49613	9.54488	7.70675
C17orf97	Chromosome 17 open reading frame 97	400566	Unknown	Unknown	Unknown	1	3.57196	7.38732	5.16195	0.000267507	0.0015591	0.102683	8.56623	6.72952
DACH1	Dachshund homolog 1 (Drosophila)	1602	Nucleus	Suckling behavior	Nucleotide binding	11	3.56279	6.89363	3.7922	0.00274277	0.00922176	-2.29975	7.94131	6.1083
TTC7B	Tetratricopeptide repeat domain 7B	145567	Unknown	Unknown	Unknown	2	3.55945	5.93279	6.0699	6.58419e-05	0.000544083	1.56465	6.99713	5.16548
CCDC64	Coiled-coil domain containing 64	92558	Cytoplasm	Neuron projection development	Rab GTPase binding	#N/A	3.53675	7.36061	8.20963	3.72281e-06	6.61478e-05	4.56767	8.17559	6.35316
KLHDC9	Kelch domain containing 9	126823	Unknown	Unknown	Unknown	1	3.53182	7.53977	6.59521	3.08241e-05	0.000308152	2.35803	8.52803	6.70762
PFKFB4	6-phosphofructo-2-kinase/fructose-2,6-biphosphatase 4	5210	Cytosol	Carbohydrate metabolic process	6-phosphofructo-2-kinase activity	3	-3.52927	6.90712	-3.59046	0.00393567	0.0122847	-2.66754	5.82082	7.64019
APPL2	Adaptor protein, phosphotyrosine interaction, PH domain and leucine zipper containing 2	55198	Nucleus	Cell cycle	Protein binding	10	-3.52725	8.08059	-5.57487	0.000139382	0.000951689	0.781754	7.1815	9.00005
ACAP3	ArfGAP with coiled-coil, ankyrin repeat and PH domains 3	116983	Unknown	Regulation of ARF GTPase activity	Phospholipid binding	2	3.52544	7.06043	4.92565	0.000392699	0.00208932	-0.296292	8.0656	6.24779
PIAS3	Protein inhibitor of activated STAT, 3	10401	Nucleus	Transcription, DNA-dependent	Nucleic acid binding	45	3.52499	6.83777	8.19779	3.77681e-06	6.66306e-05	4.55264	7.75557	5.93795
PKIG	Protein kinase (cAMP-dependent, catalytic) inhibitor gamma	11142	Unknown	Negative regulation of transcription from RNA polymerase II promoter	CAMP-dependent protein kinase inhibitor activity	4	3.52286	8.78907	3.89501	0.00228508	0.00801261	-2.11315	10.0578	8.24109
JOSD1	Josephin domain containing 1	9929	Unknown	Proteolysis	Omega peptidase activity	11	-3.52277	9.10189	-10.0052	4.93181e-07	1.61192e-05	6.67087	8.12788	9.94459
GPRIN2	G protein regulated inducer of neurite outgrowth 2	9721	Unknown	Unknown	Unknown	8	-3.52179	5.87801	-10.7821	2.2474e-07	9.12179e-06	7.48352	5.07465	6.89096
AURKB	Aurora kinase B	9212	Condensed chromosome, centromeric region	Negative regulation of transcription from RNA polymerase II promoter	Protein serine/threonine kinase activity	74	-3.52093	6.11443	-3.99831	0.00190423	0.00692953	-1.9264	4.98748	6.80343
AP3S1	Adaptor-related protein complex 3, sigma 1 subunit	1176	Golgi apparatus	Intracellular protein transport	Transporter activity	7	-3.51429	10.6845	-4.82881	0.000460634	0.00235338	-0.461881	9.6166	11.4298
TEX2	Testis expressed 2	55852	Integral to membrane	Sphingolipid metabolic process	Unknown	1	3.4947	7.55733	7.08425	1.57123e-05	0.000186597	3.06279	8.59432	6.78916
SMIM6	Small integral membrane protein 6	100130933	Integral to membrane	Unknown	Unknown	#N/A	3.49368	7.90564	3.12886	0.00909049	0.0240017	-3.51203	9.04974	7.245
ASF1B	Anti-silencing function 1B histone chaperone	55723	Chromatin	Nucleosome assembly	Protein binding	35	-3.47789	6.53802	-3.06767	0.0101645	0.0262951	-3.62365	5.42585	7.22407
PUS10	Pseudouridylate synthase 10	150962	Unknown	Pseudouridine synthesis	RNA binding	#N/A	-3.46962	4.78004	-9.82627	5.95177e-07	1.79856e-05	6.47599	3.87691	5.67169
C3orf52	Chromosome 3 open reading frame 52	79669	Endoplasmic reticulum membrane	Unknown	Unknown	1	-3.46769	5.70562	-8.32335	3.24445e-06	5.92589e-05	4.71121	4.74642	6.5404
CHMP2B	Charged multivesicular body protein 2B	25978	Intracellular	Cell death	Protein domain specific binding	13	-3.4611	9.0513	-6.63671	2.90759e-05	0.000295035	2.41909	8.10361	9.89484
NEDD9	Neural precursor cell expressed, developmentally down-regulated 9	4739	Spindle pole	Cytoskeleton organization	Protein binding	28	-3.45282	6.94334	-6.95894	1.86193e-05	0.000211519	2.88524	5.98494	7.77271
P4HB	Prolyl 4-hydroxylase, beta polypeptide	5034	Extracellular region	Protein folding	Protein disulfide isomerase activity	51	-3.44125	10.3574	-4.71745	0.000554298	0.00269553	-0.653777	9.32984	11.1128
KIAA0226L	KIAA0226-like	80183	Unknown	Unknown	Unknown	1	-3.43779	5.42762	-7.35519	1.09583e-05	0.000143997	3.43962	4.50491	6.28639
SERGEF	Secretion regulating guanine nucleotide exchange factor	26297	Nucleus	Signal transduction	Ran guanyl-nucleotide exchange factor activity	3	3.43209	6.98713	5.49824	0.000157021	0.00103844	0.657511	8.01635	6.23726
HMGN3	High mobility group nucleosomal binding domain 3	9324	Chromatin	Unknown	Nucleosomal DNA binding	8	3.42917	10.7809	9.18045	1.20121e-06	2.966e-05	5.74655	11.7672	9.98936
TMPRSS2	Transmembrane protease, serine 2	7113	Extracellular region	Proteolysis	Serine-type endopeptidase activity	#N/A	-3.42692	7.66459	-5.61104	0.000131796	0.000918063	0.840119	6.84929	8.6262
ZNF280B	Zinc finger protein 280B	140883	Nucleus	Transcription, DNA-dependent	DNA binding	2	3.42405	4.41242	7.10406	1.5299e-05	0.000182881	3.09066	5.14372	3.36801
MMP15	Matrix metallopeptidase 15 (membrane-inserted)	4324	Plasma membrane	Cellular protein modification process	Metalloendopeptidase activity	1	-3.42362	7.54482	-9.99624	4.97791e-07	1.61847e-05	6.66122	6.57177	8.3473
NPIPA1	Nuclear pore complex interacting protein family, member A1	9284	Nuclear pore	Protein transport	Unknown	#N/A	3.4201	10.6573	8.87408	1.69904e-06	3.72171e-05	5.38563	11.6549	9.88082
MTM1	Myotubularin 1	4534	Ruffle	Protein dephosphorylation	Phosphatidylinositol-3-phosphatase activity	3	-3.41729	5.55854	-11.3242	1.33489e-07	6.30392e-06	8.02003	4.63377	6.40662
TRAC	T cell receptor alpha constant	28755	Plasma membrane	Cellular defense response	MHC protein binding	#N/A	-3.41437	7.35425	-6.31378	4.60747e-05	0.000417091	1.93774	6.40532	8.17694
HN1	Hematological and neurological expressed 1	51155	Nucleus	Unknown	Unknown	7	-3.41038	8.93083	-10.8957	2.01134e-07	8.38282e-06	7.59796	8.08252	9.85245
MKI67	Antigen identified by monoclonal antibody Ki-67	4288	Chromosome, centromeric region	DNA metabolic process	Protein binding	18	-3.40836	5.52793	-3.65928	0.00347808	0.0111565	-2.54186	4.43215	6.20123
LILRB5	Leukocyte immunoglobulin-like receptor, subfamily B (with TM and ITIM domains), member 5	10990	Integral to membrane	Defense response	Transmembrane signaling receptor activity	#N/A	-3.40754	5.70072	-11.2251	1.46584e-07	6.69329e-06	7.92378	4.86085	6.62958
HECA	Headcase homolog (Drosophila)	51696	Unknown	Respiratory tube development	Unknown	1	-3.4074	7.9866	-10.056	4.67738e-07	1.55329e-05	6.72574	7.19303	8.96171
CLASP2	Cytoplasmic linker associated protein 2	23122	Condensed chromosome kinetochore	Mitotic cell cycle	Protein binding	17	3.39961	6.63695	8.02056	4.69375e-06	7.87789e-05	4.3257	7.55146	5.78609
PFN2	Profilin 2	5217	Cytoplasm	Regulation of actin polymerization or depolymerization	Actin binding	30	3.39457	10.5266	8.24736	3.5562e-06	6.36426e-05	4.61546	11.4902	9.727
RNF141	Ring finger protein 141	50862	Unknown	Regulation of transcription, DNA-dependent	DNA binding	4	-3.38679	7.24912	-9.40527	9.36662e-07	2.46992e-05	6.0052	6.46924	8.22916
LDHA	Lactate dehydrogenase A	3939	Mitochondrion	Pyruvate metabolic process	L-lactate dehydrogenase activity	37	-3.36973	12.1643	-4.85126	0.00044386	0.0022846	-0.423399	11.2656	13.0182
ZNF34	Zinc finger protein 34	80778	Nucleus	Transcription, DNA-dependent	DNA binding	1	3.36549	6.31904	6.59979	3.06257e-05	0.000306751	2.36479	7.27747	5.52666
AMER3	APC membrane recruitment protein 3	205147	Plasma membrane	Wnt receptor signaling pathway	Lipid binding	#N/A	3.3651	5.6409	10.557	2.80822e-07	1.07649e-05	7.25353	6.56866	4.81801
HMGA1	High mobility group AT-hook 1	3159	Nucleus	DNA unwinding involved in DNA replication	DNA binding	68	-3.36125	8.99667	-11.7567	8.94123e-08	5.04741e-06	8.43146	8.11354	9.86254
NCDN	Neurochondrin	23154	Cytosol	Neuron projection development	Unknown	9	3.35479	5.86711	6.08238	6.46373e-05	0.000537706	1.58394	6.83491	5.08869
POC1B	POC1 centriolar protein B	282809	Cytoplasm	Cilium assembly	Unknown	2	-3.35278	6.60714	-9.97224	5.10437e-07	1.63327e-05	6.63523	5.67175	7.41711
TNK2	Tyrosine kinase, non-receptor, 2	10188	Nucleus	Endocytosis	Protein serine/threonine kinase activity	46	3.34999	6.97557	4.97098	0.000364598	0.00197226	-0.219187	7.96982	6.22566
BAIAP2	BAI1-associated protein 2	10458	Ruffle	Axonogenesis	Protein binding	23	3.34853	5.83943	7.54799	8.52581e-06	0.000122985	3.70204	6.49499	4.75146
GDI1	GDP dissociation inhibitor 1	2664	Cytoplasm	Signal transduction	GDP-dissociation inhibitor activity	18	3.34606	8.55016	7.30337	1.1732e-05	0.00015131	3.36828	9.50375	7.76129
NCF4	Neutrophil cytosolic factor 4, 40kDa	4689	Cytosol	Antigen processing and presentation of peptide antigen via MHC class I	Protein binding	7	-3.3427	5.59906	-6.88299	2.06568e-05	0.000228602	2.77664	4.78301	6.52403
IL12RB1	Interleukin 12 receptor, beta 1	3594	External side of plasma membrane	Positive regulation of T cell mediated cytotoxicity	Cytokine receptor activity	4	-3.34095	5.47979	-6.98527	1.79639e-05	0.000206777	2.92272	4.55059	6.29085
DBN1	Drebrin 1	1627	Cytoplasm	Actin filament organization	Actin binding	50	3.34053	7.02571	8.28724	3.38876e-06	6.1175e-05	4.6658	7.90827	6.16819
PELI3	Pellino E3 ubiquitin protein ligase family member 3	246330	Cytosol	Toll signaling pathway	Ligase activity	11	3.33982	6.68335	4.85947	0.000437884	0.00225946	-0.409334	7.79428	6.05451
ATP6V1B2	ATPase, H+ transporting, lysosomal 56/58kDa, V1 subunit B2	526	Golgi apparatus	Cellular iron ion homeostasis	ATP binding	49	3.33915	10.4438	4.71212	0.000559256	0.00271009	-0.663002	11.5283	9.78881
TMEM170B	Transmembrane protein 170B	100113407	Integral to membrane	Unknown	Unknown	#N/A	3.33752	4.40482	6.06442	6.63785e-05	0.000548153	1.55617	5.26889	3.53011
PANK3	Pantothenate kinase 3	79646	Cytoplasm	Coenzyme A biosynthetic process	Pantothenate kinase activity	2	-3.33719	7.88929	-5.74482	0.000107327	0.000788168	1.0544	6.93428	8.67292
SLC26A11	Solute carrier family 26 (anion exchanger), member 11	284129	Lysosomal membrane	Sulfate transport	Secondary active sulfate transmembrane transporter activity	1	3.33283	8.82495	5.99776	7.32898e-05	0.000589164	1.4527	9.86901	8.13226
PI4KA	Phosphatidylinositol 4-kinase, catalytic, alpha	5297	Golgi-associated vesicle	Phospholipid metabolic process	1-phosphatidylinositol 4-kinase activity	12	3.33234	8.0529	6.86201	2.12608e-05	0.000234095	2.74649	9.05373	7.31719
TP53BP1	Tumor protein p53 binding protein 1	7158	Condensed chromosome kinetochore	Double-strand break repair via homologous recombination	RNA polymerase II activating transcription factor binding	109	3.32815	7.943	11.4289	1.21003e-07	6.02746e-06	8.12096	8.90949	7.17477
MYCL	V-myc avian myelocytomatosis viral oncogene lung carcinoma derived homolog	4610	Nucleus	Regulation of transcription, DNA-dependent	DNA binding	#N/A	-3.32412	6.32591	-8.40872	2.92888e-06	5.47622e-05	4.81797	5.35852	7.09149
APBA1	Amyloid beta (A4) precursor protein-binding, family A, member 1	320	Nucleus	In utero embryonic development	Beta-amyloid binding	12	3.32258	5.51304	7.93177	5.24058e-06	8.52493e-05	4.2106	6.45516	4.72286
DGKD	Diacylglycerol kinase, delta 130kDa	8527	Cytoplasm	Endocytosis	Diacylglycerol kinase activity	6	-3.31526	7.0431	-8.7025	2.07151e-06	4.32406e-05	5.17911	6.26078	7.9899
SLC26A2	Solute carrier family 26 (anion exchanger), member 2	1836	Plasma membrane	Ossification	Secondary active sulfate transmembrane transporter activity	3	-3.31415	7.84678	-8.86173	1.72329e-06	3.76156e-05	5.37087	6.72268	8.45132
MUC3B	Mucin 3B, cell surface associated	57876	Golgi lumen	O-glycan processing	Unknown	#N/A	-3.3091	7.46674	-5.39917	0.000183401	0.00117415	0.495662	6.48031	8.20675
ZNF25	Zinc finger protein 25	219749	Nucleus	Transcription, DNA-dependent	DNA binding	1	3.29708	5.19988	4.90934	0.000403359	0.00212907	-0.324096	6.15025	4.42906
GALNT1	UDP-N-acetyl-alpha-D-galactosamine:polypeptide N-acetylgalactosaminyltransferase 1 (GalNAc-T1)	2589	Golgi membrane	Protein O-linked glycosylation	Polypeptide N-acetylgalactosaminyltransferase activity	3	-3.28817	8.11328	-9.08465	1.33746e-06	3.16973e-05	5.63475	7.37008	9.08737
HNMT	Histamine N-methyltransferase	3176	Nucleus	Response to tumor cell	Histamine N-methyltransferase activity	5	-3.28446	6.71974	-6.67155	2.76901e-05	0.000285878	2.47016	5.98591	7.70157
CDC25C	Cell division cycle 25C	995	Nucleus	Regulation of cyclin-dependent protein serine/threonine kinase activity	Protein tyrosine phosphatase activity	31	-3.28068	4.57662	-2.7438	0.0183639	0.0422213	-4.20975	3.4614	5.1754
PDZD3	PDZ domain containing 3	79849	Cytosol	Ion transport	Protein binding	4	-3.27989	6.58554	-8.96383	1.53349e-06	3.45035e-05	5.49239	5.75235	7.466
SLC30A4	Solute carrier family 30 (zinc transporter), member 4	7782	Cytoplasm	Response to toxic substance	Zinc ion transmembrane transporter activity	#N/A	-3.27583	8.13408	-3.96545	0.00201767	0.00726152	-1.98571	7.56681	9.27867
SLC31A2	Solute carrier family 31 (copper transporter), member 2	1318	Integral to plasma membrane	Copper ion transport	Copper ion transmembrane transporter activity	5	-3.2748	7.24848	-8.33279	3.20783e-06	5.86763e-05	4.72305	6.08415	7.79555
OR7E14P	Olfactory receptor, family 7, subfamily E, member 14 pseudogene	10819	Unknown	Unknown	Unknown	#N/A	-3.274	6.17437	-4.28924	0.00114688	0.00469633	-1.40518	5.37022	7.08127
DYRK2	Dual-specificity tyrosine-(Y)-phosphorylation regulated kinase 2	8445	Ubiquitin ligase complex	Protein phosphorylation	Magnesium ion binding	43	-3.26595	7.36196	-6.55949	3.24185e-05	0.000319808	2.30529	6.29823	8.00573
MUC3A	Mucin 3A, cell surface associated	4584	Extracellular region	Digestion	Extracellular matrix structural constituent	#N/A	-3.26447	7.6349	-5.79934	9.87808e-05	0.000742551	1.14101	6.73005	8.4369
APBB2	Amyloid beta (A4) precursor protein-binding, family B, member 2	323	Nucleus	Neuron migration	Beta-amyloid binding	3	3.2586	6.03088	4.76703	0.000510347	0.00253642	-0.568158	7.06367	5.35942
EIF3J-AS1	EIF3J antisense RNA 1 (head to head)	645212	Unknown	Unknown	Unknown	#N/A	3.25311	6.63907	5.88048	8.73731e-05	0.000674021	1.26913	7.68819	5.98637
MTFR1	Mitochondrial fission regulator 1	9650	Mitochondrion	Mitochondrial fission	Unknown	2	-3.2529	7.41066	-5.26603	0.000226458	0.00137637	0.27604	6.47254	8.17427
ACO2	Aconitase 2, mitochondrial	50	Nucleus	Generation of precursor metabolites and energy	Iron ion binding	12	-3.24776	10.2908	-7.36756	1.07817e-05	0.000143065	3.4566	9.39866	11.0981
KIF2C	Kinesin family member 2C	11004	Chromosome, centromeric region	Mitotic cell cycle	Microtubule motor activity	14	-3.24747	5.6758	-4.05017	0.00173841	0.00647022	-1.83294	4.63849	6.33781
MICALL1	MICAL-like 1	85377	Cytoplasm	Unknown	Protein binding	9	-3.23783	6.79903	-8.98979	1.48891e-06	3.36836e-05	5.5231	5.96745	7.66247
IL10RB	Interleukin 10 receptor, beta	3588	Plasma membrane	Inflammatory response	Receptor activity	3	-3.2358	8.60727	-10.0292	4.80955e-07	1.58028e-05	6.69688	7.78826	9.48238
TESK2	Testis-specific kinase 2	10420	Nucleus	Protein phosphorylation	Protein kinase activity	2	-3.23189	6.36842	-9.93845	5.28827e-07	1.66701e-05	6.59854	5.55159	7.24397
GPR56	G protein-coupled receptor 56	9289	Extracellular region	Angiogenesis	G-protein coupled receptor activity	2	3.23136	9.09347	6.55253	3.27396e-05	0.000322162	2.29499	10.0785	8.38631
PRKAG2	Protein kinase, AMP-activated, gamma 2 non-catalytic subunit	51422	Nucleoplasm	Glycogen metabolic process	CAMP-dependent protein kinase inhibitor activity	19	-3.22453	7.06316	-7.3888	1.04858e-05	0.000140489	3.48571	6.2592	7.94829
BCOR	BCL6 corepressor	54880	Nucleus	Negative regulation of transcription from RNA polymerase II promoter	Transcription corepressor activity	22	3.22366	6.24029	6.22687	5.22773e-05	0.000460485	1.80573	7.25257	5.56387
B3GALT5	UDP-Gal:betaGlcNAc beta 1,3-galactosyltransferase, polypeptide 5	10317	Golgi membrane	Protein glycosylation	UDP-galactose:beta-N-acetylglucosamine beta-1,3-galactosyltransferase activity	#N/A	-3.22357	4.7856	-8.95341	1.55179e-06	3.48522e-05	5.48003	3.96729	5.65595
C12orf60	Chromosome 12 open reading frame 60	144608	Unknown	Unknown	Unknown	#N/A	3.22053	4.58232	4.63229	0.000639306	0.00299856	-0.801542	5.43836	3.75107
MAPKAPK2	Mitogen-activated protein kinase-activated protein kinase 2	9261	Nucleus	MAPK cascade	Protein kinase activity	28	3.21859	7.84725	5.00993	0.000342143	0.00188238	-0.153154	8.92815	7.24172
ABCD3	ATP-binding cassette, sub-family D (ALD), member 3	5825	Mitochondrial inner membrane	ATP catabolic process	Protein binding	38	-3.21804	8.41191	-6.6101	3.01844e-05	0.000304048	2.37996	7.49193	9.17812
TOLLIP-AS1	TOLLIP antisense RNA 1 (head to head)	255512	Unknown	Unknown	Unknown	#N/A	3.21783	5.23851	3.4264	0.0052919	0.0155715	-2.96765	6.20253	4.51644
B9D1	B9 protein domain 1	27077	Centrosome	In utero embryonic development	Hedgehog receptor activity	3	3.21511	5.99078	7.66227	7.36248e-06	0.000109774	3.85537	6.75277	5.0679
RIPK4	Receptor-interacting serine-threonine kinase 4	54101	Cytoplasm	Morphogenesis of an epithelium	Protein serine/threonine kinase activity	8	3.21466	8.88027	7.70667	6.95751e-06	0.000105638	3.9145	9.91828	8.23361
FUCA1	Fucosidase, alpha-L- 1, tissue	2517	Cytoplasm	Fucose metabolic process	Alpha-L-fucosidase activity	7	-3.21372	10.3451	-6.45623	3.75428e-05	0.000357031	2.15184	9.55637	11.2406
TPRN	Taperin	286262	Stereocilium	Sensory perception of sound	Unknown	3	-3.19848	7.29772	-3.20892	0.00785586	0.0213034	-3.36573	6.17359	7.85098
TBCB	Tubulin folding cofactor B	1155	Cytoplasm	Nervous system development	Protein binding	6	3.1958	9.69309	6.24294	5.10663e-05	0.000452708	1.83022	10.6904	9.01421
LINC00847	Long intergenic non-protein coding RNA 847	729678	Unknown	Unknown	Unknown	#N/A	3.18914	6.10604	9.00257	1.46747e-06	3.34422e-05	5.5382	6.79874	5.12558
ABCC5	ATP-binding cassette, sub-family C (CFTR/MRP), member 5	10057	Plasma membrane	Carbohydrate metabolic process	ATP binding	5	3.18296	5.87822	6.26223	4.96529e-05	0.000444301	1.85956	6.84486	5.17449
HIVEP3	Human immunodeficiency virus type I enhancer binding protein 3	59269	Nucleus	Transcription, DNA-dependent	DNA binding	6	3.18111	5.27164	3.80943	0.00265992	0.00901032	-2.26843	6.13939	4.46986
PPAP2C	Phosphatidic acid phosphatase type 2C	8612	Plasma membrane	Sphingolipid metabolic process	Phosphoprotein phosphatase activity	4	-3.17938	7.48248	-4.30221	0.00112151	0.00461383	-1.38213	6.70535	8.3741
POMGNT2	Protein O-linked mannose N-acetylglucosaminyltransferase 2 (beta 1,4-)	84892	Extracellular region	Unknown	Transferase activity, transferring glycosyl groups	#N/A	3.17103	6.96965	5.77015	0.000103263	0.000762019	1.09469	7.82218	6.15723
RILP	Rab interacting lysosomal protein	83547	Mitochondrion	Endosome to lysosome transport	Protein binding	6	-3.16872	8.18396	-11.1913	1.51362e-07	6.86101e-06	7.89078	7.20655	8.87045
NISCH	Nischarin	11188	Early endosome	Glucose metabolic process	Integrin binding	6	3.16866	8.35852	4.14448	0.00147415	0.00569841	-1.66357	9.28102	7.61715
AK2	Adenylate kinase 2	204	Mitochondrial inner membrane	Liver development	Adenylate kinase activity	16	-3.16771	7.48692	-9.66317	7.08161e-07	1.99894e-05	6.29565	6.71458	8.37802
H1FX	H1 histone family, member X	8971	Nucleosome	Nucleosome assembly	DNA binding	34	3.16241	9.27153	6.8632	2.12261e-05	0.00023392	2.7482	10.2746	8.61361
MBD2	Methyl-CpG binding domain protein 2	8932	Histone deacetylase complex	Negative regulation of transcription from RNA polymerase II promoter	Chromatin binding	30	-3.16237	9.30192	-9.60484	7.54002e-07	2.08568e-05	6.23053	8.40441	10.0654
CD68	CD68 molecule	968	Lysosomal membrane	Cellular response to organic substance	Unknown	1	-3.16233	6.38181	-9.02357	1.43296e-06	3.29783e-05	5.56297	5.4699	7.13089
PRAF2	PRA1 domain family, member 2	11230	Endosome membrane	Protein transport	Unknown	1	3.16038	7.77157	9.42054	9.21132e-07	2.43933e-05	6.02257	8.68055	7.02045
CACNA1C	Calcium channel, voltage-dependent, L type, alpha 1C subunit	775	Caveolar macromolecular signaling complex	Energy reserve metabolic process	Voltage-gated calcium channel activity	15	3.14674	5.22861	4.73121	0.000541711	0.00265093	-0.629975	6.15931	4.50546
VWA1	Von Willebrand factor A domain containing 1	64856	Basement membrane	Extracellular matrix organization	Identical protein binding	#N/A	3.13896	7.03259	8.78859	1.87471e-06	4.01446e-05	5.28313	7.97064	6.32036
HS3ST3B1	Heparan sulfate (glucosamine) 3-O-sulfotransferase 3B1	9953	Golgi membrane	Carbohydrate metabolic process	[heparan sulfate]-glucosamine 3-sulfotransferase 1 activity	#N/A	-3.13743	5.21566	-10.2756	3.73092e-07	1.34704e-05	6.95981	4.43816	6.08774
RNPEP	Arginyl aminopeptidase (aminopeptidase B)	6051	Extracellular region	Proteolysis	Aminopeptidase activity	4	-3.12991	9.24695	-9.1465	1.24772e-06	3.02088e-05	5.70703	8.35295	9.99907
MAGEF1	Melanoma antigen family F, 1	64110	Unknown	Unknown	Unknown	7	3.1293	7.16501	6.96423	1.84854e-05	0.000211408	2.89279	8.10479	6.45895
NIPSNAP1	Nipsnap homolog 1 (C. elegans)	8508	Mitochondrion	Sensory perception of pain	Neurotransmitter binding	16	3.12923	9.34144	3.66428	0.00344708	0.0110828	-2.53275	10.3094	8.66359
MYO6	Myosin VI	4646	Ruffle	Protein targeting	Motor activity	28	-3.1201	6.97119	-5.33973	0.000201442	0.00125788	0.397925	6.15415	7.79574
C12orf49	Chromosome 12 open reading frame 49	79794	Extracellular region	Unknown	Unknown	1	-3.11602	6.5754	-11.3684	1.28053e-07	6.30392e-06	8.06276	5.71526	7.35497
GAREM	GRB2 associated, regulator of MAPK1	64762	Plasma membrane	Epidermal growth factor receptor signaling pathway	Protein binding	#N/A	-3.11264	5.3421	-10.3982	3.2938e-07	1.2285e-05	7.0887	4.60052	6.23866
CANT1	Calcium activated nucleotidase 1	124583	Endoplasmic reticulum membrane	Signal transduction	Signal transducer activity	1	-3.10961	8.85507	-7.88446	5.55958e-06	8.90968e-05	4.14887	8.06113	9.69786
IKBKAP	Inhibitor of kappa light polypeptide gene enhancer in B-cells, kinase complex-associated protein	8518	Nucleolus	Regulation of transcription from RNA polymerase II promoter	DNA binding	48	3.1079	7.86569	9.90854	5.45698e-07	1.69864e-05	6.56599	8.6833	7.04736
SPC25	SPC25, NDC80 kinetochore complex component	57405	Condensed chromosome kinetochore	Mitotic cell cycle	Protein binding	9	-3.10197	4.30867	-2.22155	0.0471428	0.089913	-5.12057	3.14325	4.77644
RANBP6	RAN binding protein 6	26953	Nucleus	Protein transport	Protein binding	4	3.09979	7.59472	10.295	3.65782e-07	1.32449e-05	6.98028	8.42834	6.79618
LGALSL	Lectin, galactoside-binding-like	29094	Intracellular	Unknown	Carbohydrate binding	5	-3.09332	7.42453	-7.36481	1.08207e-05	0.000143277	3.45283	6.48265	8.1118
GNAS	GNAS complex locus	2778	Ruffle	Tissue homeostasis	Unknown	30	3.09137	10.4255	6.15349	5.8206e-05	0.000497193	1.69345	11.2843	9.65606
HADHA	Hydroxyacyl-CoA dehydrogenase/3-ketoacyl-CoA thiolase/enoyl-CoA hydratase (trifunctional protein), alpha subunit	3030	Nucleolus	Fatty acid beta-oxidation	Fatty-acyl-CoA binding	43	-3.08844	9.92408	-8.88146	1.68473e-06	3.70341e-05	5.39444	9.0856	10.7125
TMEM56	Transmembrane protein 56	148534	Unknown	Unknown	Unknown	1	-3.08823	6.35064	-9.01724	1.44327e-06	3.31251e-05	5.55551	5.72569	7.35247
KLC1	Kinesin light chain 1	3831	Cytosol	Microtubule-based movement	Motor activity	23	3.08356	7.10944	8.74087	1.98118e-06	4.17762e-05	5.22558	8.0353	6.4107
TMBIM6	Transmembrane BAX inhibitor motif containing 6	7009	Nucleus	Apoptotic process	Unknown	5	-3.08173	10.8921	-9.64642	7.21011e-07	2.02127e-05	6.27698	9.9719	11.5956
ATXN2	Ataxin 2	6311	Nucleus	Negative regulation of receptor internalization	RNA binding	30	3.07489	7.39184	5.20309	0.000250414	0.00148243	0.171385	8.18876	6.56823
GKAP1	G kinase anchoring protein 1	80318	Golgi apparatus	Signal transduction	Unknown	7	3.07295	6.05562	8.06849	4.42427e-06	7.49652e-05	4.38744	6.91278	5.29316
KIAA1147	KIAA1147	57189	Unknown	Unknown	Unknown	1	3.07076	7.58295	5.18886	0.000256192	0.00150469	0.147647	8.57818	6.95958
IMPACT	Impact RWD domain protein	55364	Unknown	Negative regulation of protein phosphorylation	Unknown	1	-3.06381	4.74035	-7.61055	7.86641e-06	0.000115897	3.78618	3.99545	5.61078
CENPN	Centromere protein N	55839	Condensed chromosome kinetochore	Mitotic cell cycle	Unknown	11	-3.06374	6.12171	-5.3631	0.000194136	0.00122581	0.436406	5.18123	6.79653
LOC399491	GPS, PLAT and transmembrane domain-containing protein	399491	Integral to membrane	Neuropeptide signaling pathway	Unknown	#N/A	3.06095	9.87946	7.68894	7.1163e-06	0.000107263	3.89092	10.7686	9.15462
ANXA7	Annexin A7	310	Nucleus	Cellular calcium ion homeostasis	Calcium ion binding	111	3.05728	10.0688	6.19096	5.50938e-05	0.000480186	1.75088	11.0032	9.39094
PKM	Pyruvate kinase, muscle	5315	Nucleus	Carbohydrate metabolic process	Magnesium ion binding	#N/A	3.05264	10.3872	6.84862	2.1656e-05	0.000236976	2.72723	11.2816	9.67156
MCU	Mitochondrial calcium uniporter	90550	Mitochondrion	Mitochondrial calcium ion transport	Calcium channel activity	7	-3.0504	7.51184	-8.74345	1.97526e-06	4.17224e-05	5.22869	6.70911	8.31811
TMEM164	Transmembrane protein 164	84187	Integral to membrane	Unknown	Unknown	1	-3.04786	7.52336	-6.45962	3.73617e-05	0.000355853	2.1569	6.7527	8.36049
EIF4E3	Eukaryotic translation initiation factor 4E family member 3	317649	Cytosol	Regulation of translation	Translation initiation factor activity	2	-3.03222	6.73694	-8.55936	2.44957e-06	4.79601e-05	5.00436	5.95657	7.55694
SLC7A8	Solute carrier family 7 (amino acid transporter light chain, L system), member 8	23428	Cytoplasm	Cellular amino acid metabolic process	Protein binding	2	3.02581	7.85495	7.22669	1.2986e-05	0.000162587	3.26209	8.6123	7.01498
WIPI1	WD repeat domain, phosphoinositide interacting 1	55062	Golgi membrane	Autophagic vacuole assembly	Receptor binding	5	-3.02551	6.83098	-4.28587	0.00115357	0.00471294	-1.41117	5.81196	7.40914
ERBB2IP	Erbb2 interacting protein	55914	Basement membrane	Protein targeting	ErbB-2 class receptor binding	67	-3.02362	9.13851	-6.75744	2.45656e-05	0.000260996	2.59538	8.25164	9.84792
LOC93622	Morf4 family associated protein 1-like 1 pseudogene	93622	Unknown	Unknown	Unknown	1	3.02359	7.31596	3.2864	0.00682247	0.0190716	-3.22396	8.27789	6.68163
C2orf82	Chromosome 2 open reading frame 82	389084	Integral to membrane	Unknown	Unknown	#N/A	-3.02121	4.29572	-9.67544	6.98906e-07	1.98183e-05	6.3093	3.46792	5.06305
RAB3D	RAB3D, member RAS oncogene family	9545	Mitochondrion	GTP catabolic process	GTPase activity	11	3.0209	8.08148	6.40609	4.03363e-05	0.000377436	2.0768	8.94891	7.35393
DPP7	Dipeptidyl-peptidase 7	29952	Extracellular region	Proteolysis	Aminopeptidase activity	5	3.02046	6.86323	5.38561	0.000187359	0.00119416	0.473419	7.8546	6.25984
FOXP4	Forkhead box P4	116113	Nucleus	Pattern specification process	Chromatin binding	6	3.01986	7.78116	4.05793	0.00171493	0.00639902	-1.81898	8.6785	7.08402
CEP76	Centrosomal protein 76kDa	79959	Centrosome	G2/M transition of mitotic cell cycle	Protein binding	14	-3.01777	6.03502	-4.77922	0.000500109	0.00249806	-0.547149	5.18104	6.77452
TPST1	Tyrosylprotein sulfotransferase 1	8460	Golgi membrane	Peptidyl-tyrosine sulfation	Protein-tyrosine sulfotransferase activity	#N/A	3.01382	6.37014	7.93533	5.21743e-06	8.504e-05	4.21522	7.16482	5.57323
MALT1	Mucosa associated lymphoid tissue lymphoma translocation gene 1	10892	Nucleus	B-1 B cell differentiation	Protease binding	27	-3.0127	5.33513	-9.68409	6.92453e-07	1.96802e-05	6.31893	4.48799	6.07905
RNF145	Ring finger protein 145	153830	Integral to membrane	Unknown	Zinc ion binding	1	3.0121	7.67343	8.81361	1.82137e-06	3.94789e-05	5.31321	8.47062	6.87985
ACOX3	Acyl-CoA oxidase 3, pristanoyl	8310	Mitochondrion	Fatty acid beta-oxidation using acyl-CoA oxidase	Acyl-CoA dehydrogenase activity	3	-3.01096	6.26968	-10.8375	2.12871e-07	8.7256e-06	7.53948	5.50285	7.09308
N4BP2L1	NEDD4 binding protein 2-like 1	90634	Unknown	Unknown	Unknown	#N/A	3.01048	7.02588	4.13051	0.0015105	0.0058064	-1.68861	7.93001	6.34002
EPM2AIP1	EPM2A (laforin) interacting protein 1	9852	Endoplasmic reticulum	Unknown	Unknown	3	3.00995	7.41632	9.0367	1.41183e-06	3.26534e-05	5.57844	8.21278	6.62304
MAPKAPK3	Mitogen-activated protein kinase-activated protein kinase 3	7867	Nucleus	Activation of MAPK activity	Protein serine/threonine kinase activity	18	-3.00903	7.33408	-6.68224	2.7279e-05	0.000283045	2.48581	6.40897	7.99827
ZNF264	Zinc finger protein 264	9422	Nucleus	Transcription, DNA-dependent	DNA binding	3	3.00769	6.24667	6.17079	5.67463e-05	0.000490816	1.72	7.22083	5.63218
TBCK	TBC1 domain containing kinase	93627	Unknown	Unknown	Protein kinase activity	2	3.00655	7.81693	8.5309	2.53322e-06	4.93918e-05	4.96935	8.85815	7.27004
C4orf48	Chromosome 4 open reading frame 48	401115	Extracellular region	Unknown	Unknown	#N/A	-3.00498	7.40192	-5.27945	0.000221668	0.00135555	0.298295	6.66087	8.24823
ZNF594	Zinc finger protein 594	84622	Nucleus	Transcription, DNA-dependent	DNA binding	2	3.00135	4.15447	4.98729	0.00035501	0.00193557	-0.191506	5.11042	3.52481

## Sheet: GO Biological Process terms
GO.ID	Term	Annotated	Significant	P.Value	Sig.Genes
GO:0007267	Cell-cell Signaling	568	98	2.4e-09	BAIAP2/SEMA4F/CPLX2/CPLX1/CAPN10/NISCH/AP3S1/SEZ6/FAM3D/CTNNA2/CTNND2/DBN1/NQO1/DPYSL2/EDN3/EFNA4/EFNB3/FAT1/RFX6/FGF9/FGFR2/UNC13A/NCDN/ARHGEF9/GABBR1/GABRB3/SIPA1L1/GCG/GJB2/GLS/PCLO/GNAS/GNG4/DLL1/GRIA2/GRIK3/HIPK2/TRHDE/APBA1/ITPR1/KCNB1/KCNG1/KCNH2/KCNJ3/KCNK3/KCNQ1/FAM132A/MAOA/MYO5A/MYO6/NEUROD1/NOVA1/OXTR/PCSK1/PFKM/PFN2/PI4KA/PLCB3/FAM3B/WNT4/GNG12/PCDHB14/PYY/RPS6KA3/CCL5/CCL13/CXCL6/NA…
GO:0050877	Neurological System Process	609	100	2.3e-08	ABI2/BAIAP2/CPLX2/CPLX1/NISCH/SLC52A3/AP3S1/TTC8/SEZ6/CNGA1/CTNNA2/CTNND2/DBN1/DFNA5/NQO1/DPYSL2/LPAR1/ERBB2/FGFR2/UNC13A/NFASC/NCDN/ARHGEF9/GABBR1/GABRB3/SIPA1L1/GJB2/GLS/PCLO/GNAS/GNG4/TPRN/GRIA2/GRIK3/APBA1/APBB1/KCNB1/KCNG1/KCNH2/KCNJ3/KCNK3/KCNQ1/MAOA/MAP1A/ASPA/MYO5A/MYO6/NQO2/NOVA1/NPY1R/NRCAM/OAT/OXTR/PBX3/PLLP/ATP8A2/PFN2/PI4KA/PITPNA/PLCB3/CLIC5/SOBP/SPATA7/GNG12/PCDHB14/WDR19/RPS6KA3/A…
GO:0006811	Ion Transport	641	103	4.5e-08	KCNE3/ABCC5/SGK2/SLC25A15/CFTR/CPLX1/PPARGC1A/PRAF2/CHP1/TMC6/SLC52A3/PLIN2/SLC51B/CNGA1/SLC31A1/SLC31A2/SLC9B2/CRY2/SLC38A11/ATP6V0E2/SLC5A12/AKR1C1/DPYSL2/SLC26A2/SLC51A/SLC39A11/SLC36A1/ATP10B/ARHGEF9/SLC7A8/SLC35A3/GABRB3/GCG/GLS/SLC26A11/UNC80/RACGAP1/APBA1/ITPR1/KCNG1/KCNH2/KCNJ3/KCNJ13/KCNK3/KCNQ1/LCK/MFI2/MYB/MYO5A/MYO6/ATP1A1/ATP1B3/SLC22A18/PLLP/SLC22A17/PRKAG2/ATP6V1B2/ATP6V1G2/CLIC5/P…
GO:0003008	System Process	913	133	1.9e-07	NR1H3/ABI2/BAIAP2/CFTR/CPLX2/CPLX1/CHGA/NISCH/SLC52A3/AP3S1/TTC8/SEZ6/CNGA1/CPS1/MYL6B/CTNNA2/CTNND2/CYP2J2/DBN1/AKR1C1/DFNA5/NQO1/DPYSL2/DSC2/LPAR1/EDN3/ERBB2/F5/FGFR2/UNC13A/NFASC/NCDN/ARHGEF9/GABBR1/GABRB3/SIPA1L1/GJB2/GLS/PCLO/GNAS/GNG4/TPRN/GRIA2/GRIK3/GUCA2B/APBA1/APBB1/HSD11B2/ID2/FAS/KCNB1/KCNG1/KCNH2/KCNJ3/KCNK3/KCNQ1/LCK/MAOA/MAP1A/ASPA/MUC3A/MYO1E/MYO5A/MYO6/NEUROD1/NQO2/NOVA1/NPY1R/NR…
GO:0006820	Anion Transport	222	46	2.9e-07	ABCC5/SLC25A15/CFTR/CPLX1/PRAF2/SLC52A3/PLIN2/SLC51B/CRY2/SLC38A11/AKR1C1/DPYSL2/SLC26A2/SLC51A/SLC36A1/ATP10B/SLC7A8/SLC35A3/GLS/SLC26A11/RACGAP1/APBA1/MYO6/PRKAG2/CLIC5/PPARG/SLC6A20/SLC52A1/BDKRB2/SLC1A1/WNK4/SLC7A2/SLC12A2/SLC19A1/SNAP25/STX1A/STXBP1/TSPO/CACNA1A/TNFRSF11A/SLC7A7/SLC16A5/SCARB1/SLC4A7/SLC23A2/SLC23A1
GO:0007268	Synaptic Transmission	332	61	3.2e-07	BAIAP2/CPLX2/CPLX1/NISCH/AP3S1/SEZ6/CTNNA2/CTNND2/DBN1/NQO1/DPYSL2/FGFR2/UNC13A/NCDN/ARHGEF9/GABBR1/GABRB3/SIPA1L1/GLS/PCLO/GNG4/GRIA2/GRIK3/APBA1/KCNB1/KCNG1/KCNH2/KCNJ3/KCNK3/KCNQ1/MAOA/MYO5A/MYO6/NOVA1/OXTR/PFN2/PI4KA/PLCB3/GNG12/PCDHB14/RPS6KA3/NAPB/SH3GL2/SLC1A1/SLC6A4/SNAP25/STX1A/STXBP1/SYP/TAC1/CACNA1A/CACNA1B/CACNA1C/CALB1/KCNH6/AP3B2/CAMK2B/NCALD/CADPS/RIMS2/CDC20
GO:0019226	Transmission Of Nerve Impulse	395	69	4e-07	BAIAP2/CPLX2/CPLX1/NISCH/AP3S1/SEZ6/CTNNA2/CTNND2/DBN1/NQO1/DPYSL2/LPAR1/ERBB2/FGFR2/UNC13A/NFASC/NCDN/ARHGEF9/GABBR1/GABRB3/SIPA1L1/GLS/PCLO/GNG4/GRIA2/GRIK3/APBA1/KCNB1/KCNG1/KCNH2/KCNJ3/KCNK3/KCNQ1/MAOA/ASPA/MYO5A/MYO6/NOVA1/NRCAM/OXTR/PLLP/PFN2/PI4KA/PLCB3/GNG12/PCDHB14/RPS6KA3/NAPB/SH3GL2/SLC1A1/SLC6A4/SNAP25/STX1A/STXBP1/SYP/TAC1/CACNA1A/CACNA1B/CACNA1C/FA2H/CALB1/KCNH6/AP3B2/CAMK2B/JAM3/NC…
GO:0010817	Regulation Of Hormone Levels	240	48	4.8e-07	CPLX1/CAPN10/FAM3D/CPE/AKR1C1/AKR1C2/EDN3/RFX6/FDX1/AKR1B1/GCG/SULT1B1/PCSK1N/PCLO/GNAS/HSD3B1/ITPR1/KCNB1/KCNQ1/FAM132A/MYO5A/NEUROD1/PCSK1/PCSK2/PFKM/FAM3B/WNT4/RETSAT/SCG5/SLC2A2/BMP5/SNAP25/SULT1E1/STX1A/STXBP1/SULT1A1/TAC1/TTR/CACNA1A/CACNA1C/CACNA1D/NR0B2/MCU/HMGN3/SYTL4/SCARB1/STXBP5L/RIMS2
GO:0035637	Multicellular Organismal Signaling	413	71	5e-07	BAIAP2/CPLX2/CPLX1/NISCH/AP3S1/SEZ6/CTNNA2/CTNND2/DBN1/NQO1/DPYSL2/DSC2/LPAR1/ERBB2/FGFR2/UNC13A/NFASC/NCDN/ARHGEF9/GABBR1/GABRB3/SIPA1L1/GLS/PCLO/GNG4/GRIA2/GRIK3/APBA1/KCNB1/KCNG1/KCNH2/KCNJ3/KCNK3/KCNQ1/MAOA/ASPA/MYO5A/MYO6/NOVA1/NRCAM/OXTR/PLLP/PFN2/PI4KA/PLCB3/GNG12/PCDHB14/RPS6KA3/NAPB/SH3GL2/SLC1A1/SLC6A4/SNAP25/STX1A/STXBP1/SYP/TAC1/CACNA1A/CACNA1B/CACNA1C/CACNA1D/FA2H/CALB1/KCNH6/AP3B2/C…
GO:0051046	Regulation Of Secretion	268	51	1e-06	NR1H3/CAPN10/RAB3C/FAM3D/DPYSL2/EDN3/RFX6/UNC13A/RAB26/SERGEF/GCG/PCLO/GNAS/PYCARD/ITPR1/KCNB1/KCNQ1/FAM132A/MYO6/NEUROD1/OXTR/P2RY2/PAM/PCSK1/PFKM/PFN2/PTGER4/RAB3B/RAB27B/NAPB/SCG5/SLC2A2/WNK4/SNAP25/STX1A/STXBP1/TAC1/CACNA1A/CACNA1C/CACNA1D/CASP1/NR0B2/SCIN/TNFRSF11A/CDK5R2/MCU/HMGN3/SYTL4/STXBP5L/RAB3D/RIMS2
GO:0030073	Insulin Secretion	120	29	1.9e-06	CPLX1/CAPN10/FAM3D/RFX6/GCG/PCLO/GNAS/ITPR1/KCNB1/KCNQ1/FAM132A/MYO5A/NEUROD1/PCSK1/PFKM/FAM3B/SLC2A2/SNAP25/STX1A/STXBP1/CACNA1A/CACNA1C/CACNA1D/NR0B2/MCU/HMGN3/SYTL4/STXBP5L/RIMS2
GO:0044707	Single-multicellular Organism Process	3436	392	2.8e-06	NR1H3/RASGRP1/ABI2/PLXNC1/RCAN2/CDKN1A/CDX1/BAIAP2/CAP2/CEBPA/SEMA4F/CEBPG/IGF2BP2/CFTR/CPLX2/CPLX1/PPARGC1A/MALT1/KIF2C/KIF3A/CHGA/NISCH/SLC52A3/CKB/TBCB/FOXP4/AP3S1/ZNF488/TTC8/SEZ6/CNGA1/EID2B/PPARGC1B/RIPPLY2/CPE/CPS1/AGPAT6/UNC5D/CRIP1/CRMP1/MYL6B/GATA5/CRYBA2/CTNNA2/CTNND2/CTSH/CYP2J2/DACH1/DBN1/AKR1C1/AKR1C2/DACT2/DFNA5/NQO1/DMBT1/DPYSL2/DSC2/SLC26A2/ECM1/LPAR1/EDN3/PHC1/EFNB3/CELSR3/EPHA2…
GO:0042886	Amide Transport	143	32	3.4e-06	CPLX1/CAPN10/FAM3D/EDN3/RFX6/GCG/PCLO/GNAS/CD209/ITPR1/KCNB1/KCNQ1/FAM132A/MYO5A/NEUROD1/PCSK1/PFKM/FAM3B/SLC2A2/SLC19A1/SNAP25/STX1A/STXBP1/CACNA1A/CACNA1C/CACNA1D/NR0B2/MCU/HMGN3/SYTL4/STXBP5L/RIMS2
GO:0030072	Peptide Hormone Secretion	130	30	3.5e-06	CPLX1/CAPN10/FAM3D/EDN3/RFX6/GCG/PCLO/GNAS/ITPR1/KCNB1/KCNQ1/FAM132A/MYO5A/NEUROD1/PCSK1/PFKM/FAM3B/SLC2A2/SNAP25/STX1A/STXBP1/CACNA1A/CACNA1C/CACNA1D/NR0B2/MCU/HMGN3/SYTL4/STXBP5L/RIMS2
GO:0032501	Multicellular Organismal Process	3541	401	4.5e-06	NR1H3/RASGRP1/GPR64/ABI2/PLXNC1/RCAN2/CDKN1A/TESK2/CDX1/BAIAP2/CAP2/CEBPA/SEMA4F/CEBPG/IGF2BP2/KHDRBS3/CFTR/CPLX2/CPLX1/PPARGC1A/MALT1/KIF2C/KIF3A/CHGA/NISCH/CELF3/SLC52A3/CKB/TBCB/FOXP4/AP3S1/ZNF488/TTC8/SEZ6/CNGA1/EID2B/PPARGC1B/RIPPLY2/CPE/CPS1/AGPAT6/UNC5D/CRIP1/CRMP1/MYL6B/GATA5/CRYBA2/CTNNA2/CTNND2/CTSH/CYP2J2/DACH1/DBN1/AKR1C1/AKR1C2/DACT2/DFNA5/NQO1/DMBT1/DPYSL2/DSC2/SLC26A2/ECM1/LPAR1/ED…
GO:0002790	Peptide Secretion	132	30	4.9e-06	CPLX1/CAPN10/FAM3D/EDN3/RFX6/GCG/PCLO/GNAS/ITPR1/KCNB1/KCNQ1/FAM132A/MYO5A/NEUROD1/PCSK1/PFKM/FAM3B/SLC2A2/SNAP25/STX1A/STXBP1/CACNA1A/CACNA1C/CACNA1D/NR0B2/MCU/HMGN3/SYTL4/STXBP5L/RIMS2
GO:0003001	Generation Of A Signal Involved In Cell-cell Signaling	194	39	5e-06	CPLX2/CPLX1/CAPN10/FAM3D/EDN3/RFX6/UNC13A/GCG/GLS/PCLO/GNAS/ITPR1/KCNB1/KCNQ1/FAM132A/MAOA/MYO5A/NEUROD1/PCSK1/PFKM/PFN2/FAM3B/NAPB/SCG5/SLC2A2/SNAP25/STX1A/STXBP1/TAC1/CACNA1A/CACNA1C/CACNA1D/NR0B2/CADPS/MCU/HMGN3/SYTL4/STXBP5L/RIMS2
GO:0023061	Signal Release	194	39	5e-06	CPLX2/CPLX1/CAPN10/FAM3D/EDN3/RFX6/UNC13A/GCG/GLS/PCLO/GNAS/ITPR1/KCNB1/KCNQ1/FAM132A/MAOA/MYO5A/NEUROD1/PCSK1/PFKM/PFN2/FAM3B/NAPB/SCG5/SLC2A2/SNAP25/STX1A/STXBP1/TAC1/CACNA1A/CACNA1C/CACNA1D/NR0B2/CADPS/MCU/HMGN3/SYTL4/STXBP5L/RIMS2
GO:0015833	Peptide Transport	140	31	6e-06	CPLX1/CAPN10/FAM3D/EDN3/RFX6/GCG/PCLO/GNAS/CD209/ITPR1/KCNB1/KCNQ1/FAM132A/MYO5A/NEUROD1/PCSK1/PFKM/FAM3B/SLC2A2/SNAP25/STX1A/STXBP1/CACNA1A/CACNA1C/CACNA1D/NR0B2/MCU/HMGN3/SYTL4/STXBP5L/RIMS2
GO:0046879	Hormone Secretion	147	32	6.2e-06	CPLX1/CAPN10/FAM3D/EDN3/RFX6/GCG/PCLO/GNAS/ITPR1/KCNB1/KCNQ1/FAM132A/MYO5A/NEUROD1/PCSK1/PFKM/FAM3B/SCG5/SLC2A2/SNAP25/STX1A/STXBP1/TAC1/CACNA1A/CACNA1C/CACNA1D/NR0B2/MCU/HMGN3/SYTL4/STXBP5L/RIMS2
GO:0009914	Hormone Transport	150	32	9.8e-06	CPLX1/CAPN10/FAM3D/EDN3/RFX6/GCG/PCLO/GNAS/ITPR1/KCNB1/KCNQ1/FAM132A/MYO5A/NEUROD1/PCSK1/PFKM/FAM3B/SCG5/SLC2A2/SNAP25/STX1A/STXBP1/TAC1/CACNA1A/CACNA1C/CACNA1D/NR0B2/MCU/HMGN3/SYTL4/STXBP5L/RIMS2
GO:0046883	Regulation Of Hormone Secretion	119	27	1.5e-05	CAPN10/FAM3D/EDN3/RFX6/GCG/GNAS/ITPR1/KCNB1/KCNQ1/FAM132A/NEUROD1/PCSK1/PFKM/SCG5/SLC2A2/SNAP25/STX1A/STXBP1/TAC1/CACNA1A/CACNA1C/CACNA1D/NR0B2/MCU/HMGN3/SYTL4/STXBP5L
GO:0051923	Sulfation	11	7	1.6e-05	CHST5/SULT1B1/SULT1E1/SULT1A2/SULT1A1/SULT2A1/TPST1
GO:0050796	Regulation Of Insulin Secretion	101	24	1.9e-05	CAPN10/FAM3D/RFX6/GCG/GNAS/ITPR1/KCNB1/KCNQ1/FAM132A/NEUROD1/PCSK1/PFKM/SLC2A2/SNAP25/STX1A/STXBP1/CACNA1A/CACNA1C/CACNA1D/NR0B2/MCU/HMGN3/SYTL4/STXBP5L
GO:0015849	Organic Acid Transport	141	30	1.9e-05	SLC25A15/CPLX1/PRAF2/PLIN2/SLC51B/SLC38A11/AKR1C1/DPYSL2/SLC51A/SLC36A1/SLC7A8/GLS/APBA1/MYO6/PRKAG2/PPARG/SLC6A20/BDKRB2/SLC1A1/SLC7A2/SLC19A1/SNAP25/STX1A/STXBP1/CACNA1A/TNFRSF11A/SLC7A7/SLC16A5/SLC23A2/SLC23A1
GO:0046942	Carboxylic Acid Transport	141	30	1.9e-05	SLC25A15/CPLX1/PRAF2/PLIN2/SLC51B/SLC38A11/AKR1C1/DPYSL2/SLC51A/SLC36A1/SLC7A8/GLS/APBA1/MYO6/PRKAG2/PPARG/SLC6A20/BDKRB2/SLC1A1/SLC7A2/SLC19A1/SNAP25/STX1A/STXBP1/CACNA1A/TNFRSF11A/SLC7A7/SLC16A5/SLC23A2/SLC23A1
GO:0048489	Synaptic Vesicle Transport	54	16	2.7e-05	CPLX2/CPLX1/AP3S1/DPYSL2/FGFR2/UNC13A/PCLO/PFN2/NAPB/SH3GL2/SNAP25/STX1A/STXBP1/SYP/AP3B2/CADPS
GO:0097480	Establishment Of Synaptic Vesicle Localization	54	16	2.7e-05	CPLX2/CPLX1/AP3S1/DPYSL2/FGFR2/UNC13A/PCLO/PFN2/NAPB/SH3GL2/SNAP25/STX1A/STXBP1/SYP/AP3B2/CADPS
GO:0015711	Organic Anion Transport	195	37	3.3e-05	ABCC5/SLC25A15/CPLX1/PRAF2/SLC52A3/PLIN2/SLC51B/SLC38A11/AKR1C1/DPYSL2/SLC51A/SLC36A1/ATP10B/SLC7A8/SLC35A3/GLS/APBA1/MYO6/PRKAG2/PPARG/SLC6A20/SLC52A1/BDKRB2/SLC1A1/SLC7A2/SLC19A1/SNAP25/STX1A/STXBP1/CACNA1A/TNFRSF11A/SLC7A7/SLC16A5/SCARB1/SLC4A7/SLC23A2/SLC23A1
GO:0007218	Neuropeptide Signaling Pathway	34	12	4e-05	GPR64/CPE/CELSR3/PCSK1N/GPR133/LOC399491/GPR126/BAI3/SCG5/TAC1/GPR128/GPR56
GO:0006865	Amino Acid Transport	80	20	4.3e-05	SLC25A15/CPLX1/PRAF2/SLC38A11/DPYSL2/SLC36A1/SLC7A8/GLS/APBA1/MYO6/PRKAG2/SLC6A20/SLC1A1/SLC7A2/SLC19A1/SNAP25/STX1A/STXBP1/CACNA1A/SLC7A7
GO:0090276	Regulation Of Peptide Hormone Secretion	106	24	4.5e-05	CAPN10/FAM3D/RFX6/GCG/GNAS/ITPR1/KCNB1/KCNQ1/FAM132A/NEUROD1/PCSK1/PFKM/SLC2A2/SNAP25/STX1A/STXBP1/CACNA1A/CACNA1C/CACNA1D/NR0B2/MCU/HMGN3/SYTL4/STXBP5L
GO:0044699	Single-organism Process	7279	744	4.8e-05	NAT2/AKT3/KCNE3/CDH6/ABCC5/NR1H3/SGK2/RASGRP1/GPR64/ABI2/PLXNC1/SLC25A15/TNK2/RCAN2/CDKN1A/CDKN3/CDS1/NDC80/TESK2/CD52/IFI30/CDX1/BAIAP2/CAP2/CEBPA/SEMA4F/CIB1/CEBPG/CDC42EP3/SPAG5/IGF2BP2/KHDRBS3/GNB5/PNMA2/NEK6/IQGAP2/CFTR/CPLX2/CPLX1/PPARGC1A/MALT1/RUNDC3A/MLLT11/LILRB5/KIF2C/KDELR3/UBE2C/RCAN3/KIF3A/CHGA/CAPN10/PKIG/NISCH/CELF3/PRAF2/CHN2/CHP1/TMC6/KIF12/SLC52A3/HENMT1/CARD16/CKB/TBCB/RAB3C/F…
GO:0071705	Nitrogen Compound Transport	403	63	5e-05	SLC25A15/CPLX1/CAPN10/NISCH/PRAF2/SLC52A3/FAM3D/SLC38A11/DPYSL2/EDN3/SLC36A1/RFX6/SLC7A8/SLC35A3/GCG/GLS/PCLO/GNAS/CD209/APBA1/ITPR1/KCNB1/KCNQ1/FAM132A/MYO5A/MYO6/NEUROD1/OXTR/PCSK1/PRKAG2/PFKM/FAM3B/SLC6A20/SLC52A1/FLVCR2/SLC44A2/ATXN2/SLC1A1/SLC2A2/SLC6A4/SLC7A2/SLC12A2/SLC18A1/SLC19A1/SNAP25/STX1A/STXBP1/TST/CACNA1A/CACNA1C/CACNA1D/NR0B2/CADPS/MCU/SLC7A7/NPIPA1/HMGN3/SYTL4/ABCG2/STXBP5L/RIMS2…
GO:0016079	Synaptic Vesicle Exocytosis	25	10	5.1e-05	CPLX2/CPLX1/UNC13A/PCLO/PFN2/NAPB/SNAP25/STX1A/STXBP1/CADPS
GO:0002791	Regulation Of Peptide Secretion	107	24	5.3e-05	CAPN10/FAM3D/RFX6/GCG/GNAS/ITPR1/KCNB1/KCNQ1/FAM132A/NEUROD1/PCSK1/PFKM/SLC2A2/SNAP25/STX1A/STXBP1/CACNA1A/CACNA1C/CACNA1D/NR0B2/MCU/HMGN3/SYTL4/STXBP5L
GO:0097479	Synaptic Vesicle Localization	57	16	5.5e-05	CPLX2/CPLX1/AP3S1/DPYSL2/FGFR2/UNC13A/PCLO/PFN2/NAPB/SH3GL2/SNAP25/STX1A/STXBP1/SYP/AP3B2/CADPS
GO:0007586	Digestion	63	17	5.7e-05	NR1H3/PPARGC1A/AKR1C1/AKR1C2/MUC3A/NEUROD1/OXTR/PRSS2/PRSS3/PYY/SLC5A1/WNK4/SULT2A1/TAC1/TFF3/TRPC1/GCNT3
GO:0090087	Regulation Of Peptide Transport	109	24	7.3e-05	CAPN10/FAM3D/RFX6/GCG/GNAS/ITPR1/KCNB1/KCNQ1/FAM132A/NEUROD1/PCSK1/PFKM/SLC2A2/SNAP25/STX1A/STXBP1/CACNA1A/CACNA1C/CACNA1D/NR0B2/MCU/HMGN3/SYTL4/STXBP5L
GO:0032940	Secretion By Cell	459	69	7.8e-05	NR1H3/RASGRP1/CPLX2/CPLX1/CAPN10/NISCH/CHP1/RAB3C/FAM3D/DPYSL2/EDN3/F5/RFX6/UNC13A/RAB26/SERGEF/GCG/GLS/PCLO/GNAS/SCG3/PYCARD/APBA1/ITPR1/KCNB1/KCNQ1/FAM132A/MAOA/MYO5A/MYO6/NEUROD1/PNP/OXTR/PAM/PCSK1/PFKM/PFN2/PIK3CG/SERPINF2/FAM3B/TRIM36/PTGER4/RAB3B/RAB27B/CCL5/NAPB/SCG5/SLC2A2/SNAP25/STX1A/STXBP1/TAC1/CACNA1A/CACNA1C/CACNA1D/SCG2/CASP1/NR0B2/SCIN/CADPS/SNAP23/CDK5R2/MCU/HMGN3/SYTL4/STXBP5L/RA…
GO:0002065	Columnar/cuboidal Epithelial Cell Differentiation	59	16	8.8e-05	AGPAT6/GATA5/EDN3/RFX6/FGFR2/FOXD1/B9D1/INSM1/MYO5A/NEUROD1/NKX2-2/WNT4/PTK6/BMP5/TYMS/USP13
GO:0048699	Generation Of Neurons	729	100	9e-05	ABI2/PLXNC1/BAIAP2/CAP2/SEMA4F/ZNF488/TTC8/SEZ6/UNC5D/CRMP1/CTNNA2/DBN1/DFNA5/DPYSL2/LPAR1/EDN3/EFNB3/CELSR3/EPHA2/ERBB2/EZH2/FGFR2/ABLIM3/FOXD1/NFASC/CLASP2/NCDN/PSD3/OBSL1/GABRB3/NGEF/ASPM/SIPA1L1/GDI1/GPM6A/DLL1/HIPK2/RACGAP1/MNX1/APBB1/APBB2/ID2/ITGA2/KAL1/MAP1B/MAP2/ASPA/MYO6/NBL1/NEUROD1/NKX2-2/NRCAM/MYEF2/STMN3/PBX3/ATP8A2/PITPNA/PITX2/CLIC5/WNT4/PPARG/MCOLN3/CDK5RAP2/PROX1/PTK6/KIAA1598/P…
GO:0046903	Secretion	521	76	9.3e-05	NR1H3/RASGRP1/CPLX2/CPLX1/CAPN10/NISCH/CHP1/RAB3C/FAM3D/AGPAT6/DPYSL2/EDN3/F5/RFX6/UNC13A/RAB26/SERGEF/GCG/GLS/PCLO/GNAS/SCG3/PYCARD/GUCA2B/APBA1/ITPR1/KCNB1/KCNQ1/FAM132A/MAOA/MYO5A/MYO6/NEUROD1/PNP/OXTR/P2RY2/PAM/PCSK1/PFKM/PFN2/PIK3CG/SERPINF2/FAM3B/TRIM36/PTGER4/RAB3B/RAB27B/BDKRB2/CCL5/NAPB/SCG5/SLC2A2/WNK4/SNAP25/STX1A/STXBP1/TAC1/TRPC1/CACNA1A/CACNA1C/CACNA1D/SCG2/CASP1/NR0B2/SCIN/CADPS/SN…
GO:0014047	Glutamate Secretion	18	8	0.00012	CPLX1/DPYSL2/GLS/APBA1/MYO6/SNAP25/STX1A/STXBP1
GO:0009084	Glutamine Family Amino Acid Biosynthetic Process	14	7	0.00013	GLS/ASS1/OAT/OTC/PRODH/ALDH18A1/PRODH2
GO:0017157	Regulation Of Exocytosis	55	15	0.00013	RAB3C/RAB26/PCLO/PFN2/RAB3B/RAB27B/NAPB/STX1A/STXBP1/CACNA1A/CDK5R2/SYTL4/STXBP5L/RAB3D/RIMS2
GO:0030182	Neuron Differentiation	669	92	0.00016	ABI2/PLXNC1/BAIAP2/CAP2/SEMA4F/TTC8/SEZ6/UNC5D/CRMP1/CTNNA2/DBN1/DFNA5/DPYSL2/LPAR1/EDN3/EFNB3/CELSR3/EPHA2/ERBB2/FGFR2/ABLIM3/FOXD1/NFASC/CLASP2/NCDN/PSD3/OBSL1/GABRB3/NGEF/ASPM/SIPA1L1/GDI1/GPM6A/DLL1/HIPK2/MNX1/APBB1/APBB2/ID2/ITGA2/KAL1/MAP1B/MAP2/MYO6/NBL1/NEUROD1/NKX2-2/NRCAM/MYEF2/STMN3/PBX3/ATP8A2/PITPNA/PITX2/CLIC5/WNT4/MCOLN3/CDK5RAP2/PROX1/PTK6/KIAA1598/PTPRZ1/RAC2/RET/RPS6KA3/RTN1/ATX…
GO:0050804	Regulation Of Synaptic Transmission	101	22	0.00017	BAIAP2/CPLX2/NISCH/CTNND2/DBN1/UNC13A/NCDN/SIPA1L1/GRIK3/MYO6/OXTR/PFN2/NAPB/SLC6A4/STX1A/STXBP1/SYP/TAC1/CACNA1A/CALB1/CAMK2B/CDC20
GO:0050896	Response To Stimulus	4543	485	0.00022	NAT2/AKT3/NR1H3/SGK2/RASGRP1/GPR64/ABI2/PLXNC1/TNK2/RCAN2/CDKN1A/CDS1/PIAS3/NDC80/IFI30/BAIAP2/CLEC10A/CAP2/CEBPA/SEMA4F/CIB1/CEBPG/CDC42EP3/SPAG5/GNB5/NEK6/IQGAP2/CFTR/CPLX2/PPARGC1A/MALT1/RUNDC3A/MLLT11/LILRB5/KIF2C/KDELR3/UBE2C/RCAN3/KIF3A/CAPN10/PKIG/NISCH/CHN2/CHP1/SLC52A3/RAB3C/CKS2/RAB39B/LEAP2/ACAP3/ARAP2/AP3S1/PLIN2/TTC8/CANT1/CNGA1/ADH1C/TRABD2A/PPARGC1B/CPE/CPN1/CPS1/UNC5D/CRIP1/CRMP1/…
GO:0019627	Urea Metabolic Process	11	6	0.00022	SLC25A15/CEBPA/CPS1/ASS1/OTC/NR1H4
GO:0023052	Signaling	3235	357	0.00026	AKT3/NR1H3/SGK2/RASGRP1/GPR64/PLXNC1/TNK2/RCAN2/CDKN1A/CDS1/NDC80/IFI30/BAIAP2/CAP2/CEBPA/SEMA4F/CIB1/CDC42EP3/SPAG5/GNB5/NEK6/IQGAP2/CPLX2/CPLX1/PPARGC1A/MALT1/RUNDC3A/MLLT11/LILRB5/KDELR3/UBE2C/RCAN3/KIF3A/CAPN10/PKIG/NISCH/CHN2/CHP1/RAB3C/CKS2/RAB39B/ACAP3/ARAP2/AP3S1/CANT1/SEZ6/CNGA1/TRABD2A/FAM3D/PPARGC1B/CPE/UNC5D/CRIP1/CRY2/ARHGAP42/CDC42EP5/CTH/CTNNA2/CTNND2/CTSH/CTSS/ATP6V0E2/ADRBK2/DBN1…
GO:0044700	Single Organism Signaling	3235	357	0.00026	AKT3/NR1H3/SGK2/RASGRP1/GPR64/PLXNC1/TNK2/RCAN2/CDKN1A/CDS1/NDC80/IFI30/BAIAP2/CAP2/CEBPA/SEMA4F/CIB1/CDC42EP3/SPAG5/GNB5/NEK6/IQGAP2/CPLX2/CPLX1/PPARGC1A/MALT1/RUNDC3A/MLLT11/LILRB5/KDELR3/UBE2C/RCAN3/KIF3A/CAPN10/PKIG/NISCH/CHN2/CHP1/RAB3C/CKS2/RAB39B/ACAP3/ARAP2/AP3S1/CANT1/SEZ6/CNGA1/TRABD2A/FAM3D/PPARGC1B/CPE/UNC5D/CRIP1/CRY2/ARHGAP42/CDC42EP5/CTH/CTNNA2/CTNND2/CTSH/CTSS/ATP6V0E2/ADRBK2/DBN1…
GO:0007186	G-protein Coupled Receptor Signaling Pathway	297	47	0.00033	GPR64/GNB5/CNGA1/CPE/ADRBK2/AKR1C2/LPAR1/CELSR3/GABBR1/GCG/PCSK1N/GNAS/GNAZ/GNG4/GPR133/GPR35/GRIK3/GPSM2/APLP1/LOC399491/NPY1R/P2RY2/CALY/ACKR4/PIK3CG/GNG12/PYY/GPR126/PTGER4/BAI3/RGS7/RGS13/BDKRB2/CCL5/BICD1/SCG5/SYP/TAC1/CACNA1A/CACNA1D/FZD3/CAMK2B/GPR128/DGKD/CCRL2/CD3E/GPR56
GO:0051650	Establishment Of Vesicle Localization	99	21	0.00035	CPLX2/CPLX1/AP3S1/DPYSL2/FGFR2/UNC13A/PCLO/SHROOM2/LRMP/MYO5A/PFN2/WIPI1/NAPB/SH3GL2/SNAP25/STX1A/STXBP1/SYP/AP3B2/CADPS/SNAP23
GO:0006836	Neurotransmitter Transport	73	17	0.0004	CPLX2/CPLX1/UNC13A/GLS/PCLO/MAOA/PFN2/NAPB/SLC6A4/SLC18A1/SNAP25/STX1A/STXBP1/CACNA1A/CADPS/RIMS2/SV2A
GO:0071941	Nitrogen Cycle Metabolic Process	12	6	0.00041	SLC25A15/CEBPA/CPS1/ASS1/OTC/NR1H4
GO:0022008	Neurogenesis	770	101	0.00044	ABI2/PLXNC1/BAIAP2/CAP2/SEMA4F/ZNF488/TTC8/SEZ6/UNC5D/CRMP1/CTNNA2/DBN1/DFNA5/DPYSL2/LPAR1/EDN3/EFNB3/CELSR3/EPHA2/ERBB2/EZH2/FGFR2/ABLIM3/FOXD1/NFASC/CLASP2/NCDN/PSD3/OBSL1/GABRB3/NGEF/ASPM/SIPA1L1/GDI1/GPM6A/DLL1/HIPK2/RACGAP1/MNX1/APBB1/APBB2/ID2/ITGA2/KAL1/MAP1B/MAP2/ASPA/MYO6/NBL1/NEUROD1/NKX2-2/NRCAM/MYEF2/STMN3/PBX3/ATP8A2/PITPNA/PITX2/CLIC5/WNT4/PPARG/MCOLN3/CDK5RAP2/PROX1/PTK6/KIAA1598/P…
GO:0016266	O-glycan Processing	37	11	0.00047	B3GNT3/GALNT1/GALNT3/MUC2/MUC3A/GALNT7/MUC13/MUC3B/ST6GAL1/B3GNT5/GCNT3
GO:0051648	Vesicle Localization	123	24	0.00051	RASGRP1/CPLX2/CPLX1/KIF3A/AP3S1/DPYSL2/FGFR2/UNC13A/PCLO/SHROOM2/LRMP/MYO5A/PFN2/PIK3CG/WIPI1/NAPB/SH3GL2/SNAP25/STX1A/STXBP1/SYP/AP3B2/CADPS/SNAP23
GO:0007269	Neurotransmitter Secretion	56	14	0.00059	CPLX2/CPLX1/UNC13A/GLS/PCLO/MAOA/PFN2/NAPB/SNAP25/STX1A/STXBP1/CACNA1A/CADPS/RIMS2
GO:0002067	Glandular Epithelial Cell Differentiation	22	8	0.00063	AGPAT6/RFX6/FGFR2/INSM1/NEUROD1/NKX2-2/WNT4/BMP5
GO:0034035	Purine Ribonucleoside Bisphosphate Metabolic Process	13	6	0.0007	SLC26A2/SULT1B1/SULT1E1/SULT1A2/SULT1A1/SULT2A1
GO:0050427	3'-phosphoadenosine 5'-phosphosulfate Metabolic Process	13	6	0.0007	SLC26A2/SULT1B1/SULT1E1/SULT1A2/SULT1A1/SULT2A1
GO:0007154	Cell Communication	3318	361	0.00076	AKT3/NR1H3/SGK2/RASGRP1/GPR64/PLXNC1/TNK2/RCAN2/CDKN1A/CDS1/NDC80/IFI30/BAIAP2/CAP2/CEBPA/SEMA4F/CIB1/CDC42EP3/SPAG5/GNB5/NEK6/IQGAP2/CPLX2/CPLX1/PPARGC1A/MALT1/RUNDC3A/MLLT11/LILRB5/KDELR3/UBE2C/RCAN3/KIF3A/CAPN10/PKIG/NISCH/CHN2/CHP1/RAB3C/CKS2/RAB39B/ACAP3/ARAP2/AP3S1/CANT1/SEZ6/CNGA1/TRABD2A/FAM3D/PPARGC1B/CPE/UNC5D/CRIP1/CRY2/ARHGAP42/CDC42EP5/CTH/CTNNA2/CTNND2/CTSH/CTSS/ATP6V0E2/ADRBK2/DBN1…
GO:0006835	Dicarboxylic Acid Transport	39	11	0.00077	CPLX1/PRAF2/DPYSL2/GLS/APBA1/MYO6/SLC1A1/SLC19A1/SNAP25/STX1A/STXBP1
GO:0051969	Regulation Of Transmission Of Nerve Impulse	112	22	0.00078	BAIAP2/CPLX2/NISCH/CTNND2/DBN1/UNC13A/NCDN/SIPA1L1/GRIK3/MYO6/OXTR/PFN2/NAPB/SLC6A4/STX1A/STXBP1/SYP/TAC1/CACNA1A/CALB1/CAMK2B/CDC20
GO:0051656	Establishment Of Organelle Localization	157	28	0.00082	NDC80/CPLX2/CPLX1/AP3S1/DPYSL2/FGFR2/UNC13A/PCLO/GPSM2/BIRC5/SHROOM2/LRMP/MAP1B/MYO5A/NUSAP1/PFN2/WIPI1/CDK5RAP2/FMN2/NAPB/SH3GL2/SNAP25/STX1A/STXBP1/SYP/AP3B2/CADPS/SNAP23
GO:1901607	Alpha-amino Acid Biosynthetic Process	52	13	0.00092	CPS1/CTH/GATM/GLS/GOT1/ASS1/OAT/OTC/PRODH/ALDH18A1/PRODH2/SHMT1/CBS
GO:0007399	Nervous System Development	1140	139	0.00095	ABI2/PLXNC1/RCAN2/BAIAP2/CAP2/SEMA4F/CPLX2/KIF3A/CKB/TBCB/ZNF488/TTC8/SEZ6/UNC5D/CRMP1/CTNNA2/DBN1/DFNA5/DPYSL2/LPAR1/EDN3/EFNB3/CELSR3/EPHA2/AK2/ERBB2/MECOM/EZH2/FGFR2/ABLIM3/FOXD1/UNC13A/NFASC/CLASP2/NCDN/PSD3/OBSL1/GABRB3/NGEF/ASPM/SIPA1L1/GDI1/GPM6A/DLL1/HIPK2/RACGAP1/MNX1/HNMT/APBA1/APBB1/APBB2/APLP1/ID2/SHROOM2/ITGA2/KAL1/KCNK3/TRNP1/LY6H/MAP1B/MAP2/ASPA/MYO5A/MYO6/NBL1/NEUROD1/NKX2-2/NRCAM…
GO:0030855	Epithelial Cell Differentiation	313	47	0.00108	CFTR/AGPAT6/GATA5/SYNE4/DACT2/DMBT1/EDN3/EPHA2/EZH2/RFX6/FGFR2/FOXD1/EHF/B9D1/SFN/DLL1/GPSM2/ID2/INSM1/MAF/MYO1E/MYO5A/MYO6/NEUROD1/NKX2-2/PITX2/CLIC5/WNT4/PPARG/PPL/MCOLN3/PROX1/PTK6/SDC1/BCL11B/BMP5/TYMS/VDR/EZR/FA2H/E2F8/JAM3/USP13/KLF4/SLC4A7/MTSS1/REC8
GO:0031644	Regulation Of Neurological System Process	115	22	0.00112	BAIAP2/CPLX2/NISCH/CTNND2/DBN1/UNC13A/NCDN/SIPA1L1/GRIK3/MYO6/OXTR/PFN2/NAPB/SLC6A4/STX1A/STXBP1/SYP/TAC1/CACNA1A/CALB1/CAMK2B/CDC20
GO:0006805	Xenobiotic Metabolic Process	102	20	0.00135	NAT2/ADH1C/CYP2B6/CYP2J2/AKR1C1/NQO1/SLC26A2/OPLAH/SULT1B1/GSTA3/GSTM4/CYP2S1/MAOA/MGST1/CYP4F12/SULT1E1/SULT1A2/SULT1A1/SULT2A1/NR1I2
GO:0071466	Cellular Response To Xenobiotic Stimulus	102	20	0.00135	NAT2/ADH1C/CYP2B6/CYP2J2/AKR1C1/NQO1/SLC26A2/OPLAH/SULT1B1/GSTA3/GSTM4/CYP2S1/MAOA/MGST1/CYP4F12/SULT1E1/SULT1A2/SULT1A1/SULT2A1/NR1I2
GO:0017156	Calcium Ion-dependent Exocytosis	30	9	0.00142	CHP1/TRIM36/STX1A/STXBP1/CACNA1A/CACNA1C/SCIN/CDK5R2/RIMS2
GO:0019432	Triglyceride Biosynthetic Process	48	12	0.00144	NR1H3/AGPAT6/GK/GPD1/MOGAT3/PCK1/ACSL5/ELOVL4/LPCAT1/ELOVL7/DGAT1/SCARB1
GO:0022600	Digestive System Process	36	10	0.0015	NR1H3/AKR1C1/MUC3A/NEUROD1/OXTR/SLC5A1/WNK4/TAC1/TRPC1/GCNT3
GO:0043603	Cellular Amide Metabolic Process	125	23	0.00151	SLC25A15/CEBPA/SMPDL3A/GGT6/CPS1/CTSH/SGMS2/DPEP1/UNC13A/ETHE1/BACE1/OPLAH/GHR/SMPDL3B/GSTA3/GSTM4/MGST1/ASS1/OTC/PAM/PCSK1/XPNPEP1/NR1H4
GO:0009410	Response To Xenobiotic Stimulus	103	20	0.00153	NAT2/ADH1C/CYP2B6/CYP2J2/AKR1C1/NQO1/SLC26A2/OPLAH/SULT1B1/GSTA3/GSTM4/CYP2S1/MAOA/MGST1/CYP4F12/SULT1E1/SULT1A2/SULT1A1/SULT2A1/NR1I2
GO:0048731	System Development	2256	252	0.00172	ABI2/PLXNC1/RCAN2/CDKN1A/CDX1/BAIAP2/CAP2/CEBPA/SEMA4F/CEBPG/CFTR/CPLX2/MALT1/KIF3A/CKB/TBCB/FOXP4/ZNF488/TTC8/SEZ6/EID2B/PPARGC1B/CPE/AGPAT6/UNC5D/CRIP1/CRMP1/MYL6B/GATA5/CRYBA2/CTNNA2/CTSH/DBN1/DACT2/DFNA5/DPYSL2/ECM1/LPAR1/EDN3/EFNB3/CELSR3/EPHA2/AK2/ERBB2/MECOM/EZH2/RFX6/FGF9/FGFR2/ABLIM3/FOXD1/UNC13A/NFASC/CLASP2/NCDN/PSD3/OBSL1/NR5A2/GABRB3/NGEF/RAB26/ASPM/SOSTDC1/PVRL3/SIPA1L1/GDI1/GHR/GJB…
GO:0000096	Sulfur Amino Acid Metabolic Process	37	10	0.00188	CPS1/CTH/DPEP1/ETHE1/GOT1/MSRA/SQRDL/TST/CACNA1A/CBS
GO:0031175	Neuron Projection Development	504	68	0.00188	ABI2/PLXNC1/BAIAP2/CAP2/SEMA4F/TTC8/SEZ6/UNC5D/CRMP1/CTNNA2/DBN1/DPYSL2/LPAR1/EFNB3/CELSR3/ERBB2/FGFR2/ABLIM3/FOXD1/NFASC/CLASP2/NCDN/OBSL1/NGEF/SIPA1L1/GDI1/GPM6A/MNX1/APBB1/APBB2/ITGA2/KAL1/MAP1B/MAP2/MYO6/NBL1/NRCAM/STMN3/ATP8A2/PITPNA/PTK6/KIAA1598/PTPRZ1/RAC2/RET/RPS6KA3/ATXN2/SH3GL2/BCL11B/BMP5/CAPRIN2/SPOCK1/STXBP1/TSPO/TRPC1/EZR/CACNA1A/CACNA1C/CACNA1D/FZD5/FZD3/MYH14/SEMA6D/CAMK2B/SLITRK…
GO:0006887	Exocytosis	206	33	0.002	RASGRP1/CPLX2/CPLX1/CHP1/RAB3C/F5/UNC13A/RAB26/PCLO/SCG3/MYO5A/PFN2/PIK3CG/SERPINF2/TRIM36/RAB3B/RAB27B/CCL5/NAPB/SNAP25/STX1A/STXBP1/CACNA1A/CACNA1C/SCIN/CADPS/SNAP23/CDK5R2/SYTL4/STXBP5L/RAB3D/RIMS2/SCRN1
GO:0046460	Neutral Lipid Biosynthetic Process	50	12	0.0021	NR1H3/AGPAT6/GK/GPD1/MOGAT3/PCK1/ACSL5/ELOVL4/LPCAT1/ELOVL7/DGAT1/SCARB1
GO:0046463	Acylglycerol Biosynthetic Process	50	12	0.0021	NR1H3/AGPAT6/GK/GPD1/MOGAT3/PCK1/ACSL5/ELOVL4/LPCAT1/ELOVL7/DGAT1/SCARB1
GO:0007605	Sensory Perception Of Sound	70	15	0.00211	SLC52A3/DFNA5/GABRB3/GJB2/TPRN/KCNQ1/MAP1A/MYO6/CLIC5/SOBP/SLC12A2/TBL1X/CACNA1D/ESPN/NAV2
GO:0015698	Inorganic Anion Transport	26	8	0.00217	CFTR/CRY2/SLC26A2/SLC26A11/RACGAP1/CLIC5/WNK4/SLC12A2
GO:0044057	Regulation Of System Process	273	41	0.00219	NR1H3/BAIAP2/CFTR/CPLX2/NISCH/CPS1/CTNND2/CYP2J2/DBN1/DSC2/EDN3/UNC13A/NCDN/SIPA1L1/GLS/GRIK3/KCNH2/KCNQ1/LCK/MYO6/NEUROD1/OXTR/P2RY2/PBX3/PFN2/PIK3CG/BDKRB2/NAPB/WNK4/SLC6A4/STX1A/STXBP1/SYP/TAC1/CACNA1A/CACNA1C/CACNA1D/CALB1/CAMK2B/KLF4/CDC20
GO:0000098	Sulfur Amino Acid Catabolic Process	11	5	0.00221	CTH/ETHE1/SQRDL/TST/CBS
GO:0048265	Response To Pain	11	5	0.00221	RET/VWA1/TAC1/TSPO/CACNA1A
GO:0051047	Positive Regulation Of Secretion	121	22	0.00222	CAPN10/DPYSL2/EDN3/UNC13A/GCG/PYCARD/FAM132A/OXTR/P2RY2/PFKM/PTGER4/RAB27B/STX1A/STXBP1/TAC1/CASP1/NR0B2/SCIN/TNFRSF11A/CDK5R2/MCU/SYTL4
GO:0009064	Glutamine Family Amino Acid Metabolic Process	44	11	0.00225	CPS1/GLS/GOT1/ASS1/OAT/OTC/PRODH/ALDH18A1/PRODH2/GGH/NR1H4
GO:0006536	Glutamate Metabolic Process	16	6	0.00256	GLS/GOT1/PRODH/ALDH18A1/PRODH2/NR1H4
GO:0046928	Regulation Of Neurotransmitter Secretion	16	6	0.00256	UNC13A/PFN2/NAPB/STX1A/STXBP1/CACNA1A
GO:0042445	Hormone Metabolic Process	100	19	0.00258	CPE/AKR1C1/AKR1C2/FDX1/AKR1B1/SULT1B1/PCSK1N/HSD3B1/PCSK1/PCSK2/WNT4/RETSAT/SCG5/BMP5/SULT1E1/SULT1A1/TTR/CACNA1A/SCARB1
GO:0048856	Anatomical Structure Development	2665	291	0.00274	ABI2/PLXNC1/RCAN2/CDKN1A/CDX1/BAIAP2/CAP2/CEBPA/SEMA4F/CEBPG/CDC42EP3/IGF2BP2/CFTR/CPLX2/PPARGC1A/MALT1/RCAN3/KIF3A/CKB/TBCB/FOXP4/ZNF488/TTC8/SEZ6/EID2B/TRABD2A/PPARGC1B/RIPPLY2/CPE/AGPAT6/UNC5D/CRIP1/CRMP1/MYL6B/GATA5/CRYBA2/CDC42EP5/CTNNA2/CTNND2/CTSH/DBN1/SYNE4/DACT2/DFNA5/DMBT1/DPYSL2/ECM1/LPAR1/EDN3/EFNB3/CELSR3/EPHA2/TMEM17/AK2/ERBB2/MECOM/EZH2/FAT1/RFX6/FGF9/FGFR2/ABLIM3/FOXD1/UNC13A/NFAS…
GO:0051640	Organelle Localization	210	33	0.00275	RASGRP1/NDC80/CPLX2/CPLX1/KIF3A/AP3S1/DPYSL2/FGFR2/UNC13A/ASPM/PCLO/GPSM2/BIRC5/SHROOM2/LRMP/MAP1B/MTM1/MYO5A/NUSAP1/PFN2/PIK3CG/WIPI1/CDK5RAP2/FMN2/NAPB/SH3GL2/SNAP25/STX1A/STXBP1/SYP/AP3B2/CADPS/SNAP23
GO:0048858	Cell Projection Morphogenesis	485	65	0.00277	PLXNC1/BAIAP2/CAP2/SEMA4F/KIF3A/TTC8/UNC5D/CRMP1/CTNNA2/DPYSL2/EFNB3/CELSR3/TMEM17/ERBB2/FGFR2/ABLIM3/FOXD1/NFASC/CLASP2/OBSL1/NGEF/SIPA1L1/GDI1/B9D1/GPM6A/POC1B/MNX1/APBB1/APBB2/ITGA2/KAL1/MAP1B/MAP2/NBL1/NEK1/NRCAM/ATP8A2/PITPNA/KIAA1598/WDR19/PTPRZ1/RAC2/RPS6KA3/ATXN2/SH3GL2/BCL11B/CAPRIN2/STXBP1/TRPC1/EZR/CACNA1A/CACNA1C/CACNA1D/FZD5/CCDC28B/TMEM231/FZD3/MYH14/SEMA6D/CAMK2B/FAM161A/SLITRK6/WA…
GO:0006790	Sulfur Compound Metabolic Process	186	30	0.00282	B3GNT3/GGT6/CPS1/CTH/DPEP1/SLC26A2/ETHE1/CHST5/GLCE/OPLAH/GHR/B3GAT1/SULT1B1/GOT1/GSTA3/GSTM4/MGST1/MPST/MSRA/SQRDL/SDC1/SULT1E1/SULT1A2/SULT1A1/SULT2A1/TST/CACNA1A/TPST1/CBS/HS3ST3B1
GO:0048666	Neuron Development	558	73	0.00295	ABI2/PLXNC1/BAIAP2/CAP2/SEMA4F/TTC8/SEZ6/UNC5D/CRMP1/CTNNA2/DBN1/DPYSL2/LPAR1/EFNB3/CELSR3/ERBB2/FGFR2/ABLIM3/FOXD1/NFASC/CLASP2/NCDN/OBSL1/GABRB3/NGEF/SIPA1L1/GDI1/GPM6A/MNX1/APBB1/APBB2/ITGA2/KAL1/MAP1B/MAP2/MYO6/NBL1/NRCAM/STMN3/PBX3/ATP8A2/PITPNA/CLIC5/PTK6/KIAA1598/PTPRZ1/RAC2/RET/RPS6KA3/ATXN2/PRDM1/SH3GL2/BCL11B/BMP5/CAPRIN2/SPOCK1/STXBP1/TSPO/TRPC1/EZR/CACNA1A/CACNA1C/CACNA1D/FZD5/FZD3/MY…
GO:0006576	Cellular Biogenic Amine Metabolic Process	94	18	0.00302	CDS1/SMPDL3A/ENPP6/AGPAT6/MBOAT1/SGMS2/SULT1B1/SMPDL3B/GOT1/MAOA/PLA2G2A/SLC44A2/SAT1/TPH1/PLBD1/LPCAT1/SLC44A4/SCARB1
GO:0048839	Inner Ear Development	94	18	0.00302	CEBPA/DFNA5/FGF9/FGFR2/GABRB3/DLL1/KCNK3/MAF/MYO6/NEUROD1/CLIC5/SOBP/MCOLN3/PROX1/FZD3/MAPKAPK2/SLC25A27/SLC4A7
GO:0030030	Cell Projection Organization	688	87	0.00328	ABI2/PLXNC1/BAIAP2/CAP2/SEMA4F/KIF3A/TTC8/SEZ6/UNC5D/CRMP1/CDC42EP5/CTNNA2/DBN1/DPYSL2/LPAR1/EFNB3/CELSR3/EPHA2/TMEM17/ERBB2/FGFR2/ABLIM3/FOXD1/NFASC/CLASP2/NCDN/OBSL1/NGEF/SIPA1L1/GDI1/B9D1/GPM6A/POC1B/MNX1/APBB1/APBB2/ITGA2/ITGB4/KAL1/MAP1B/MAP2/MYO6/NBL1/NEK1/NRCAM/STMN3/LIMA1/ATP8A2/PITPNA/CLIC5/PTK6/KIAA1598/WDR19/PTPRZ1/RAC2/RET/RPS6KA3/ATXN2/SH3GL2/BCL11B/BMP5/CAPRIN2/SPOCK1/STXBP1/TSPO/TR…
GO:0032990	Cell Part Morphogenesis	498	66	0.00338	PLXNC1/BAIAP2/CAP2/SEMA4F/KIF3A/TTC8/UNC5D/CRMP1/CTNNA2/DPYSL2/EFNB3/CELSR3/TMEM17/ERBB2/FGFR2/ABLIM3/FOXD1/NFASC/CLASP2/OBSL1/NGEF/SIPA1L1/GDI1/B9D1/GPM6A/POC1B/MNX1/APBB1/APBB2/ITGA2/KAL1/MAP1B/MAP2/MTM1/NBL1/NEK1/NRCAM/ATP8A2/PITPNA/KIAA1598/WDR19/PTPRZ1/RAC2/RPS6KA3/ATXN2/SH3GL2/BCL11B/CAPRIN2/STXBP1/TRPC1/EZR/CACNA1A/CACNA1C/CACNA1D/FZD5/CCDC28B/TMEM231/FZD3/MYH14/SEMA6D/CAMK2B/FAM161A/SLITR…
GO:0048857	Neural Nucleus Development	12	5	0.00349	PITX2/CACNA1A/FZD3/CDK5R2/SLC4A7
GO:0051180	Vitamin Transport	12	5	0.00349	SLC52A3/SLC52A1/SLC19A1/SLC23A2/SLC23A1
GO:0006575	Cellular Modified Amino Acid Metabolic Process	141	24	0.00355	CKB/GGT6/CPS1/CTH/MBOAT1/DPEP1/ETHE1/GATM/OPLAH/GHR/SULT1B1/GSTA3/GSTM4/MGST1/OTC/P4HB/PLA1A/PLA2G2A/PRODH/ALDH18A1/SHMT1/SLC19A1/TYMS/CBS
GO:0031018	Endocrine Pancreas Development	34	9	0.00367	RFX6/NR5A2/MNX1/HNF4G/INSM1/NEUROD1/NKX2-2/SLC2A2/BMP5
GO:0042439	Ethanolamine-containing Compound Metabolic Process	60	13	0.00368	CDS1/SMPDL3A/ENPP6/AGPAT6/MBOAT1/SGMS2/SMPDL3B/PLA2G2A/SLC44A2/PLBD1/LPCAT1/SLC44A4/SCARB1
GO:0048167	Regulation Of Synaptic Plasticity	60	13	0.00368	BAIAP2/CPLX2/CTNND2/DBN1/UNC13A/NCDN/SIPA1L1/MYO6/STXBP1/SYP/CALB1/CAMK2B/CDC20
GO:0051384	Response To Glucocorticoid Stimulus	60	13	0.00368	CDKN1A/CEBPA/PPARGC1B/CPN1/GHR/GOT1/HNMT/HSD11B2/FAS/PAM/SDC1/TK1/TYMS
GO:0043583	Ear Development	111	20	0.00383	CEBPA/DFNA5/FGF9/FGFR2/GABRB3/DLL1/SHROOM2/KCNK3/MAF/MYO6/NEUROD1/CLIC5/SOBP/MCOLN3/PROX1/WDR19/FZD3/MAPKAPK2/SLC25A27/SLC4A7
GO:0044767	Single-organism Developmental Process	2409	264	0.00386	ABI2/PLXNC1/CDKN1A/CDX1/BAIAP2/CAP2/CEBPA/SEMA4F/CEBPG/CDC42EP3/NEK6/CFTR/MALT1/KIF3A/CKB/FOXP4/ZNF488/TTC8/SEZ6/EID2B/TRABD2A/PPARGC1B/RIPPLY2/CPE/AGPAT6/UNC5D/CRIP1/CRMP1/MYL6B/GATA5/CRYBA2/CDC42EP5/CTNNA2/CTNND2/CTSH/DBN1/SYNE4/DACT2/DFNA5/NQO1/DMBT1/DPYSL2/ECM1/LPAR1/EDN3/EFNB3/CELSR3/EPHA2/TMEM17/AK2/ERBB2/MECOM/EZH2/RFX6/FGF9/FGFR2/ABLIM3/FOXD1/UNC13A/NFASC/CLASP2/NCDN/SYNE1/OBSL1/NR5A2/GAB…
GO:0007156	Homophilic Cell Adhesion	54	12	0.00417	CDH6/DSC2/DSG3/CELSR3/FAT1/CDHR3/PVRL3/AMIGO2/PCDHB14/RET/CLSTN2/TRO
GO:0001505	Regulation Of Neurotransmitter Levels	75	15	0.00425	CPLX2/CPLX1/UNC13A/GLS/PCLO/MAOA/PFN2/NAPB/SLC6A4/SNAP25/STX1A/STXBP1/CACNA1A/CADPS/RIMS2
GO:0050954	Sensory Perception Of Mechanical Stimulus	75	15	0.00425	SLC52A3/DFNA5/GABRB3/GJB2/TPRN/KCNQ1/MAP1A/MYO6/CLIC5/SOBP/SLC12A2/TBL1X/CACNA1D/ESPN/NAV2
GO:0044765	Single-organism Transport	2015	224	0.00429	KCNE3/ABCC5/NR1H3/SGK2/RASGRP1/SLC25A15/CDKN1A/BAIAP2/CFTR/CPLX2/CPLX1/PPARGC1A/KIF3A/CAPN10/PKIG/NISCH/PRAF2/CHP1/TMC6/SLC52A3/RAB3C/AP3S1/PLIN2/SLC51B/CNGA1/FAM3D/SLC31A1/SLC31A2/SLC9B2/AGPAT6/CRY2/SLC38A11/ATP6V0E2/ADRBK2/SLC5A12/AKR1C1/DNM1/DPYSL2/SLC26A2/EDN3/SLC51A/SLC39A11/SLC36A1/ABCA3/F5/FCGRT/RFX6/FGF9/FGFR2/UNC13A/NFASC/ATP10B/ARHGEF9/SLC7A8/SLC35A3/GABRB3/RAB26/CHMP2B/CLIP3/SERGEF/GCG…
GO:0010043	Response To Zinc Ion	23	7	0.00438	CRIP1/APOBEC1/KCNK3/LCK/OTC/TSPO/GGH
GO:0002088	Lens Development In Camera-type Eye	35	9	0.00453	CRYBA2/EPHA2/FGFR2/PVRL3/HIPK2/SHROOM2/MAF/NHS/PROX1
GO:0007610	Behavior	293	42	0.00463	ABI2/CTNND2/DACH1/LPAR1/EDN3/EFNB3/GCG/GLS/GNAS/HIPK2/ANXA7/APBA1/APBB1/HSPB1/MAOA/MYO5A/MYO6/NBL1/NQO2/NOVA1/NPY1R/OXTR/PBX3/ATP8A2/SOBP/MCOLN3/PYY/UNC79/CCL5/VWA1/SLC6A4/TAC1/TSPO/CACNA1A/CACNA1C/SCG2/CALB1/JAM3/ESPN/PPP1R1B/MBD2/NAV2
GO:0006928	Cellular Component Movement	997	119	0.00468	RASGRP1/ABI2/PLXNC1/CAP2/SEMA4F/KIF2C/KIF3A/NISCH/CELF3/KIF12/AP3S1/TTC8/UNC5D/CRMP1/MYL6B/CTNNA2/CTSH/DACH1/DPEP1/DPYSL2/DSC2/ECM1/LPAR1/EDN3/EFNB3/CELSR3/EPHA2/ERBB2/F10/FAT1/ABLIM3/FOXD1/NFASC/CLASP2/SLC7A8/ASPM/GPM6A/PYCARD/RACGAP1/MNX1/APBA1/APBB1/APBB2/HSPB1/SHROOM2/ITGA6/ITGA2/ITGB4/KAL1/KCNH2/KCNQ1/KLC1/LAMA3/LCK/MAP1B/MST1R/MYO1E/MYO5A/MYO6/NBL1/ATP1B3/NRCAM/PODXL2/SERPINB5/PIK3CG/PITPNA…
GO:0048812	Neuron Projection Morphogenesis	389	53	0.0047	PLXNC1/BAIAP2/CAP2/SEMA4F/TTC8/UNC5D/CRMP1/CTNNA2/DPYSL2/EFNB3/ERBB2/FGFR2/ABLIM3/FOXD1/NFASC/CLASP2/OBSL1/NGEF/SIPA1L1/GDI1/GPM6A/MNX1/APBB1/APBB2/ITGA2/KAL1/MAP1B/MAP2/NBL1/NRCAM/ATP8A2/PITPNA/KIAA1598/PTPRZ1/RAC2/RPS6KA3/ATXN2/SH3GL2/BCL11B/CAPRIN2/STXBP1/TRPC1/EZR/CACNA1A/CACNA1C/CACNA1D/FZD5/FZD3/MYH14/SEMA6D/CAMK2B/SLITRK6/CDK1
GO:1901566	Organonitrogen Compound Biosynthetic Process	461	61	0.00491	ABCC5/SLC25A15/B3GNT3/CDS1/CAP2/CEBPA/PPARGC1A/GGT6/CPS1/AGPAT6/CTH/SGMS2/SLC26A2/AK2/NMNAT2/CHST5/GABBR1/GLCE/GATM/GCG/OPLAH/AMPD1/GLS/GNAS/GOT1/GUCA2B/APLP1/ASS1/ATP1A1/NME4/PNP/OAT/OTC/ST8SIA3/PCSK1/PRKAG2/MOCOS/SPTLC3/PRODH/PRPS2/SLC44A2/ALDH18A1/PRODH2/QDPR/SAT1/SDC1/SHMT1/SULT1A2/TSPO/TK1/TPH1/TYMS/PANK3/PDZD3/LPCAT1/SLC44A4/ST6GALNAC5/PPAP2C/CBS/CDA/HS3ST3B1
GO:0051588	Regulation Of Neurotransmitter Transport	18	6	0.00503	UNC13A/PFN2/NAPB/STX1A/STXBP1/CACNA1A
GO:0002089	Lens Morphogenesis In Camera-type Eye	13	5	0.00523	EPHA2/PVRL3/HIPK2/SHROOM2/PROX1
GO:0043604	Amide Biosynthetic Process	36	9	0.00554	SLC25A15/CEBPA/GGT6/CPS1/SGMS2/OPLAH/ASS1/OTC/PCSK1
GO:0048878	Chemical Homeostasis	446	59	0.00565	NR1H3/CD52/CFTR/PPARGC1A/MLLT11/CHP1/CKB/CTSH/ATP6V0E2/AKR1C1/LPAR1/RFX6/SLC7A8/NR5A2/GCG/TMEM97/GOT1/AQP11/ANXA7/ITPR1/KCNH2/KCNK3/FAM132A/LCK/MFI2/NEUROD1/OTC/OXTR/P2RY2/ACOX1/PCK1/SLC22A17/PFKM/ATP6V1B2/PIK3CG/ATP6V1G2/PPARG/RMDN3/BDKRB2/CCL5/CCL13/CYP4F12/TAC1/TSPO/TRPC1/CACNA1A/CACNA1C/SLC30A4/LPCAT1/CYBRD1/HKDC1/DGAT1/MCU/HMGN3/ABCG2/SLC25A27/SCARB1/STXBP5L/SV2A
GO:0031960	Response To Corticosteroid Stimulus	63	13	0.00572	CDKN1A/CEBPA/PPARGC1B/CPN1/GHR/GOT1/HNMT/HSD11B2/FAS/PAM/SDC1/TK1/TYMS
GO:0055123	Digestive System Development	85	16	0.00596	FOXP4/GATA5/FGF9/FGFR2/ID2/MYB/NKX2-2/OTC/OXTR/PITX2/PTK6/WDR19/RET/TK1/TYMS/NR1H4
GO:0032502	Developmental Process	2998	320	0.00645	NR1H3/RASGRP1/ABI2/PLXNC1/RCAN2/CDKN1A/CDX1/BAIAP2/CAP2/CEBPA/SEMA4F/CEBPG/CDC42EP3/IGF2BP2/NEK6/CFTR/CPLX2/PPARGC1A/MALT1/RCAN3/KIF3A/CKB/TBCB/FOXP4/ZNF488/TTC8/SEZ6/EID2B/TRABD2A/PPARGC1B/RIPPLY2/CPE/AGPAT6/UNC5D/CRIP1/CRMP1/MYL6B/GATA5/CRYBA2/CDC42EP5/CTNNA2/CTNND2/CTSH/DACH1/DBN1/SYNE4/DACT2/DFNA5/NQO1/DMBT1/DPYSL2/ECM1/LPAR1/EDN3/PHC1/EFNB3/CELSR3/EPHA2/TMEM17/AK2/ERBB2/MECOM/EZH2/FAT1/PRR15…
GO:0061564	Axon Development	351	48	0.00647	PLXNC1/BAIAP2/CAP2/SEMA4F/TTC8/UNC5D/CRMP1/CTNNA2/DPYSL2/EFNB3/CELSR3/ERBB2/FGFR2/ABLIM3/FOXD1/NFASC/CLASP2/SIPA1L1/GDI1/MNX1/APBB1/APBB2/ITGA2/KAL1/MAP1B/MAP2/NRCAM/ATP8A2/PITPNA/KIAA1598/PTPRZ1/RAC2/RPS6KA3/SH3GL2/BCL11B/STXBP1/TSPO/TRPC1/EZR/CACNA1A/CACNA1C/CACNA1D/FZD5/FZD3/MYH14/SEMA6D/SLITRK6/CDK1
GO:0048667	Cell Morphogenesis Involved In Neuron Differentiation	378	51	0.00665	PLXNC1/BAIAP2/CAP2/SEMA4F/TTC8/UNC5D/CRMP1/CTNNA2/DPYSL2/EFNB3/ERBB2/FGFR2/ABLIM3/FOXD1/NFASC/CLASP2/OBSL1/NGEF/SIPA1L1/GDI1/MNX1/APBB1/APBB2/ITGA2/KAL1/MAP1B/MAP2/NRCAM/ATP8A2/PITPNA/CLIC5/KIAA1598/PTPRZ1/RAC2/RPS6KA3/SH3GL2/BCL11B/CAPRIN2/STXBP1/TRPC1/EZR/CACNA1A/CACNA1C/CACNA1D/FZD5/FZD3/MYH14/SEMA6D/CAMK2B/SLITRK6/CDK1
GO:0008652	Cellular Amino Acid Biosynthetic Process	79	15	0.00702	GGT6/CPS1/CTH/GATM/OPLAH/GLS/GOT1/ASS1/OAT/OTC/PRODH/ALDH18A1/PRODH2/SHMT1/CBS
GO:0016358	Dendrite Development	94	17	0.00707	ABI2/BAIAP2/SEZ6/CTNNA2/DBN1/LPAR1/OBSL1/NGEF/SIPA1L1/MAP1B/MAP2/MYO6/BMP5/CAPRIN2/CACNA1A/CAMK2B/CDC20
GO:0007275	Multicellular Organismal Development	2618	282	0.00714	ABI2/PLXNC1/RCAN2/CDKN1A/CDX1/BAIAP2/CAP2/CEBPA/SEMA4F/CEBPG/CFTR/CPLX2/MALT1/KIF3A/CKB/TBCB/FOXP4/ZNF488/TTC8/SEZ6/EID2B/PPARGC1B/RIPPLY2/CPE/AGPAT6/UNC5D/CRIP1/CRMP1/MYL6B/GATA5/CRYBA2/CTNNA2/CTNND2/CTSH/DACH1/DBN1/DACT2/DFNA5/DMBT1/DPYSL2/ECM1/LPAR1/EDN3/PHC1/EFNB3/CELSR3/EPHA2/AK2/ERBB2/MECOM/EZH2/PRR15/RFX6/FGF9/FGFR2/ABLIM3/FOXD1/UNC13A/NFASC/CLASP2/NCDN/PSD3/OBSL1/NR5A2/GABRB3/NGEF/RAB26/A…
GO:1901605	Alpha-amino Acid Metabolic Process	149	24	0.00721	CKB/CPS1/CTH/DPEP1/GATM/GHR/GLS/GOT1/ASPA/ASS1/MSRA/OAT/OTC/P4HB/PRODH/ALDH18A1/PRODH2/QDPR/SHMT1/SLC19A1/TYMS/CBS/GGH/NR1H4
GO:0065008	Regulation Of Biological Quality	2027	223	0.00721	NR1H3/RASGRP1/PIAS3/NDC80/CD52/IFI30/BAIAP2/CEBPA/SEMA4F/CEBPG/CDC42EP3/SPAG5/CFTR/CPLX2/CPLX1/PPARGC1A/MLLT11/KIF2C/KDELR3/UBE2C/KIF3A/CHGA/CAPN10/NISCH/CHP1/CKB/SLC51B/SEZ6/CNGA1/FAM3D/PPARGC1B/CPE/CPS1/AGPAT6/GATA5/CDC42EP5/CTNNA2/CTNND2/CTSH/ATP6V0E2/DBN1/AKR1C1/AKR1C2/DMBT1/DSC2/LPAR1/EDN3/EFNB3/ERBB2/MECOM/F5/F10/RFX6/FDX1/UNC13A/AKR1B1/NFASC/ATP10B/CLASP2/NCDN/SYNE1/SLC7A8/NR5A2/FBXL2/ASPM…
GO:0035883	Enteroendocrine Cell Differentiation	14	5	0.0075	RFX6/INSM1/NEUROD1/NKX2-2/BMP5
GO:0044058	Regulation Of Digestive System Process	14	5	0.0075	NR1H3/NEUROD1/OXTR/WNK4/TAC1
GO:0048713	Regulation Of Oligodendrocyte Differentiation	14	5	0.0075	ZNF488/ID2/ASPA/NKX2-2/PPARG
GO:0048565	Digestive Tract Development	80	15	0.0079	FOXP4/GATA5/FGF9/FGFR2/ID2/MYB/NKX2-2/OTC/OXTR/PITX2/PTK6/RET/TK1/TYMS/NR1H4
GO:0007409	Axonogenesis	338	46	0.00827	PLXNC1/BAIAP2/CAP2/SEMA4F/TTC8/UNC5D/CRMP1/CTNNA2/DPYSL2/EFNB3/ERBB2/FGFR2/ABLIM3/FOXD1/NFASC/CLASP2/SIPA1L1/GDI1/MNX1/APBB1/APBB2/ITGA2/KAL1/MAP1B/MAP2/NRCAM/ATP8A2/PITPNA/KIAA1598/PTPRZ1/RAC2/RPS6KA3/SH3GL2/BCL11B/STXBP1/TRPC1/EZR/CACNA1A/CACNA1C/CACNA1D/FZD5/FZD3/MYH14/SEMA6D/SLITRK6/CDK1
GO:0034754	Cellular Hormone Metabolic Process	52	11	0.00878	AKR1C1/AKR1C2/AKR1B1/HSD3B1/WNT4/RETSAT/BMP5/SULT1E1/SULT1A1/TTR/SCARB1
GO:0050808	Synapse Organization	81	15	0.00887	RAB39B/CTNNA2/ERBB2/FGFR2/UNC13A/NFASC/GPM6A/MYO5A/MYO6/NRCAM/OXTR/PCDHB14/CACNA1A/CAMK2B/CDC20
GO:0003407	Neural Retina Development	20	6	0.0089	TTC8/GPM6A/HIPK2/NEUROD1/SMARCD3/CALB1
GO:0007423	Sensory Organ Development	261	37	0.00901	ABI2/CEBPA/TTC8/CRYBA2/DFNA5/EPHA2/FGF9/FGFR2/GABRB3/PVRL3/B9D1/GPM6A/DLL1/HIPK2/SHROOM2/KCNK3/MAF/MYO6/NEUROD1/NHS/PITX2/CLIC5/SOBP/MCOLN3/PROX1/WDR19/PRDM1/BCL11B/SMARCD3/FZD5/CALB1/FZD3/LPCAT1/MAPKAPK2/KLF4/SLC25A27/SLC4A7
GO:0051179	Localization	3078	326	0.00936	KCNE3/ABCC5/NR1H3/SGK2/RASGRP1/ABI2/SLC25A15/TNK2/CDKN1A/NDC80/BAIAP2/CLEC10A/CIB1/SPAG5/CFTR/CPLX2/CPLX1/PPARGC1A/MALT1/KDELR3/KIF3A/CAPN10/PKIG/NISCH/CELF3/PRAF2/CHP1/TMC6/SLC52A3/NOSTRIN/RAB3C/RAB39B/AP3S1/PLIN2/TTC8/SLC51B/CNGA1/OSCP1/FAM3D/SLC31A1/SLC31A2/SLC9B2/CPE/AGPAT6/CRY2/SLC35F3/CTNNA2/CTSH/SLC38A11/ATP6V0E2/ADRBK2/SLC5A12/DACH1/DBN1/AKR1C1/DMBT1/DNM1/DPEP1/DPYSL2/DSC2/SLC26A2/ECM1/LP…
GO:0051049	Regulation Of Transport	716	87	0.00954	KCNE3/NR1H3/SGK2/TNK2/CDKN1A/PPARGC1A/CAPN10/PKIG/CHP1/RAB3C/SLC51B/FAM3D/CRY2/DPYSL2/EDN3/RFX6/UNC13A/RAB26/CLIP3/SERGEF/GCG/PCLO/GNAS/SFN/PYCARD/ITPR1/KCNB1/KCNH2/KCNQ1/FAM132A/MAP1B/MYO5A/MYO6/ATP1A1/NEUROD1/OXTR/P2RY2/CALY/PAM/PCSK1/PRKAG2/PFKM/PFN2/NDFIP2/PPARG/ITLN1/PKIA/DMAP1/PRSS8/PTGER4/RAB3B/RAB27B/ATXN2/CCL5/BICD1/NAPB/SCG5/SH3GL2/SLC2A2/WNK4/SNAP25/STX1A/STXBP1/TAC1/TSPO/TLR3/TRPC1/CA…
GO:0006812	Cation Transport	386	51	0.00989	KCNE3/SLC25A15/CHP1/CNGA1/SLC31A1/SLC31A2/SLC9B2/SLC38A11/ATP6V0E2/SLC5A12/SLC39A11/SLC7A8/GCG/ITPR1/KCNG1/KCNH2/KCNJ3/KCNJ13/KCNK3/KCNQ1/LCK/MFI2/MYB/MYO5A/ATP1A1/SLC22A18/PRKAG2/ATP6V1B2/ATP6V1G2/SLC6A20/PRSS8/SLC44A2/SCN3A/SCNN1A/CCL5/SLC39A8/SLC6A4/SLC12A2/TSPO/TRPC1/CACNA1A/CACNA1C/CACNA1D/SLC30A4/CACNA2D1/TUSC3/KCNH6/CAMK2B/EFCAB4B/MCU/SLC23A1
GO:0044724	Single-organism Carbohydrate Catabolic Process	105	18	0.00994	CPS1/CTBS/ENO2/FUT2/FUT4/FUT6/GALE/GK/KHK/LDHA/PRKAG2/PFKFB4/PFKM/PKM/OGDHL/RBKS/HKDC1/GYG2
GO:0006813	Potassium Ion Transport	60	12	0.01001	KCNE3/CHP1/CNGA1/KCNG1/KCNH2/KCNJ3/KCNJ13/KCNK3/KCNQ1/SLC12A2/CACNA1D/KCNH6
GO:0009725	Response To Hormone Stimulus	459	59	0.01026	NR1H3/CDKN1A/PIAS3/BAIAP2/CEBPA/CFTR/CAPN10/AP3S1/PPARGC1B/CPN1/CTSH/CTSS/ATP6V0E2/AKR1C1/AKR1C2/NQO1/AK2/FGF9/FGFR2/SHC2/GATM/GCG/GHR/GNAS/GNG4/GOT1/HADHA/HNMT/HSD11B2/APOBEC1/FAS/FAM132A/MMP15/MYO5A/TNFRSF11B/OTC/OXTR/PAM/PCK1/PRKAG2/ATP6V1B2/PITX2/ATP6V1G2/PPARG/STRADB/GNG12/MTUS1/QDPR/SDC1/SLC6A4/TAC1/TFF3/TSPO/TK1/TYMS/GGH/HDAC9/CDK1/ARNT2
GO:0031100	Organ Regeneration	33	8	0.01061	CDKN1A/CEBPA/MKI67/PPARG/PRPS2/TYMS/NR0B2/CDK1
GO:0008217	Regulation Of Blood Pressure	83	15	0.01109	CHGA/NISCH/EDN3/GUCA2B/HSD11B2/ID2/NPY1R/OXTR/PLCB3/SERPINF2/PPARG/CYP4F12/TAC1/CACNA1C/NAV2
GO:0009605	Response To External Stimulus	882	104	0.01137	NR1H3/PLXNC1/CDKN1A/CDS1/CAP2/CEBPA/SEMA4F/GNB5/PPARGC1A/TTC8/CNGA1/UNC5D/CRMP1/CTNNA2/CMTM8/AKR1C1/NQO1/DPYSL2/LPAR1/EDN3/EFNB3/EPHA2/ERBB2/MECOM/ABLIM3/FOXD1/NFASC/CLASP2/GATM/GHR/GPX2/MNX1/APBB1/APBB2/HSD11B2/HSPB1/ID2/FAS/SHROOM2/ITGA2/KAL1/FAM132A/LCK/LDHA/NBL1/NRCAM/TNFRSF11B/OTC/ACKR4/PIK3CG/PITPNA/PITX2/PLA2G2A/PLD1/SERPINF2/WNT4/PPARG/TRPM4/WIPI1/PLGRKT/PROX1/PTGER4/KIAA1598/RAC2/RPS6KA3…
GO:0032879	Regulation Of Localization	1016	118	0.01137	KCNE3/NR1H3/SGK2/TNK2/CDKN1A/CIB1/SPAG5/PPARGC1A/CAPN10/PKIG/NISCH/CHP1/RAB3C/TTC8/SLC51B/FAM3D/CRY2/CTSH/DACH1/DPEP1/DPYSL2/DSC2/ECM1/LPAR1/EDN3/CELSR3/EPHA2/F10/RFX6/UNC13A/RAB26/CLIP3/SERGEF/GCG/B9D1/PCLO/GNAS/SFN/PYCARD/RACGAP1/HSPB1/ITPR1/KCNB1/KCNH2/KCNQ1/FAM132A/LAMA3/LCK/MAP1B/MYO5A/MYO6/NBL1/ATP1A1/NEUROD1/OXTR/P2RY2/CALY/PAM/PCSK1/PRKAG2/PFKM/PFN2/PITX2/WNT4/NDFIP2/PPARG/ITLN1/PKIA/DMAP…
GO:0043588	Skin Development	163	25	0.01142	DACT2/EPHA2/EZH2/FGFR2/SOSTDC1/GNAS/SFN/DLL1/LAMA3/LAMB3/LAMC2/MYO5A/MYO6/OVOL1/ATP8A2/PITX2/CLIC5/PPL/MCOLN3/BCL11B/VDR/FA2H/FZD3/KLF4/SLC4A7
GO:0006493	Protein O-linked Glycosylation	54	11	0.01168	B3GNT3/GALNT1/GALNT3/MUC2/MUC3A/GALNT7/MUC13/MUC3B/ST6GAL1/B3GNT5/GCNT3
GO:0009913	Epidermal Cell Differentiation	76	14	0.01177	EPHA2/EZH2/SFN/DLL1/MYO6/PITX2/CLIC5/PPL/MCOLN3/BCL11B/VDR/FA2H/KLF4/SLC4A7
GO:0046365	Monosaccharide Catabolic Process	76	14	0.01177	ENO2/FUT2/FUT4/FUT6/GALE/KHK/LDHA/PRKAG2/PFKFB4/PFKM/PKM/OGDHL/RBKS/HKDC1
GO:0016052	Carbohydrate Catabolic Process	107	18	0.01202	CPS1/CTBS/ENO2/FUT2/FUT4/FUT6/GALE/GK/KHK/LDHA/PRKAG2/PFKFB4/PFKM/PKM/OGDHL/RBKS/HKDC1/GYG2
GO:0055085	Transmembrane Transport	481	61	0.01205	ABCC5/SGK2/CFTR/PPARGC1A/CHP1/CNGA1/SLC31A1/SLC9B2/ATP6V0E2/SLC26A2/SLC36A1/ABCA3/ARHGEF9/SLC7A8/SLC35A3/GABRB3/GCG/GNAS/AQP11/SLC46A3/UNC80/SLC25A24/KCNH2/KCNQ1/MYO5A/MYO5B/ATP1A1/ATP1B3/SLC22A18/PRKAG2/ATP6V1B2/ATP6V1G2/SLC6A20/ANO10/FLVCR2/SLC2A9/SLC44A2/UNC79/ABCD3/SCNN1A/SLC39A8/SLC1A1/SLC2A2/SLC5A1/SLC7A2/SLC8A2/SLC12A2/SLC18A1/CACNA1D/SLC30A4/CYBRD1/SLC44A4/KCNH6/SLC41A2/EFCAB4B/MFSD9/SLC7…
GO:0030001	Metal Ion Transport	319	43	0.01224	KCNE3/CHP1/CNGA1/SLC31A1/SLC31A2/SLC9B2/SLC38A11/ATP6V0E2/SLC5A12/SLC39A11/GCG/ITPR1/KCNG1/KCNH2/KCNJ3/KCNJ13/KCNK3/KCNQ1/LCK/MFI2/MYB/MYO5A/ATP1A1/ATP6V1B2/ATP6V1G2/PRSS8/SCN3A/SCNN1A/CCL5/SLC39A8/SLC12A2/TSPO/TRPC1/CACNA1C/CACNA1D/SLC30A4/CACNA2D1/TUSC3/KCNH6/CAMK2B/EFCAB4B/MCU/SLC23A1
GO:0061351	Neural Precursor Cell Proliferation	62	12	0.01296	DBN1/FGFR2/ASPM/RACGAP1/ID2/TRNP1/PROX1/SLC6A4/SMARCA1/SMARCD3/FZD3/MELK
GO:0060341	Regulation Of Cellular Localization	502	63	0.01343	NR1H3/CDKN1A/CIB1/SPAG5/CAPN10/PKIG/CHP1/RAB3C/SLC51B/FAM3D/DPYSL2/EDN3/EPHA2/RFX6/UNC13A/RAB26/CLIP3/SERGEF/GCG/PCLO/GNAS/SFN/PYCARD/RACGAP1/ITPR1/KCNB1/KCNQ1/FAM132A/MAP1B/NEUROD1/OXTR/PAM/PCSK1/PFKM/PFN2/PKIA/DMAP1/PTGER4/RAB3B/RAB27B/NAPB/SCG5/SLC2A2/SNAP25/STX1A/STXBP1/TAC1/TLR3/TRPC1/CACNA1A/CACNA1C/CACNA1D/CASP1/NR0B2/DYRK2/CDK5R2/MCU/HMGN3/SYTL4/STXBP5L/RAB3D/RIMS2/CDK1
GO:0007626	Locomotory Behavior	85	15	0.01371	EFNB3/HIPK2/APBA1/MYO5A/MYO6/NOVA1/NPY1R/PBX3/SOBP/MCOLN3/CACNA1A/CACNA1C/CALB1/ESPN/NAV2
GO:0033993	Response To Lipid	357	47	0.01374	NR1H3/CDKN1A/CEBPA/CFTR/PPARGC1B/CPN1/CPS1/CTSH/AKR1C2/NQO1/PHC1/GHR/GNAS/GOT1/PYCARD/HNMT/HSD11B2/HSD17B2/FAS/MGST1/MMP15/TNFRSF11B/OXTR/PAM/PITX2/GDAP1/PPARG/PTGER4/PTK6/RET/RPS6KA3/CCL5/SDC1/PRDM1/SLC6A4/TAC1/TSPO/TK1/TYMS/VDR/MAPKAPK3/TNFRSF11A/MAPKAPK2/KLF4/SCARB1/ARNT2/NR1H4
GO:0043010	Camera-type Eye Development	149	23	0.0138	ABI2/TTC8/CRYBA2/EPHA2/FGFR2/PVRL3/B9D1/GPM6A/HIPK2/SHROOM2/MAF/NEUROD1/NHS/PITX2/PROX1/WDR19/BCL11B/SMARCD3/FZD5/CALB1/LPCAT1/KLF4/SLC4A7
GO:0000038	Very Long-chain Fatty Acid Metabolic Process	16	5	0.01394	ACOX1/ABCD3/CYP4F12/ELOVL4/ELOVL7
GO:0008207	C21-steroid Hormone Metabolic Process	16	5	0.01394	AKR1C1/AKR1C2/AKR1B1/WNT4/BMP5
GO:0009065	Glutamine Family Amino Acid Catabolic Process	16	5	0.01394	CPS1/GLS/GOT1/PRODH/PRODH2
GO:0045687	Positive Regulation Of Glial Cell Differentiation	16	5	0.01394	ZNF488/ID2/ASPA/NKX2-2/PPARG
GO:0050767	Regulation Of Neurogenesis	278	38	0.01444	SEMA4F/ZNF488/SEZ6/DBN1/DPYSL2/LPAR1/EZH2/OBSL1/NGEF/ASPM/SIPA1L1/GDI1/DLL1/APBB1/ID2/MAP1B/ASPA/NBL1/NEUROD1/NKX2-2/NRCAM/PPARG/CDK5RAP2/PROX1/PTK6/RET/BCL11B/BMP5/SLC6A4/CAPRIN2/SMARCD3/SPOCK1/TSPO/CACNA1A/CAMK2B/GPR56/CDK1/CDC20
GO:0008544	Epidermis Development	142	22	0.01517	EPHA2/EZH2/FGFR2/SOSTDC1/SFN/DLL1/LAMA3/LAMB3/LAMC2/MYO5A/MYO6/OVOL1/PITX2/CLIC5/PPL/MCOLN3/BCL11B/VDR/FA2H/FZD3/KLF4/SLC4A7
GO:0007600	Sensory Perception	184	27	0.01541	SLC52A3/TTC8/CNGA1/DFNA5/GABRB3/GJB2/GNAS/TPRN/KCNQ1/MAP1A/MYO5A/MYO6/NPY1R/OAT/PITPNA/CLIC5/SOBP/SPATA7/SCNN1A/SLC12A2/TAC1/TBL1X/CACNA1D/ESPN/FAM161A/NIPSNAP1/NAV2
GO:0002068	Glandular Epithelial Cell Development	11	4	0.01569	AGPAT6/INSM1/NKX2-2/BMP5
GO:0006907	Pinocytosis	11	4	0.01569	NR1H3/PYCARD/MAPKAPK3/MAPKAPK2
GO:0032228	Regulation Of Synaptic Transmission, GABAergic	11	4	0.01569	NISCH/OXTR/STXBP1/TAC1
GO:0043650	Dicarboxylic Acid Biosynthetic Process	11	4	0.01569	GLS/GOT1/PRODH/PRODH2
GO:0048569	Post-embryonic Organ Development	11	4	0.01569	MYO1E/BCL11B/FZD5/KLF4
GO:0060749	Mammary Gland Alveolus Development	11	4	0.01569	ID2/TGFA/TPH1/TNFRSF11A
GO:0061377	Mammary Gland Lobule Development	11	4	0.01569	ID2/TGFA/TPH1/TNFRSF11A
GO:0042493	Response To Drug	245	34	0.01616	CDKN1A/CFTR/PLIN2/CYP2B6/DPEP1/DPYSL2/ABCA3/GNAS/HADHA/HSD11B2/APOBEC1/KCNH2/KCNK3/KCNQ1/LCK/MGST1/NEUROD1/PNP/TNFRSF11B/SLC22A18/OTC/OXTR/PAM/PPARG/QDPR/SLC6A4/SLC19A1/TGFA/TSPO/TYMS/GGH/NR1I2/ABCG2/CDK1
GO:0033865	Nucleoside Bisphosphate Metabolic Process	29	7	0.01686	SLC26A2/SULT1B1/SULT1E1/SULT1A2/SULT1A1/SULT2A1/PANK3
GO:0033875	Ribonucleoside Bisphosphate Metabolic Process	29	7	0.01686	SLC26A2/SULT1B1/SULT1E1/SULT1A2/SULT1A1/SULT2A1/PANK3
GO:0034032	Purine Nucleoside Bisphosphate Metabolic Process	29	7	0.01686	SLC26A2/SULT1B1/SULT1E1/SULT1A2/SULT1A1/SULT2A1/PANK3
GO:0044763	Single-organism Cellular Process	6678	666	0.0174	NAT2/AKT3/CDH6/ABCC5/NR1H3/SGK2/RASGRP1/GPR64/ABI2/PLXNC1/SLC25A15/TNK2/RCAN2/CDKN1A/CDKN3/CDS1/NDC80/TESK2/CD52/IFI30/BAIAP2/CAP2/CEBPA/SEMA4F/CIB1/CEBPG/CDC42EP3/SPAG5/GNB5/PNMA2/NEK6/IQGAP2/CFTR/CPLX2/CPLX1/PPARGC1A/MALT1/RUNDC3A/MLLT11/LILRB5/KIF2C/KDELR3/UBE2C/RCAN3/KIF3A/CAPN10/PKIG/NISCH/CELF3/CHN2/CHP1/KIF12/SLC52A3/HENMT1/CARD16/CKB/TBCB/RAB3C/CKS2/RAB39B/ACAP3/ARAP2/AP3S1/ZNF488/TTC8/SL…
GO:0019320	Hexose Catabolic Process	72	13	0.01747	ENO2/FUT2/FUT4/FUT6/GALE/KHK/LDHA/PRKAG2/PFKFB4/PFKM/PKM/OGDHL/HKDC1
GO:0014015	Positive Regulation Of Gliogenesis	23	6	0.01811	ZNF488/ID2/ASPA/NKX2-2/PPARG/TSPO
GO:0035315	Hair Cell Differentiation	23	6	0.01811	DLL1/MYO6/PITX2/CLIC5/MCOLN3/SLC4A7
GO:0009636	Response To Toxic Substance	96	16	0.01874	CDKN1A/CRIP1/NQO1/SLC7A8/FAS/MPST/MARC2/CCL5/SDC1/SLC6A4/TK1/TYMS/SLC30A4/PDZD3/CDK1/SLC23A1
GO:0007411	Axon Guidance	239	33	0.01886	PLXNC1/CAP2/SEMA4F/TTC8/UNC5D/CRMP1/DPYSL2/EFNB3/ERBB2/ABLIM3/FOXD1/NFASC/CLASP2/MNX1/APBB1/APBB2/ITGA2/KAL1/NRCAM/PITPNA/KIAA1598/RAC2/RPS6KA3/SH3GL2/BCL11B/TRPC1/EZR/CACNA1C/CACNA1D/FZD3/MYH14/SEMA6D/CDK1
GO:0097485	Neuron Projection Guidance	239	33	0.01886	PLXNC1/CAP2/SEMA4F/TTC8/UNC5D/CRMP1/DPYSL2/EFNB3/ERBB2/ABLIM3/FOXD1/NFASC/CLASP2/MNX1/APBB1/APBB2/ITGA2/KAL1/NRCAM/PITPNA/KIAA1598/RAC2/RPS6KA3/SH3GL2/BCL11B/TRPC1/EZR/CACNA1C/CACNA1D/FZD3/MYH14/SEMA6D/CDK1
GO:0043648	Dicarboxylic Acid Metabolic Process	58	11	0.0196	GHR/GLS/GOT1/ASPA/PCK1/PRODH/ALDH18A1/PRODH2/SHMT1/SLC19A1/NR1H4
GO:0044723	Single-organism Carbohydrate Metabolic Process	448	56	0.02045	B3GALT5/B3GNT3/PPARGC1A/NISCH/CHP1/MGAT4B/SLC51B/GALM/CPS1/CTBS/ENO2/FUCA1/FUT2/FUT3/FUT4/FUT6/GALE/GALNT1/GALNT3/B3GAT1/GK/GOT1/GPD1/KHK/FAM132A/LDHA/MUC2/MUC3A/NPY1R/ST8SIA3/PCK1/PCK2/PRKAG2/ISYNA1/GALNT7/PFKFB4/PFKM/PKM/PPP1R3C/OGDHL/ST6GALNAC1/MUC13/MAN1C1/MUC3B/RBKS/ST6GAL1/CACNA1A/TUSC3/HKDC1/ST6GALNAC5/B3GNT5/DYRK2/GYG2/GCNT3/SLC23A2/SLC23A1
GO:0031016	Pancreas Development	51	10	0.02045	RFX6/NR5A2/MNX1/HNF4G/INSM1/NEUROD1/NKX2-2/PROX1/SLC2A2/BMP5
GO:0050773	Regulation Of Dendrite Development	51	10	0.02045	SEZ6/DBN1/LPAR1/OBSL1/NGEF/SIPA1L1/BMP5/CAPRIN2/CAMK2B/CDC20
GO:0006082	Organic Acid Metabolic Process	758	89	0.02047	NR1H3/SLC25A15/B3GNT3/PPARGC1A/CKB/GGT6/CPS1/AGPAT6/CTH/MBOAT1/CYP2J2/AKR1C1/AKR1C2/NQO1/DPEP1/SLC26A2/SLC7A8/ETHE1/CHST5/NR5A2/GLCE/GATM/OPLAH/GHR/B3GAT1/SULT1B1/GLS/GOT1/GSTA3/GSTM4/HADHA/LDHA/MGST1/MPST/ASPA/ASS1/MSRA/MYO5A/PNP/OAT/ACO2/OTC/P4HB/PAM/ACOX1/PCK1/CRYL1/PLA1A/PRKAG2/PTPLAD1/ACSL5/PLA2G2A/PPARG/MARC2/PRODH/PROX1/SLC2A9/ABCD3/ALDH18A1/SQRDL/PRODH2/QDPR/RNPEP/SDC1/SHMT1/SLC7A2/SLC19A…
GO:0046470	Phosphatidylcholine Metabolic Process	44	9	0.021	CDS1/AGPAT6/MBOAT1/PLA2G2A/SLC44A2/PLBD1/LPCAT1/SLC44A4/SCARB1
GO:0014013	Regulation Of Gliogenesis	37	8	0.02103	ZNF488/EZH2/ID2/ASPA/NKX2-2/PPARG/TSPO/CDK1
GO:0016337	Cell-cell Adhesion	241	33	0.02107	CDH6/CLDN23/CTNNA2/CTNND2/DSC2/DSG3/CELSR3/FAT1/CDHR3/CLDN15/PVRL3/CYFIP2/CD209/ICAM3/AMIGO2/NRCAM/PODXL2/PIK3CG/SERPINF2/WNT4/PCDHB14/RET/CCL5/CLSTN2/STXBP1/TRO/EZR/JAM3/CLDN2/CD1D/CD2/KLF4/CD58
GO:0003309	Type B Pancreatic Cell Differentiation	12	4	0.02179	RFX6/INSM1/NKX2-2/BMP5
GO:0051932	Synaptic Transmission, GABAergic	12	4	0.02179	NISCH/OXTR/STXBP1/TAC1
GO:0070306	Lens Fiber Cell Differentiation	12	4	0.02179	EPHA2/FGFR2/MAF/PROX1
GO:0006935	Chemotaxis	404	51	0.02216	PLXNC1/CAP2/SEMA4F/TTC8/UNC5D/CRMP1/CMTM8/DPYSL2/LPAR1/EDN3/EFNB3/EPHA2/ERBB2/ABLIM3/FOXD1/NFASC/CLASP2/MNX1/APBB1/APBB2/HSPB1/ITGA2/KAL1/NBL1/NRCAM/ACKR4/PIK3CG/PITPNA/PLD1/TRPM4/PLGRKT/KIAA1598/RAC2/RPS6KA3/CCL5/CCL13/CXCL6/SH3GL2/BCL11B/TRPC1/EZR/CACNA1C/CACNA1D/SCG2/FZD3/MYH14/SEMA6D/JAM3/TNFRSF11A/CCRL2/CDK1
GO:0042330	Taxis	404	51	0.02216	PLXNC1/CAP2/SEMA4F/TTC8/UNC5D/CRMP1/CMTM8/DPYSL2/LPAR1/EDN3/EFNB3/EPHA2/ERBB2/ABLIM3/FOXD1/NFASC/CLASP2/MNX1/APBB1/APBB2/HSPB1/ITGA2/KAL1/NBL1/NRCAM/ACKR4/PIK3CG/PITPNA/PLD1/TRPM4/PLGRKT/KIAA1598/RAC2/RPS6KA3/CCL5/CCL13/CXCL6/SH3GL2/BCL11B/TRPC1/EZR/CACNA1C/CACNA1D/SCG2/FZD3/MYH14/SEMA6D/JAM3/TNFRSF11A/CCRL2/CDK1
GO:0006639	Acylglycerol Metabolic Process	90	15	0.02239	NR1H3/CPS1/AGPAT6/GK/GPD1/MOGAT3/PCK1/ACSL5/PIK3CG/ELOVL4/LPCAT1/ELOVL7/DGKD/DGAT1/SCARB1
GO:0050801	Ion Homeostasis	305	40	0.02307	CD52/CFTR/MLLT11/CHP1/CKB/ATP6V0E2/LPAR1/SLC7A8/GOT1/AQP11/ANXA7/ITPR1/KCNH2/KCNK3/LCK/MFI2/OTC/OXTR/P2RY2/SLC22A17/ATP6V1B2/PIK3CG/ATP6V1G2/RMDN3/BDKRB2/CCL5/CCL13/CYP4F12/TAC1/TSPO/TRPC1/CACNA1A/CACNA1C/SLC30A4/CYBRD1/DGAT1/MCU/ABCG2/SLC25A27/SV2A
GO:0002066	Columnar/cuboidal Epithelial Cell Development	18	5	0.02331	AGPAT6/INSM1/NKX2-2/BMP5/TYMS
GO:0060998	Regulation Of Dendritic Spine Development	18	5	0.02331	LPAR1/NGEF/SIPA1L1/CAPRIN2/CAMK2B
GO:0045665	Negative Regulation Of Neuron Differentiation	31	7	0.02405	ASPM/DLL1/APBB1/ID2/NKX2-2/CDK5RAP2/SLC6A4
GO:0006638	Neutral Lipid Metabolic Process	91	15	0.02453	NR1H3/CPS1/AGPAT6/GK/GPD1/MOGAT3/PCK1/ACSL5/PIK3CG/ELOVL4/LPCAT1/ELOVL7/DGKD/DGAT1/SCARB1
GO:0060627	Regulation Of Vesicle-mediated Transport	166	24	0.02525	NR1H3/TNK2/RAB3C/RAB26/CLIP3/PCLO/PYCARD/CALY/PFN2/RAB3B/RAB27B/ATXN2/BICD1/NAPB/SH3GL2/STX1A/STXBP1/CACNA1A/CDK5R2/SYTL4/SCARB1/STXBP5L/RAB3D/RIMS2
GO:0055082	Cellular Chemical Homeostasis	289	38	0.02534	CD52/CFTR/PPARGC1A/CHP1/CKB/ATP6V0E2/LPAR1/GCG/AQP11/ANXA7/ITPR1/KCNK3/FAM132A/LCK/MFI2/NEUROD1/OXTR/P2RY2/SLC22A17/ATP6V1B2/PIK3CG/ATP6V1G2/RMDN3/BDKRB2/CCL5/CCL13/TAC1/TRPC1/CACNA1A/CACNA1C/SLC30A4/CYBRD1/HKDC1/MCU/HMGN3/ABCG2/SLC25A27/SV2A
GO:0006112	Energy Reserve Metabolic Process	116	18	0.02595	CPS1/GCG/GNAS/GNG4/ITPR1/KCNB1/PRKAG2/PPP1R3C/GNG12/SLC2A2/SNAP25/STX1A/STXBP1/CACNA1A/CACNA1C/CACNA1D/DYRK2/GYG2
GO:0022037	Metencephalon Development	53	10	0.02628	EZH2/TRNP1/NEUROD1/PROX1/ATXN2/CACNA1A/FZD3/CBS/CDK5R2/SLC4A7
GO:0051050	Positive Regulation Of Transport	326	42	0.02644	NR1H3/SGK2/CAPN10/CHP1/SLC51B/DPYSL2/EDN3/UNC13A/CLIP3/GCG/SFN/PYCARD/KCNH2/KCNQ1/FAM132A/OXTR/P2RY2/CALY/PFKM/ITLN1/DMAP1/PRSS8/PTGER4/RAB27B/CCL5/BICD1/STX1A/STXBP1/TAC1/TSPO/TLR3/TRPC1/CACNA1D/CASP1/NR0B2/EFCAB4B/SCIN/TNFRSF11A/CDK5R2/MCU/SYTL4/CDK1
GO:0045058	T Cell Selection	25	6	0.02699	FAS/IL12RB1/BCL11B/CD1D/CD3D/CD3E
GO:0051494	Negative Regulation Of Cytoskeleton Organization	61	11	0.02775	CLASP2/CLIP3/SHROOM2/MAP6/VILL/LIMA1/PFN2/CDK5RAP2/CAPG/ESPN/SCIN
GO:0006629	Lipid Metabolic Process	855	98	0.02792	NR1H3/CDS1/CEBPA/CFTR/PPARGC1A/SMPDL3A/PLIN2/GGT6/ENPP6/PPARGC1B/CPS1/AGPAT6/MBOAT1/CYP2B6/CYP2J2/AKR1C1/AKR1C2/SGMS2/DPEP1/LIPH/FDX1/AKR1B1/NR5A2/GHR/GK/SULT1B1/SMPDL3B/GPD1/HADHA/HSD3B1/HSD11B2/HSD17B2/APOBEC1/ID2/PLCXD3/MOGAT3/MTM1/MYO5A/PAM/ACOX1/ST8SIA3/PCK1/CRYL1/PLA1A/PRKAG2/ISYNA1/PTPLAD1/ACSL5/PIK3CG/PI4KA/PITPNA/PLA2G2A/PLCB3/PLD1/WNT4/PPARG/RETSAT/HRASLS2/SPTLC3/TEX2/PROX1/HRASLS/SLC44…
GO:0060113	Inner Ear Receptor Cell Differentiation	32	7	0.02833	DFNA5/GABRB3/DLL1/MYO6/CLIC5/MCOLN3/SLC4A7
GO:0006873	Cellular Ion Homeostasis	238	32	0.02879	CD52/CFTR/CHP1/CKB/ATP6V0E2/LPAR1/AQP11/ANXA7/ITPR1/KCNK3/LCK/MFI2/OXTR/P2RY2/SLC22A17/ATP6V1B2/PIK3CG/ATP6V1G2/RMDN3/BDKRB2/CCL5/CCL13/TAC1/TRPC1/CACNA1A/CACNA1C/SLC30A4/CYBRD1/MCU/ABCG2/SLC25A27/SV2A
GO:0006004	Fucose Metabolic Process	13	4	0.02915	FUCA1/FUT2/FUT4/FUT6
GO:0021696	Cerebellar Cortex Morphogenesis	13	4	0.02915	TRNP1/PROX1/ATXN2/CACNA1A
GO:0031638	Zymogen Activation	13	4	0.02915	CTSH/SERPINF2/PLGRKT/PRSS3
GO:0071285	Cellular Response To Lithium Ion	13	4	0.02915	CEBPA/ID2/FAS/PPARG
GO:0006518	Peptide Metabolic Process	77	13	0.02918	GGT6/CTSH/DPEP1/UNC13A/ETHE1/BACE1/OPLAH/GSTA3/GSTM4/MGST1/PAM/PCSK1/XPNPEP1
GO:0006656	Phosphatidylcholine Biosynthetic Process	19	5	0.02921	CDS1/AGPAT6/SLC44A2/LPCAT1/SLC44A4
GO:0021587	Cerebellum Morphogenesis	19	5	0.02921	TRNP1/PROX1/ATXN2/CACNA1A/CBS
GO:0052646	Alditol Phosphate Metabolic Process	19	5	0.02921	MBOAT1/GK/GPD1/PLA1A/PLA2G2A
GO:0019725	Cellular Homeostasis	356	45	0.02968	CD52/CFTR/PPARGC1A/UBE2C/CHP1/CKB/ATP6V0E2/LPAR1/GCG/GLRX/AQP11/ANXA7/ITPR1/KCNK3/FAM132A/LCK/MFI2/MTM1/NEUROD1/OXTR/P2RY2/P4HB/SLC22A17/PFKM/ATP6V1B2/PIK3CG/ATP6V1G2/RMDN3/TMX4/BDKRB2/CCL5/CCL13/TAC1/TRPC1/CACNA1A/CACNA1C/SLC30A4/CYBRD1/TUSC3/HKDC1/MCU/HMGN3/ABCG2/SLC25A27/SV2A
GO:0051234	Establishment Of Localization	2522	265	0.03039	KCNE3/ABCC5/NR1H3/SGK2/RASGRP1/SLC25A15/TNK2/CDKN1A/NDC80/BAIAP2/CLEC10A/CIB1/CFTR/CPLX2/CPLX1/PPARGC1A/MALT1/KDELR3/KIF3A/CAPN10/PKIG/NISCH/PRAF2/CHP1/TMC6/SLC52A3/NOSTRIN/RAB3C/RAB39B/AP3S1/PLIN2/SLC51B/CNGA1/OSCP1/FAM3D/SLC31A1/SLC31A2/SLC9B2/AGPAT6/CRY2/SLC35F3/SLC38A11/ATP6V0E2/ADRBK2/SLC5A12/AKR1C1/DMBT1/DNM1/DPYSL2/SLC26A2/EDN3/EPHA2/SLC51A/SLC39A11/SLC36A1/ABCA3/F5/FCGRT/RFX6/FGF9/FGFR2/U…
GO:0044281	Small Molecule Metabolic Process	1946	208	0.03049	NAT2/ABCC5/NR1H3/RASGRP1/SLC25A15/B3GNT3/CDS1/CAP2/CEBPA/GNB5/CFTR/PPARGC1A/SMPDL3A/CHN2/SLC52A3/CKB/NOSTRIN/ACAP3/ARAP2/PLIN2/GGT6/ADH1C/ENPP6/PPARGC1B/CPS1/AGPAT6/CRMP1/CTH/MBOAT1/CYP2B6/CYP2J2/AKR1C1/AKR1C2/SGMS2/NQO1/DNM1/DPEP1/DPYSL2/SLC26A2/EPHA2/ENO2/AK2/ERBB2/ETFA/EZH2/FDX1/NMNAT2/AKR1B1/AHCYL2/SLC7A8/SLC35A3/ETHE1/CHST5/NR5A2/GABBR1/NGEF/GALE/GLCE/SIPA1L1/GATM/GCG/OPLAH/GHR/AMPD1/B3GAT1/…
GO:0051960	Regulation Of Nervous System Development	302	39	0.03056	SEMA4F/ZNF488/SEZ6/DBN1/DPYSL2/LPAR1/EZH2/OBSL1/NGEF/ASPM/SIPA1L1/GDI1/DLL1/APBB1/ID2/MAP1B/ASPA/NBL1/NEUROD1/NKX2-2/NRCAM/OXTR/PPARG/CDK5RAP2/PROX1/PTK6/RET/BCL11B/BMP5/SLC6A4/CAPRIN2/SMARCD3/SPOCK1/TSPO/CACNA1A/CAMK2B/GPR56/CDK1/CDC20
GO:0030098	Lymphocyte Differentiation	161	23	0.03172	CEBPG/MALT1/ERBB2/BLNK/ID2/FAS/IL12RB1/IL15RA/LCK/MYB/PNP/WNT4/PTGER4/RELB/PRDM1/BCL11B/FZD5/CD1D/CD2/CD3D/CD3E/CD8A/HDAC9
GO:0001764	Neuron Migration	70	12	0.03173	CELSR3/ASPM/GPM6A/MNX1/APBB1/APBB2/NRCAM/PITX2/SPOCK1/FZD3/CDK5R2/GPR56
GO:1901564	Organonitrogen Compound Metabolic Process	1261	139	0.03207	ABCC5/RASGRP1/SLC25A15/B3GNT3/CDS1/CAP2/CEBPA/GNB5/PPARGC1A/SMPDL3A/CHN2/SLC52A3/CKB/ACAP3/ARAP2/GGT6/ENPP6/CPS1/AGPAT6/CRMP1/CTBS/CTH/CTSH/MBOAT1/SGMS2/NQO1/DNM1/DPEP1/DPYSL2/SLC26A2/EPHA2/AK2/ERBB2/EZH2/UNC13A/NMNAT2/SLC7A8/ETHE1/CHST5/BACE1/FUCA1/GABBR1/NGEF/GLCE/SIPA1L1/GATM/GCG/OPLAH/GHR/AMPD1/B3GAT1/SULT1B1/SMPDL3B/GLS/GNAS/GOT1/GPD1/PYCARD/RACGAP1/GSTA3/GSTM4/GUCA2B/RHOD/HMMR/APLP1/APOBEC1…
GO:0006641	Triglyceride Metabolic Process	86	14	0.03211	NR1H3/CPS1/AGPAT6/GK/GPD1/MOGAT3/PCK1/ACSL5/PIK3CG/ELOVL4/LPCAT1/ELOVL7/DGAT1/SCARB1
GO:0007631	Feeding Behavior	26	6	0.03234	DACH1/GCG/NPY1R/OXTR/ATP8A2/PYY
GO:0009311	Oligosaccharide Metabolic Process	26	6	0.03234	MGAT4B/CTBS/FUT3/ST8SIA3/ST6GALNAC1/ST6GALNAC5
GO:0045685	Regulation Of Glial Cell Differentiation	26	6	0.03234	ZNF488/ID2/ASPA/NKX2-2/PPARG/CDK1
GO:0046887	Positive Regulation Of Hormone Secretion	40	8	0.03254	CAPN10/EDN3/GCG/FAM132A/PFKM/TAC1/NR0B2/MCU
GO:0009617	Response To Bacterium	205	28	0.03264	NR1H3/BAIAP2/MALT1/LEAP2/CPS1/DMBT1/MECOM/GPX2/PYCARD/LYZ/MGST1/PLA2G2A/PLD1/PTGER4/RPS6KA3/CCL5/PRDM1/TAC1/TSPO/TLR3/FZD5/MAPKAPK3/HIST2H2BE/TNFRSF11A/CD1D/MAPKAPK2/SCARB1/NR1H4
GO:0042446	Hormone Biosynthetic Process	33	7	0.0331	FDX1/AKR1B1/HSD3B1/WNT4/BMP5/CACNA1A/SCARB1
GO:0042490	Mechanoreceptor Differentiation	33	7	0.0331	DFNA5/GABRB3/DLL1/MYO6/CLIC5/MCOLN3/SLC4A7
GO:0042221	Response To Chemical Stimulus	2062	219	0.03362	NAT2/NR1H3/PLXNC1/CDKN1A/PIAS3/IFI30/BAIAP2/CAP2/CEBPA/SEMA4F/CFTR/PPARGC1A/MALT1/KDELR3/CAPN10/AP3S1/PLIN2/TTC8/ADH1C/PPARGC1B/CPN1/CPS1/UNC5D/CRIP1/CRMP1/GATA5/CTH/CTSH/CTSS/CMTM8/ATP6V0E2/CYP2B6/CYP2J2/AKR1C1/AKR1C2/NQO1/DPEP1/DPYSL2/SLC26A2/ECM1/LPAR1/EDN3/PHC1/EEF1A2/EFNB3/EPHA2/AK2/ERBB2/ABCA3/FGF9/FGFR2/HSPA4L/ABLIM3/FOXD1/PHLPP2/NFASC/CLASP2/ARHGEF9/MCF2L/SLC7A8/SHC2/NGEF/GATM/GCG/GDI1/OP…
GO:0048545	Response To Steroid Hormone Stimulus	162	23	0.03377	NR1H3/CDKN1A/CEBPA/CFTR/PPARGC1B/CPN1/NQO1/GHR/GOT1/HNMT/HSD11B2/FAS/MMP15/TNFRSF11B/OXTR/PAM/PPARG/SDC1/SLC6A4/TSPO/TK1/TYMS/ARNT2
GO:0009308	Amine Metabolic Process	154	22	0.03509	CDS1/SMPDL3A/ENPP6/AGPAT6/MBOAT1/SGMS2/NQO1/SULT1B1/SMPDL3B/GOT1/MAOA/PLA2G2A/SLC44A2/SAT1/SULT1A2/SULT1A1/TPH1/PLBD1/LPCAT1/SLC44A4/SCARB1/NR1H4
GO:0007015	Actin Filament Organization	180	25	0.03511	ABI2/BAIAP2/PPARGC1B/CDC42EP5/DBN1/FAT1/PYCARD/SHROOM2/NEDD9/VILL/LIMA1/PFN2/SERPINF2/WNT4/RHOF/PROX1/FMN2/PTGER4/TAC1/EZR/CAPG/ESPN/SCIN/WASF1/MTSS1
GO:0007270	Neuron-neuron Synaptic Transmission	48	9	0.03534	NISCH/UNC13A/GRIK3/OXTR/NAPB/SLC6A4/STXBP1/TAC1/CACNA1A
GO:0044708	Single-organism Behavior	189	26	0.03563	ABI2/CTNND2/EFNB3/HIPK2/APBA1/APBB1/MYO5A/MYO6/NQO2/NOVA1/NPY1R/OXTR/PBX3/SOBP/MCOLN3/UNC79/VWA1/SLC6A4/TAC1/TSPO/CACNA1A/CACNA1C/CALB1/ESPN/PPP1R1B/NAV2
GO:0014075	Response To Amine Stimulus	20	5	0.03599	DPYSL2/HNMT/OXTR/PPP1R1B/CDK1
GO:0016486	Peptide Hormone Processing	20	5	0.03599	CPE/PCSK1N/PCSK1/PCSK2/SCG5
GO:0042491	Auditory Receptor Cell Differentiation	20	5	0.03599	DLL1/MYO6/CLIC5/MCOLN3/SLC4A7
GO:0051293	Establishment Of Spindle Localization	20	5	0.03599	NDC80/GPSM2/NUSAP1/CDK5RAP2/FMN2
GO:0060042	Retina Morphogenesis In Camera-type Eye	20	5	0.03599	TTC8/PVRL3/HIPK2/PROX1/CALB1
GO:0048869	Cellular Developmental Process	1925	205	0.03618	NR1H3/RASGRP1/ABI2/PLXNC1/BAIAP2/CAP2/CEBPA/SEMA4F/CEBPG/CDC42EP3/CFTR/CPLX2/PPARGC1A/MALT1/KIF3A/TBCB/ZNF488/TTC8/SEZ6/EID2B/PPARGC1B/AGPAT6/UNC5D/CRMP1/GATA5/CDC42EP5/CTNNA2/DBN1/SYNE4/DACT2/DFNA5/DMBT1/DPYSL2/LPAR1/EDN3/EFNB3/CELSR3/EPHA2/TMEM17/ERBB2/MECOM/EZH2/RFX6/FGF9/FGFR2/ABLIM3/FOXD1/UNC13A/NFASC/CLASP2/NCDN/SYNE1/PSD3/OBSL1/GABRB3/NGEF/ASPM/SOSTDC1/CLIP3/SIPA1L1/EHF/GDI1/GHR/B9D1/GNAS/…
GO:0043434	Response To Peptide Hormone Stimulus	261	34	0.03713	BAIAP2/CFTR/CAPN10/AP3S1/ATP6V0E2/FGF9/FGFR2/SHC2/GATM/GCG/GHR/GNAS/GNG4/GOT1/HADHA/HSD11B2/APOBEC1/FAM132A/MYO5A/OTC/OXTR/PCK1/PRKAG2/ATP6V1B2/ATP6V1G2/PPARG/STRADB/GNG12/MTUS1/QDPR/TFF3/GGH/HDAC9/CDK1
GO:0042391	Regulation Of Membrane Potential	181	25	0.03721	PIAS3/CFTR/MLLT11/SEZ6/CNGA1/DSC2/LPAR1/ERBB2/NFASC/GRIK3/KCNH2/KCNQ1/ASPA/MYO5A/PLLP/TAC1/TSPO/CACNA1A/CACNA1B/CACNA1D/FA2H/KCNH6/CASP1/JAM3/RIMS2
GO:0005975	Carbohydrate Metabolic Process	606	71	0.03744	ABCC5/B3GALT5/B3GNT3/PPARGC1A/NISCH/CHP1/MGAT4B/SLC51B/GALM/CPS1/CTBS/SLC26A2/ENO2/AKR1B1/CHST5/FUCA1/FUT2/FUT3/FUT4/FUT6/GALE/GALNT1/GALNT3/GLCE/B3GAT1/GK/GOT1/GPD1/HMMR/IDH3A/MOGAT3/KHK/FAM132A/LDHA/MUC2/MUC3A/NPY1R/ST8SIA3/PCK1/PCK2/PRKAG2/ISYNA1/GALNT7/PFKFB4/PFKM/PKM/PPP1R3C/OGDHL/ST6GALNAC1/MUC13/MAN1C1/KIAA1161/MUC3B/SDC1/RBKS/ST6GAL1/SLC2A2/SLC5A1/TYMS/CACNA1A/TUSC3/HKDC1/ST6GALNAC5/B3GNT…
GO:0040011	Locomotion	876	99	0.03777	ABI2/PLXNC1/CAP2/SEMA4F/NISCH/CELF3/TTC8/UNC5D/CRMP1/CTNNA2/CTSH/CMTM8/DACH1/DPEP1/DPYSL2/ECM1/LPAR1/EDN3/EFNB3/CELSR3/EPHA2/ERBB2/F10/FAT1/ABLIM3/FOXD1/NFASC/CLASP2/SLC7A8/ASPM/GPM6A/PYCARD/MNX1/APBB1/APBB2/HSPB1/SHROOM2/ITGA6/ITGA2/ITGB4/KAL1/LAMA3/LCK/MYO5A/NBL1/ATP1B3/NRCAM/PODXL2/ACKR4/PIK3CG/PITPNA/PITX2/PLD1/WNT4/TRPM4/FERMT1/PLGRKT/PROX1/PRSS3/PTGER4/PTK6/KIAA1598/RAC2/RET/RPS6KA3/S100P/C…
GO:0008211	Glucocorticoid Metabolic Process	14	4	0.0378	HSD3B1/HSD11B2/WNT4/BMP5
GO:0010894	Negative Regulation Of Steroid Biosynthetic Process	14	4	0.0378	WNT4/PROX1/BMP5/NR1H4
GO:0040001	Establishment Of Mitotic Spindle Localization	14	4	0.0378	NDC80/GPSM2/NUSAP1/CDK5RAP2
GO:0048016	Inositol Phosphate-mediated Signaling	14	4	0.0378	CIB1/CHP1/EDN3/ITPR1
GO:0061001	Regulation Of Dendritic Spine Morphogenesis	14	4	0.0378	NGEF/SIPA1L1/CAPRIN2/CAMK2B
GO:0072678	T Cell Migration	14	4	0.0378	ECM1/PYCARD/PIK3CG/CCL5
GO:0086091	Regulation Of Heart Rate By Cardiac Conduction	14	4	0.0378	DSC2/KCNH2/KCNQ1/CACNA1D
GO:0007224	Smoothened Signaling Pathway	64	11	0.03809	KIF3A/TMEM17/FGF9/FGFR2/B9D1/HIPK2/NKX2-2/WDR19/TMEM231/DYRK2/CD3E
GO:0010038	Response To Metal Ion	164	23	0.03817	CEBPA/CRIP1/DPEP1/GATM/GDI1/APOBEC1/ID2/FAS/KCNK3/LCK/TNFRSF11B/OTC/PAM/PPARG/QDPR/SDC1/TSPO/TK1/TRPC1/CYBRD1/CAMK2B/GGH/CDK1
GO:0035270	Endocrine System Development	72	12	0.0385	RFX6/NR5A2/MNX1/HNF4G/INSM1/NEUROD1/NKX2-2/PITX2/WNT4/SLC2A2/BMP5/TSPO
GO:0045664	Regulation Of Neuron Differentiation	226	30	0.0388	SEMA4F/SEZ6/DBN1/DPYSL2/LPAR1/OBSL1/NGEF/ASPM/SIPA1L1/GDI1/DLL1/APBB1/ID2/MAP1B/NBL1/NEUROD1/NKX2-2/NRCAM/CDK5RAP2/PROX1/PTK6/RET/BCL11B/BMP5/SLC6A4/CAPRIN2/SPOCK1/CACNA1A/CAMK2B/CDC20
GO:0001654	Eye Development	174	24	0.04115	ABI2/TTC8/CRYBA2/EPHA2/FGFR2/PVRL3/B9D1/GPM6A/HIPK2/SHROOM2/MAF/NEUROD1/NHS/PITX2/PROX1/WDR19/PRDM1/BCL11B/SMARCD3/FZD5/CALB1/LPCAT1/KLF4/SLC4A7
GO:0008202	Steroid Metabolic Process	192	26	0.04208	CEBPA/CFTR/CYP2B6/AKR1C1/AKR1C2/FDX1/AKR1B1/NR5A2/SULT1B1/HSD3B1/HSD11B2/HSD17B2/PRKAG2/WNT4/PROX1/BMP5/SULT1E1/SULT1A2/SULT1A1/SULT2A1/TSPO/VDR/NR0B2/NR1I2/SCARB1/NR1H4
GO:0005996	Monosaccharide Metabolic Process	219	29	0.0428	PPARGC1A/NISCH/GALM/ENO2/FUCA1/FUT2/FUT4/FUT6/GALE/GOT1/GPD1/KHK/FAM132A/LDHA/NPY1R/PCK1/PCK2/PRKAG2/PFKFB4/PFKM/PKM/OGDHL/RBKS/CACNA1A/HKDC1/DYRK2/GYG2/SLC23A2/SLC23A1
GO:1901700	Response To Oxygen-containing Compound	726	83	0.04314	NR1H3/CDKN1A/BAIAP2/CFTR/CAPN10/AP3S1/PPARGC1B/CPS1/CTSH/ATP6V0E2/AKR1C1/AKR1C2/NQO1/DPEP1/DPYSL2/PHC1/FGF9/FGFR2/SHC2/GATM/GCG/GHR/GNAS/GNG4/GOT1/GPD1/PYCARD/HADHA/HNMT/HSD11B2/HSD17B2/APLP1/APOBEC1/KCNQ1/FAM132A/LCK/MGST1/MMP15/MYO5A/NEUROD1/OTC/OXTR/PAM/PCK1/PRKAG2/ATP6V1B2/ATP6V1G2/GDAP1/PPARG/STRADB/GNG12/PTGER4/MTUS1/PTK6/UNC79/PTPRN/QDPR/RET/RPS6KA3/CCL5/SDC1/PRDM1/SLC6A4/TAC1/TFF3/TSPO/TK…
GO:0006206	Pyrimidine Nucleobase Metabolic Process	21	5	0.04365	CRMP1/DPYSL2/TK1/TYMS/CDA
GO:0006691	Leukotriene Metabolic Process	21	5	0.04365	GGT6/DPEP1/RNPEP/CYP4F12/MAPKAPK2
GO:0006833	Water Transport	21	5	0.04365	CFTR/GNAS/AQP11/MYO5B/PDZD3
GO:0021575	Hindbrain Morphogenesis	21	5	0.04365	TRNP1/PROX1/ATXN2/CACNA1A/CBS
GO:0045921	Positive Regulation Of Exocytosis	21	5	0.04365	RAB27B/STX1A/STXBP1/CDK5R2/SYTL4
GO:0021700	Developmental Maturation	132	19	0.0447	CEBPA/CFTR/AGPAT6/UNC13A/NFASC/ID2/MYO5A/NRCAM/PPARG/RET/STXBP1/SYP/TYMS/CACNA1A/FZD5/CAMK2B/CDK5R2/CDC20/REC8
GO:0010466	Negative Regulation Of Peptidase Activity	90	14	0.04501	DPEP1/ECM1/TNFAIP8/PCSK1N/SFN/BIRC5/SERPINA10/SERPINB5/SERPINI1/SERPINF2/SH3RF1/RPS6KA3/SPOCK1/KLF4
GO:2000177	Regulation Of Neural Precursor Cell Proliferation	28	6	0.04501	ASPM/ID2/PROX1/SLC6A4/SMARCA1/SMARCD3
GO:0009653	Anatomical Structure Morphogenesis	1407	152	0.04614	PLXNC1/CDX1/BAIAP2/CAP2/SEMA4F/CDC42EP3/IGF2BP2/RCAN3/KIF3A/FOXP4/TTC8/PPARGC1B/RIPPLY2/CPE/UNC5D/CRIP1/CRMP1/CDC42EP5/CTNNA2/CTNND2/CTSH/SYNE4/DACT2/DPYSL2/ECM1/EFNB3/CELSR3/EPHA2/TMEM17/ERBB2/MECOM/EZH2/FAT1/FGF9/FGFR2/ABLIM3/FOXD1/NFASC/CLASP2/OBSL1/NGEF/SOSTDC1/PVRL3/SIPA1L1/GDI1/GHR/B9D1/GNAS/GPM6A/POC1B/DLL1/HIPK2/ANXA7/MNX1/HOXB7/APBB1/HOXC4/APBB2/HSPB1/APLP1/ID2/TBX10/SHROOM2/ITGA2/KAL1/T…
GO:0043436	Oxoacid Metabolic Process	748	85	0.04637	NR1H3/SLC25A15/B3GNT3/PPARGC1A/CKB/GGT6/CPS1/AGPAT6/CTH/MBOAT1/CYP2J2/AKR1C1/AKR1C2/NQO1/DPEP1/SLC26A2/SLC7A8/ETHE1/CHST5/NR5A2/GLCE/GATM/OPLAH/GHR/B3GAT1/SULT1B1/GLS/GOT1/GSTA3/GSTM4/HADHA/LDHA/MGST1/ASPA/ASS1/MSRA/MYO5A/OAT/ACO2/OTC/P4HB/PAM/ACOX1/PCK1/CRYL1/PLA1A/PRKAG2/PTPLAD1/ACSL5/PLA2G2A/PPARG/MARC2/PRODH/PROX1/ABCD3/ALDH18A1/SQRDL/PRODH2/QDPR/RNPEP/SDC1/SHMT1/SLC7A2/SLC19A1/CYP4F12/SULT1E…
GO:0008608	Attachment Of Spindle Microtubules To Kinetochore	15	4	0.04778	NDC80/SPAG5/RACGAP1/AURKB
GO:0045939	Negative Regulation Of Steroid Metabolic Process	15	4	0.04778	WNT4/PROX1/BMP5/NR1H4
GO:0030003	Cellular Cation Homeostasis	231	30	0.04961	CD52/CFTR/CHP1/ATP6V0E2/LPAR1/AQP11/ANXA7/ITPR1/KCNK3/LCK/MFI2/OXTR/SLC22A17/ATP6V1B2/PIK3CG/ATP6V1G2/RMDN3/BDKRB2/CCL5/CCL13/TAC1/TRPC1/CACNA1A/CACNA1C/SLC30A4/CYBRD1/MCU/ABCG2/SLC25A27/SV2A
GO:0009112	Nucleobase Metabolic Process	51	9	0.04975	CRMP1/DPYSL2/AMPD1/PNP/SHMT1/TK1/TYMS/GDA/CDA

## Sheet: GO Cellular Component terms
GO.ID	Term	Annotated	Significant	P.Value	Sig.Genes
GO:0005886	Plasma Membrane	2354	321	4.1e-14	AKT3/NAALADL1/CDH6/ABCC5/RASGRP1/GPR64/PLXNC1/TNK2/B3GNT3/CD52/IFI30/BAIAP2/CLEC10A/CEACAM5/CAP2/SEMA4F/CIB1/GNB5/CFTR/MALT1/CAPN10/NISCH/CHP1/SLC52A3/KCTD12/NOSTRIN/RAB3C/RAB39B/PLIN2/TTC8/SLC51B/SEZ6/GGT6/CNGA1/OSCP1/TRABD2A/SLC31A1/SLC31A2/ENPP6/CPE/CLDN23/OR51E1/CDC42EP5/CTNNA2/SLC5A12/DBN1/SGMS2/DPEP1/DSC2/DSG3/SLC26A2/LPAR1/EFNA4/EFNB3/CELSR3/EPHA2/TMEM17/LIPH/SLC51A/ENO2/AMER3/SLC36A1/ERBB…
GO:0071944	Cell Periphery	2414	327	5.2e-14	AKT3/NAALADL1/CDH6/ABCC5/RASGRP1/GPR64/PLXNC1/TNK2/B3GNT3/CD52/IFI30/BAIAP2/CLEC10A/CEACAM5/CAP2/SEMA4F/CIB1/GNB5/CFTR/MALT1/CAPN10/NISCH/CHP1/SLC52A3/KCTD12/NOSTRIN/RAB3C/RAB39B/PLIN2/TTC8/SLC51B/SEZ6/GGT6/CNGA1/OSCP1/TRABD2A/SLC31A1/SLC31A2/ENPP6/CPE/CLDN23/OR51E1/CDC42EP5/CTNNA2/SLC5A12/DBN1/SGMS2/DPEP1/DSC2/DSG3/SLC26A2/LPAR1/EFNA4/EFNB3/CELSR3/EPHA2/TMEM17/LIPH/SLC51A/ENO2/AMER3/SLC36A1/ERBB…
GO:0031224	Intrinsic To Membrane	2897	377	9.4e-14	NAALADL1/KCNE3/TMEM170B/SMIM6/CDH6/ABCC5/TSPAN1/GPR64/PLXNC1/SLC25A15/B3GALT5/B3GNT3/CDS1/CD52/CLEC10A/CEACAM5/SEMA4F/CFTR/BTNL3/LILRB5/KDELR3/HHLA2/PRAF2/MGAT4B/TMC6/SLC52A3/TMEM132B/TMEM45B/SLC51B/CANT1/SEZ6/GGT6/CNGA1/TRABD2A/SLC31A1/SLC31A2/ENPP6/SLC9B2/TMEM171/CLDN23/AGPAT6/UNC5D/FAM69B/TMEM37/OR51E1/TMEM56/SLC35F3/MANEAL/ABCC13/SLC38A11/CMTM8/RNF145/MBOAT1/ATP6V0E2/SLC35G1/SLC5A12/TMEM92/SY…
GO:0016021	Integral To Membrane	2847	367	1.1e-12	NAALADL1/KCNE3/TMEM170B/SMIM6/CDH6/ABCC5/TSPAN1/GPR64/PLXNC1/SLC25A15/B3GALT5/B3GNT3/CDS1/CD52/CLEC10A/CEACAM5/SEMA4F/CFTR/BTNL3/LILRB5/KDELR3/HHLA2/PRAF2/MGAT4B/TMC6/SLC52A3/TMEM132B/TMEM45B/SLC51B/CANT1/SEZ6/GGT6/CNGA1/TRABD2A/SLC31A1/SLC31A2/SLC9B2/TMEM171/CLDN23/AGPAT6/UNC5D/FAM69B/TMEM37/OR51E1/TMEM56/SLC35F3/MANEAL/ABCC13/SLC38A11/CMTM8/RNF145/MBOAT1/ATP6V0E2/SLC35G1/SLC5A12/TMEM92/SYNE4/FA…
GO:0016020	Membrane	4761	553	1.1e-11	AKT3/NAALADL1/KCNE3/TMEM170B/SMIM6/CDH6/ABCC5/TSPAN1/RASGRP1/GPR64/PLXNC1/SLC25A15/TNK2/B3GALT5/B3GNT3/CDS1/CD52/IFI30/BAIAP2/CLEC10A/CEACAM5/CAP2/SEMA4F/CIB1/SCGN/CDC42EP3/GNB5/CFTR/CPLX2/CPLX1/MALT1/BTNL3/LILRB5/KDELR3/CHGA/CAPN10/HHLA2/NISCH/PRAF2/CHN2/CHP1/MGAT4B/TMC6/SLC52A3/TMEM132B/KCTD12/NOSTRIN/RAB3C/RAB39B/AP3S1/TMEM45B/PLIN2/TTC8/SLC51B/CANT1/SEZ6/GGT6/CNGA1/OSCP1/TRABD2A/SLC31A1/SLC31…
GO:0044425	Membrane Part	3491	422	1.8e-10	NAALADL1/KCNE3/TMEM170B/SMIM6/CDH6/ABCC5/TSPAN1/RASGRP1/GPR64/PLXNC1/SLC25A15/TNK2/B3GALT5/B3GNT3/CDS1/CD52/CLEC10A/CEACAM5/SEMA4F/CIB1/GNB5/CFTR/CPLX2/CPLX1/BTNL3/LILRB5/KDELR3/HHLA2/PRAF2/MGAT4B/TMC6/SLC52A3/TMEM132B/AP3S1/TMEM45B/TTC8/SLC51B/CANT1/SEZ6/GGT6/CNGA1/OSCP1/TRABD2A/SLC31A1/SLC31A2/ENPP6/SLC9B2/TMEM171/CLDN23/AGPAT6/UNC5D/FAM69B/TMEM37/OR51E1/TMEM56/SLC35F3/MANEAL/CTNNA2/ABCC13/SLC3…
GO:0031226	Intrinsic To Plasma Membrane	679	110	7.3e-09	ABCC5/GPR64/B3GNT3/CD52/CEACAM5/SEMA4F/SLC52A3/GGT6/CNGA1/TRABD2A/SLC31A1/SLC31A2/SGMS2/SLC26A2/LPAR1/EFNA4/EFNB3/EPHA2/EVI2B/F10/FAT1/FGFR2/SYT11/SLC7A8/BACE1/GABBR1/GABRB3/RAB26/GHR/EPHA10/DLL1/GPR35/TRAC/GRIA2/GRIK3/TRHDE/ICAM3/IL10RB/IL12RB1/ITGA6/ITGA2/ITGB4/ITGB6/KCNB1/KCNG1/KCNH2/KCNJ3/KCNJ13/KCNK3/KCNQ1/LRMP/MFI2/MMP15/MMP16/MPP2/MST1R/NCF4/ATP1A1/ATP1B3/NPY1R/NRCAM/OXTR/P2RY2/PODXL2/CALY…
GO:0005576	Extracellular Region	996	147	1.2e-08	IFI30/SCGN/FGL2/SMPDL3A/CHGA/CHGB/LEAP2/PLIN2/SEZ6/FAM3D/ENPP6/CPE/CPN1/HAPLN1/SOGA1/CRY2/CTSH/CTSS/CMTM8/DMBT1/DNASE1/DPEP1/ECM1/EDN3/EFNA4/LIPH/F5/F10/VSTM2A/FGF9/FGFR2/ENDOD1/AKR1B1/GABBR1/QPCT/GALNT1/SOSTDC1/GCG/GHR/TINAG/SPINK4/SMPDL3B/PCSK1N/GNAS/SFN/CD163L1/EPHA10/DLL1/SCG3/PYCARD/GUCA2B/DPP7/CD209/APLP1/IGHM/IGJ/IGKC/IGLC1/FAS/IL15RA/ITGB4/KAL1/C10orf99/FAM132A/LAD1/LAMA3/LAMB3/LAMC2/LGAL…
GO:0005887	Integral To Plasma Membrane	653	106	1.3e-08	ABCC5/GPR64/B3GNT3/CD52/CEACAM5/SEMA4F/SLC52A3/CNGA1/TRABD2A/SLC31A1/SLC31A2/SGMS2/SLC26A2/LPAR1/EFNA4/EFNB3/EPHA2/EVI2B/FAT1/FGFR2/SYT11/SLC7A8/BACE1/GABBR1/GABRB3/GHR/EPHA10/DLL1/GPR35/TRAC/GRIA2/GRIK3/TRHDE/ICAM3/IL10RB/IL12RB1/ITGA6/ITGA2/ITGB4/ITGB6/KCNB1/KCNG1/KCNH2/KCNJ3/KCNJ13/KCNK3/KCNQ1/LRMP/MFI2/MMP15/MMP16/MPP2/MST1R/NCF4/ATP1A1/ATP1B3/NPY1R/NRCAM/OXTR/P2RY2/PODXL2/CALY/SLC22A17/ACKR4…
GO:0044459	Plasma Membrane Part	1121	161	1.5e-08	NAALADL1/ABCC5/GPR64/TNK2/B3GNT3/CD52/CEACAM5/SEMA4F/CIB1/GNB5/CFTR/SLC52A3/TTC8/GGT6/CNGA1/OSCP1/TRABD2A/SLC31A1/SLC31A2/CTNNA2/SLC5A12/SGMS2/DPEP1/SLC26A2/LPAR1/EFNA4/EFNB3/EPHA2/TMEM17/ERBB2/EVI2B/F10/FAT1/FGFR2/PHLPP2/CLASP2/SYT11/SLC7A8/BACE1/GABBR1/GABRB3/RAB26/PLEK2/GHR/GJB2/GNAS/GNAZ/GNG4/EPHA10/DLL1/GPR35/TRAC/GRIA2/GRIK3/TRHDE/ICAM3/FAS/SHROOM2/IL10RB/IL12RB1/ITGA6/ITGA2/ITGB4/ITGB6/KCN…
GO:0030141	Secretory Granule	156	35	9.7e-07	CHGA/CHGB/CPE/CTSH/DMBT1/ABCA3/F5/RAB26/GCG/PCSK1N/SCG3/RACGAP1/ANXA7/ITPR1/KCNQ1/MYO5A/PAM/PCSK1/PCSK2/PLA2G2A/SERPINF2/TRIM36/PTPRN2/RAB3B/RAB27B/SCG5/ZG16/STX1A/STXBP1/TFF3/SCG2/ACRBP/SNAP23/SYTL4/RAB3D
GO:0097458	Neuron Part	499	76	1.8e-05	ABI2/TNK2/PIAS3/BAIAP2/CPLX2/CPLX1/KIF3A/KCTD12/SEZ6/CRMP1/CTNNA2/CTNND2/DBN1/NQO1/DPYSL2/LPAR1/EEF1A2/ENO2/UNC13A/PHLPP2/NFASC/NCDN/GABBR1/NGEF/SIPA1L1/FBXO2/GDI1/GHR/CYFIP2/GNAS/GOT1/GPM6A/AQP11/GRIK3/HNMT/APBB1/APBB2/SHROOM2/KCNB1/MAP1B/MAP2/MPST/MYO5A/MYO6/NEK3/NRCAM/PAM/STMN3/PDE11A/PCSK2/ACTL6B/PFN2/KIF1A/KIAA1598/PTPRN2/QDPR/RGS7/SLC6A4/SMARCD3/SNAP25/SPOCK1/STX1A/SYP/TAC1/TPH1/CACNA1A/CAC…
GO:0016023	Cytoplasmic Membrane-bounded Vesicle	656	90	0.00017	TNK2/PRSS16/SCGN/CFTR/CHGA/CHGB/CHP1/NOSTRIN/RAB3C/AP3S1/CPE/CTSH/ATP6V0E2/DMBT1/LPAR1/ABCA3/F5/FGFR2/ATP10B/SYT11/BACE1/RAB26/GCG/PCSK1N/PCLO/GNAS/SFN/GRIA2/SCG3/RACGAP1/DPP7/ANXA7/APBA1/IL15RA/ITPR1/KCNQ1/LCK/MYO1E/MYO5A/MYO5B/MYO6/NCF4/ATP1A1/ATP1B3/P4HB/CALY/PAM/RAB9B/PCSK1/PCSK2/SYT17/ATP6V1B2/PI4KA/PLA2G2A/ATP6V1G2/SERPINF2/WIPI1/TRIM36/SVOP/FMN2/ENTPD7/SYT13/PTPRN2/RAB3B/RAB27B/SCG5/SH3GL2…
GO:0045202	Synapse	286	46	0.00023	PIAS3/SEMA4F/CPLX2/CPLX1/KCTD12/RAB3C/FGFR2/UNC13A/NMNAT2/SYT11/DNMBP/SYNE1/PSD3/GABBR1/GABRB3/SIPA1L1/CYFIP2/PCLO/GRIA2/GRIK3/APBA1/APBB1/APBB2/KCNB1/MAP1B/MPST/NRCAM/SYT17/PFN2/ATP6V1G2/SVOP/PTPRN2/RAB3B/CLSTN2/SNAP25/SPOCK1/STX1A/SYP/CACNA1C/FZD3/NIPSNAP1/CADPS/SNAP23/SYTL4/RIMS2/SV2A
GO:0031410	Cytoplasmic Vesicle	710	95	0.00028	TNK2/PRSS16/SCGN/CFTR/CHGA/CHGB/CHP1/NOSTRIN/RAB3C/AP3S1/CPE/CTSH/ATP6V0E2/DMBT1/LPAR1/ABCA3/F5/FGFR2/ATP10B/SYT11/DAPK2/BACE1/RAB26/GCG/PCSK1N/PCLO/GNAS/SFN/DLL1/GRIA2/SCG3/RACGAP1/DPP7/ANXA7/APBA1/IL15RA/ITPR1/KCNQ1/LCK/MYO1E/MYO5A/MYO5B/MYO6/NCF4/ATP1A1/ATP1B3/P4HB/CALY/PAM/RAB9B/PCSK1/PCSK2/SYT17/ATP6V1B2/PI4KA/PLA2G2A/ATP6V1G2/SERPINF2/WIPI1/TRIM36/SVOP/FMN2/ENTPD7/SYT13/PTPRN2/RAB3B/RAB27B/…
GO:0042995	Cell Projection	839	109	0.00031	ABI2/TNK2/PIAS3/BAIAP2/CIB1/IQGAP2/CFTR/CPLX2/CPLX1/KIF3A/TTC8/SEZ6/CRMP1/CTNNA2/CTSH/DBN1/DPEP1/DPYSL2/LPAR1/EPHA2/TMEM17/AK2/FAT1/PHLPP2/NFASC/CLASP2/FRMD4B/NCDN/MCF2L/NGEF/SIPA1L1/FBXO2/PLEK2/GDI1/CYFIP2/B9D1/GNAS/GOT1/GPM6A/AQP11/POC1B/TPRN/GRIK3/HNMT/APBB1/APBB2/KCNB1/LDHA/MAP1B/MAP2/MPST/MTM1/MYO5A/MYO6/NEDD9/NEK3/NHS/NRCAM/OXTR/PAM/STMN3/PCSK2/PFN2/ATP6V1B2/PKM/CLIC5/KIF1A/ITLN1/FERMT1/PTK…
GO:0030659	Cytoplasmic Vesicle Membrane	292	46	0.00038	TNK2/SCGN/CFTR/CHGA/NOSTRIN/AP3S1/CPE/ATP6V0E2/DMBT1/ABCA3/ATP10B/SYT11/BACE1/RAB26/SFN/GRIA2/SCG3/ANXA7/IL15RA/ITPR1/KCNQ1/MYO5B/MYO6/CALY/PAM/RAB9B/ATP6V1G2/SVOP/FMN2/ENTPD7/PTPRN2/RAB27B/SH3GL2/ZG16/SLC18A1/STX1A/SYP/AP3B2/CAMK2B/RILP/NCALD/SPPL2A/CADPS/SYTL4/SCARB1/SV2A
GO:0034703	Cation Channel Complex	55	14	0.00046	KCNB1/KCNG1/KCNH2/KCNJ3/KCNJ13/KCNQ1/SCN3A/SCNN1A/CACNA1A/CACNA1B/CACNA1C/CACNA1D/CACNA2D1/MCU
GO:0031988	Membrane-bounded Vesicle	704	93	0.0005	TNK2/PRSS16/SCGN/CFTR/CHGA/CHGB/CHP1/NOSTRIN/RAB3C/AP3S1/CPE/CTSH/ATP6V0E2/DMBT1/DPEP1/LPAR1/ABCA3/F5/FGFR2/ATP10B/SYT11/BACE1/RAB26/GCG/PCSK1N/PCLO/GNAS/SFN/GRIA2/SCG3/RACGAP1/DPP7/ANXA7/APBA1/IL15RA/ITPR1/KCNQ1/LCK/MYO1E/MYO5A/MYO5B/MYO6/NCF4/ATP1A1/ATP1B3/P4HB/CALY/PAM/RAB9B/PCSK1/PCSK2/SYT17/ATP6V1B2/PI4KA/PKM/PLA2G2A/ATP6V1G2/SERPINF2/WIPI1/TRIM36/SVOP/FMN2/ENTPD7/SYT13/PTPRN2/RAB3B/RAB27B/S…
GO:0044433	Cytoplasmic Vesicle Part	340	51	0.00061	TNK2/SCGN/CFTR/CHGA/NOSTRIN/AP3S1/CPE/ATP6V0E2/DMBT1/ABCA3/F5/ATP10B/SYT11/BACE1/RAB26/GCG/SFN/GRIA2/SCG3/ANXA7/IL15RA/ITPR1/KCNQ1/MYO5B/MYO6/CALY/PAM/RAB9B/PCSK1/PCSK2/ATP6V1G2/SERPINF2/SVOP/FMN2/ENTPD7/PTPRN2/RAB27B/SH3GL2/ZG16/SLC18A1/STX1A/SYP/AP3B2/CAMK2B/RILP/NCALD/SPPL2A/CADPS/SYTL4/SCARB1/SV2A
GO:0012506	Vesicle Membrane	300	46	0.00069	TNK2/SCGN/CFTR/CHGA/NOSTRIN/AP3S1/CPE/ATP6V0E2/DMBT1/ABCA3/ATP10B/SYT11/BACE1/RAB26/SFN/GRIA2/SCG3/ANXA7/IL15RA/ITPR1/KCNQ1/MYO5B/MYO6/CALY/PAM/RAB9B/ATP6V1G2/SVOP/FMN2/ENTPD7/PTPRN2/RAB27B/SH3GL2/ZG16/SLC18A1/STX1A/SYP/AP3B2/CAMK2B/RILP/NCALD/SPPL2A/CADPS/SYTL4/SCARB1/SV2A
GO:0031225	Anchored To Membrane	64	15	0.00075	CD52/CEACAM5/GGT6/ENPP6/DPEP1/EFNA4/LY6H/MFI2/CNTN3/ITLN1/LYPD8/CD2/CD48/CD58/CD59
GO:0043025	Neuronal Cell Body	166	29	0.00086	TNK2/CPLX2/CPLX1/CRMP1/CTNND2/NQO1/DPYSL2/EEF1A2/ENO2/NCDN/GHR/GPM6A/GRIK3/SHROOM2/KCNB1/MAP2/MYO5A/MYO6/PAM/PDE11A/PCSK2/KIF1A/TAC1/CACNA1A/CACNA1C/CALB1/FZD3/PPP1R1B/SLC25A27
GO:0043005	Neuron Projection	426	60	0.00108	ABI2/TNK2/PIAS3/BAIAP2/CPLX2/CPLX1/KIF3A/SEZ6/CRMP1/CTNNA2/DBN1/DPYSL2/LPAR1/NFASC/NCDN/NGEF/SIPA1L1/FBXO2/GDI1/CYFIP2/GNAS/GOT1/GPM6A/AQP11/GRIK3/HNMT/APBB1/APBB2/KCNB1/MAP1B/MAP2/MPST/MYO5A/MYO6/NEK3/NRCAM/PAM/STMN3/PCSK2/PFN2/KIF1A/KIAA1598/PTPRN2/QDPR/RGS7/SLC6A4/SNAP25/SPOCK1/STX1A/SYP/TAC1/TPH1/CACNA1A/CACNA1C/CALB1/FZD3/MYH14/SNAP23/INA/SV2A
GO:0034702	Ion Channel Complex	87	18	0.00114	CFTR/GABRB3/GRIA2/KCNB1/KCNG1/KCNH2/KCNJ3/KCNJ13/KCNQ1/CLIC5/SCN3A/SCNN1A/CACNA1A/CACNA1B/CACNA1C/CACNA1D/CACNA2D1/MCU
GO:0031982	Vesicle	771	98	0.0013	TNK2/PRSS16/SCGN/CFTR/CHGA/CHGB/CHP1/NOSTRIN/RAB3C/AP3S1/CPE/CTSH/ATP6V0E2/DMBT1/DPEP1/LPAR1/ABCA3/F5/FGFR2/ATP10B/SYT11/DAPK2/BACE1/RAB26/GCG/PCSK1N/PCLO/GNAS/SFN/DLL1/GRIA2/SCG3/RACGAP1/DPP7/ANXA7/APBA1/IL15RA/ITPR1/KCNQ1/LCK/MYO1E/MYO5A/MYO5B/MYO6/NCF4/ATP1A1/ATP1B3/P4HB/CALY/PAM/RAB9B/PCSK1/PCSK2/SYT17/ATP6V1B2/PI4KA/PKM/PLA2G2A/ATP6V1G2/SERPINF2/WIPI1/TRIM36/SVOP/FMN2/ENTPD7/SYT13/PTPRN2/RAB…
GO:0044456	Synapse Part	189	31	0.00168	SEMA4F/KCTD12/RAB3C/UNC13A/SYT11/SYNE1/PSD3/GABBR1/GABRB3/SIPA1L1/PCLO/GRIA2/GRIK3/APBA1/KCNB1/SYT17/PFN2/ATP6V1G2/SVOP/PTPRN2/RAB3B/CLSTN2/SPOCK1/STX1A/SYP/CACNA1C/FZD3/NIPSNAP1/SYTL4/RIMS2/SV2A
GO:0030667	Secretory Granule Membrane	38	10	0.00223	CPE/DMBT1/ABCA3/RAB26/ANXA7/ITPR1/KCNQ1/PAM/RAB27B/ZG16
GO:0008021	Synaptic Vesicle	59	13	0.00299	RAB3C/SYT11/PCLO/GRIA2/APBA1/SYT17/ATP6V1G2/SVOP/RAB3B/STX1A/SYP/SYTL4/SV2A
GO:0005902	Microvillus	48	11	0.00444	IQGAP2/CFTR/DPEP1/TPRN/OXTR/ATP6V1B2/CLIC5/EZR/ESPN/SCARB1/SLC4A7
GO:0016324	Apical Plasma Membrane	145	24	0.00473	NAALADL1/GPR64/CIB1/CFTR/SLC5A12/DPEP1/ERBB2/SHROOM2/NHS/SLC22A18/OXTR/PFKM/SLC6A20/MUC13/RAB27B/SCNN1A/SLC5A1/SLC12A2/CYP4F12/EZR/FZD3/SLC4A7/SLC23A2/SLC23A1
GO:0044297	Cell Body	187	29	0.00535	TNK2/CPLX2/CPLX1/CRMP1/CTNND2/NQO1/DPYSL2/EEF1A2/ENO2/NCDN/GHR/GPM6A/GRIK3/SHROOM2/KCNB1/MAP2/MYO5A/MYO6/PAM/PDE11A/PCSK2/KIF1A/TAC1/CACNA1A/CACNA1C/CALB1/FZD3/PPP1R1B/SLC25A27
GO:0044463	Cell Projection Part	396	53	0.006	TNK2/TTC8/SEZ6/CTSH/DPEP1/DPYSL2/LPAR1/EPHA2/TMEM17/AK2/PHLPP2/NFASC/CLASP2/NGEF/SIPA1L1/FBXO2/PLEK2/B9D1/GOT1/GPM6A/POC1B/GRIK3/APBB1/APBB2/KCNB1/MAP1B/MAP2/MYO5A/MYO6/NRCAM/STMN3/PFN2/ITLN1/FERMT1/IFT80/WDR19/PTPRN2/RGS7/SLC5A1/SNAP25/SPOCK1/SYP/EZR/CACNA1C/DNALI1/TMEM231/FZD3/MYH14/CYBRD1/FAM161A/C5orf30/INA/SCARB1
GO:0005891	Voltage-gated Calcium Channel Complex	14	5	0.0073	CACNA1A/CACNA1B/CACNA1C/CACNA1D/CACNA2D1
GO:0044421	Extracellular Region Part	596	74	0.00873	FGL2/SMPDL3A/SEZ6/CPN1/HAPLN1/SOGA1/CTSH/CMTM8/DMBT1/DPEP1/ECM1/EDN3/LIPH/F5/FGF9/AKR1B1/SOSTDC1/GCG/GHR/TINAG/SMPDL3B/PCSK1N/SFN/APLP1/IL15RA/ITGB4/KAL1/FAM132A/LAD1/LAMA3/LAMB3/LAMC2/LGALS3/HAPLN4/LYZ/MMP16/MUC2/TNFRSF11B/PCSK1/PCSK2/SERPINB5/PKM/PLA2G2A/SERPINF2/FAM3B/WNT4/ERBB2IP/PRSS2/PRSS3/PRSS8/HTRA1/PYY/PTPRZ1/RNPEP/CCL5/CCL13/BICD1/CXCL6/VWA1/BMP5/ZG16/SPOCK1/TAC1/TFF3/TGFA/TTR/SCG2/MMP2…
GO:0005876	Spindle Microtubule	39	9	0.00925	SPAG5/KIF3A/CLASP2/TUBG2/BIRC5/NUSAP1/TBL1X/CDK1/KLHL21
GO:0030136	Clathrin-coated Vesicle	139	22	0.01119	TNK2/RAB3C/SYT11/PCLO/GRIA2/APBA1/MYO1E/MYO6/SYT17/ATP6V1G2/WIPI1/SVOP/RAB3B/RAB27B/SH3GL2/SLC18A1/STX1A/SYP/AP3B2/NCALD/SYTL4/SV2A
GO:0005834	Heterotrimeric G-protein Complex	23	6	0.01759	GNB5/GNAS/GNAZ/GNG4/GNG12/RGS7
GO:0008076	Voltage-gated Potassium Channel Complex	23	6	0.01759	KCNB1/KCNG1/KCNH2/KCNJ3/KCNJ13/KCNQ1
GO:0034705	Potassium Channel Complex	23	6	0.01759	KCNB1/KCNG1/KCNH2/KCNJ3/KCNJ13/KCNQ1
GO:0031513	Nonmotile Primary Cilium	51	10	0.01965	KIF3A/TTC8/TMEM17/PHLPP2/B9D1/MYO5A/WDR19/TMEM231/FAM161A/C5orf30
GO:0000242	Pericentriolar Material	12	4	0.02132	TUBG2/LCK/NEK1/CDK5RAP2
GO:0000780	Condensed Nuclear Chromosome, Centromeric Region	12	4	0.02132	NDC80/BUB1B/AURKB/REC8
GO:0043204	Perikaryon	24	6	0.02162	CTNND2/ENO2/GRIK3/PAM/PDE11A/PCSK2
GO:0016323	Basolateral Plasma Membrane	107	17	0.02301	CEACAM5/CFTR/OSCP1/CTNNA2/ERBB2/SLC7A8/ITGB4/KCNQ1/ERBB2IP/SLC12A2/TGFA/TRPC1/EZR/SLC7A7/SLC4A7/SLC23A2/SLC23A1
GO:0030054	Cell Junction	502	61	0.02446	ABI2/TNK2/IFI30/BAIAP2/KCTD12/CLDN23/CTNNA2/CTNND2/DBN1/DSC2/DSG3/EPHA2/FAT1/UNC13A/NFASC/SYT11/DNMBP/PSD3/OBSL1/CLDN15/GABBR1/GABRB3/PVRL3/SIPA1L1/CYFIP2/GJB2/PCLO/GRIA2/GRIK3/SHROOM2/ITGB4/MAP1B/MPST/MYO1E/NEDD9/NHS/OXTR/LIMA1/PPL/SVOP/FERMT1/CDK5RAP2/ERBB2IP/KIAA1462/SDC1/CIDEC/SLC5A1/WNK4/SNAP25/STX1A/SYP/EZR/PDZD3/JAM3/CADPS/SNAP23/CLDN2/PNMA1/RIMS2/SV2A/IQSEC1
GO:0034704	Calcium Channel Complex	25	6	0.02624	CACNA1A/CACNA1B/CACNA1C/CACNA1D/CACNA2D1/MCU
GO:0005796	Golgi Lumen	46	9	0.02653	F10/MMP16/MUC2/MUC3A/WNT4/MUC13/MUC3B/SDC1/ZG16
GO:0031228	Intrinsic To Golgi Membrane	32	7	0.02746	SGMS2/CHST5/FUT2/ST8SIA3/MAN1C1/ST6GAL1/ST6GALNAC5
GO:0045177	Apical Part Of Cell	204	28	0.02879	NAALADL1/GPR64/CIB1/CFTR/SLC5A12/DPEP1/ERBB2/GPSM2/SHROOM2/MGST1/NHS/SLC22A18/OXTR/PFKM/SLC6A20/MUC13/RAB27B/SCNN1A/SLC5A1/SLC12A2/CYP4F12/EZR/FZD3/PDZD3/SLC25A27/SLC4A7/SLC23A2/SLC23A1
GO:0045178	Basal Part Of Cell	26	6	0.03146	OSCP1/ITGA2/ITGB4/ERBB2IP/SLC23A2/SLC23A1
GO:0009925	Basal Plasma Membrane	20	5	0.03512	OSCP1/ITGB4/ERBB2IP/SLC23A2/SLC23A1
GO:0005615	Extracellular Space	428	52	0.0358	FGL2/SMPDL3A/SEZ6/CPN1/SOGA1/CTSH/CMTM8/DPEP1/ECM1/EDN3/LIPH/F5/FGF9/AKR1B1/SOSTDC1/GCG/GHR/SMPDL3B/PCSK1N/SFN/IL15RA/KAL1/FAM132A/LYZ/TNFRSF11B/PCSK1/PCSK2/SERPINB5/PLA2G2A/SERPINF2/FAM3B/WNT4/PRSS2/PRSS3/PRSS8/HTRA1/PYY/RNPEP/CCL5/CCL13/CXCL6/BMP5/SPOCK1/TAC1/TGFA/TTR/SCG2/MMEL1/JAM3/GGH/IL32/CD59
GO:0005874	Microtubule	271	35	0.03598	SPAG5/NEK6/IQGAP2/KIF2C/KIF3A/KIF12/TBCB/DNM1/MAPRE3/NINL/CLASP2/TUBG2/RACGAP1/BIRC5/SHROOM2/KLC1/EML6/MAP1A/MAP1B/MAP2/MAP6/MYO5A/NUSAP1/KIF1A/LRRC49/RMDN3/CDK5RAP2/MTUS1/BICD1/TBL1X/TUBAL3/MAP9/CDK1/CEP170/KLHL21
GO:0000779	Condensed Chromosome, Centromeric Region	72	12	0.03692	NDC80/SPAG5/KIF2C/CLASP2/BIRC5/MAD2L1/CENPN/SPC25/BUB1B/TP53BP1/AURKB/REC8
GO:0032420	Stereocilium	14	4	0.03703	TPRN/CLIC5/ESPN/SLC4A7
GO:0030672	Synaptic Vesicle Membrane	27	6	0.03732	SYT11/ATP6V1G2/SVOP/STX1A/SYP/SV2A
GO:0009986	Cell Surface	311	39	0.04179	CFTR/GGT6/UNC5D/LPAR1/F10/FGFR2/BACE1/FUT4/GHR/GPM6A/AQP11/HMMR/HSPB1/FAS/IL12RB1/ITGA2/ITGB4/KCNH2/KCNJ3/MMP16/MPP2/NRCAM/P4HB/PAM/SERPINF2/WNT4/PTPRR/SCNN1A/SDC1/TGFA/FZD5/TNFRSF11A/CD1D/CD2/CD3E/CD8A/SCARB1/CD48/CD59
GO:0030133	Transport Vesicle	116	17	0.0457	SCGN/CHGA/CHP1/AP3S1/CPE/RAB26/GNAS/SCG3/PCSK1/PCSK2/SYT13/PTPRN2/RAB27B/SLC18A1/NCALD/SYTL4/RAB3D
GO:0030057	Desmosome	15	4	0.04682	DSC2/DSG3/PPL/JAM3
GO:0035869	Ciliary Transition Zone	15	4	0.04682	TMEM17/B9D1/TMEM231/C5orf30

## Sheet: GO Molecular Function terms
GO.ID	Term	Annotated	Significant	P.Value	Sig.Genes
GO:0046873	Metal Ion Transmembrane Transporter Activity	169	40	2.1e-08	KCNE3/CNGA1/SLC31A1/SLC31A2/TMEM37/SLC39A11/GPM6A/SHROOM2/ITPR1/KCNB1/KCNG1/KCNH2/KCNJ3/KCNJ13/KCNK3/KCNQ1/ATP1A1/ATP1B3/SLC6A20/TRPM4/SCN3A/SCNN1A/SLC39A8/SLC1A1/SLC5A1/SLC6A4/SLC8A2/TRPC1/CACNA1A/CACNA1B/CACNA1C/CACNA1D/SLC30A4/CACNA2D1/TUSC3/KCNH6/MCU/SLC4A7/SLC23A2/SLC23A1
GO:0004872	Receptor Activity	545	90	3.1e-08	NR1H3/GPR64/PLXNC1/SEMA4F/LILRB5/NISCH/CRY2/OR51E1/CTSH/AKR1C2/DMBT1/LPAR1/EFNA4/EFNB3/CELSR3/EPHA2/ERBB2/FGFR2/NR5A2/GABBR1/GABRB3/GHR/B9D1/TINAG/CD163L1/GPR133/EPHA10/GPR27/GPR35/GRIA2/GRIK3/HNF4G/FAS/IL10RB/IL12RB1/IL15RA/ITGA2/ITGB4/ITGB6/ITPR1/KCNH2/KLRB1/MST1R/NPY1R/TNFRSF11B/OXTR/P2RY2/SLC22A17/ACKR4/PPARG/SLC52A1/TMPRSS4/LPAR5/GPR126/PTGER4/BAI3/SLAMF7/PTPRH/PTPRN/PTPRN2/PTPRR/PTPRZ1/RET/…
GO:0022857	Transmembrane Transporter Activity	467	80	3.8e-08	KCNE3/ABCC5/SLC25A15/CFTR/CNGA1/SLC31A1/SLC31A2/SLC9B2/TMEM37/ABCC13/ATP6V0E2/SLC5A12/SLC26A2/SLC39A11/SLC36A1/ABCA3/ATP10B/SLC7A8/SLC35A3/GABRB3/GJB2/GPM6A/SLC26A11/GRIA2/GRIK3/SHROOM2/ITPR1/KCNB1/KCNG1/KCNH2/KCNJ3/KCNJ13/KCNK3/KCNQ1/ATP1A1/ATP1B3/SLC22A18/SLC22A17/ATP8A2/ATP6V1B2/PITPNA/ATP6V1G2/CLIC5/SLC6A20/TRPM4/SVOP/SLC2A9/SLC44A2/ABCD3/SLC22A23/SCN3A/SCNN1A/SLC39A8/SLC1A1/SLC2A2/SLC5A1/SLC…
GO:0038023	Signaling Receptor Activity	412	72	8.3e-08	NR1H3/GPR64/LILRB5/NISCH/CRY2/OR51E1/CTSH/AKR1C2/DMBT1/LPAR1/EFNA4/EFNB3/CELSR3/EPHA2/ERBB2/FGFR2/NR5A2/GABBR1/GABRB3/GHR/B9D1/GPR133/EPHA10/GPR27/GPR35/GRIA2/GRIK3/HNF4G/FAS/IL10RB/IL12RB1/IL15RA/ITPR1/KCNH2/KLRB1/MST1R/NPY1R/OXTR/P2RY2/SLC22A17/ACKR4/PPARG/LPAR5/GPR126/PTGER4/BAI3/PTPRH/PTPRN/PTPRN2/PTPRR/PTPRZ1/RET/TNFRSF17/BDKRB2/ELOVL4/TSPO/TLR3/VDR/FZD5/FZD3/NR0B2/GPR128/TNFRSF11A/TNFRSF10D…
GO:0008324	Cation Transmembrane Transporter Activity	295	56	1.5e-07	KCNE3/SLC25A15/CNGA1/SLC31A1/SLC31A2/SLC9B2/TMEM37/ATP6V0E2/SLC39A11/SLC36A1/ATP10B/SLC7A8/SLC35A3/GPM6A/SHROOM2/ITPR1/KCNB1/KCNG1/KCNH2/KCNJ3/KCNJ13/KCNK3/KCNQ1/ATP1A1/ATP1B3/ATP8A2/ATP6V1B2/PITPNA/ATP6V1G2/SLC6A20/TRPM4/SLC2A9/SLC44A2/SCN3A/SCNN1A/SLC39A8/SLC1A1/SLC5A1/SLC6A4/SLC7A2/SLC8A2/SLC12A2/TRPC1/CACNA1A/CACNA1B/CACNA1C/CACNA1D/SLC30A4/CACNA2D1/TUSC3/KCNH6/SLC41A2/MCU/SLC4A7/SLC23A2/SLC2…
GO:0015075	Ion Transmembrane Transporter Activity	382	67	2.1e-07	KCNE3/ABCC5/SLC25A15/CFTR/CNGA1/SLC31A1/SLC31A2/SLC9B2/TMEM37/ATP6V0E2/SLC26A2/SLC39A11/SLC36A1/ATP10B/SLC7A8/SLC35A3/GABRB3/GPM6A/SLC26A11/GRIA2/GRIK3/SHROOM2/ITPR1/KCNB1/KCNG1/KCNH2/KCNJ3/KCNJ13/KCNK3/KCNQ1/ATP1A1/ATP1B3/ATP8A2/ATP6V1B2/PITPNA/ATP6V1G2/CLIC5/SLC6A20/TRPM4/SVOP/SLC2A9/SLC44A2/SCN3A/SCNN1A/SLC39A8/SLC1A1/SLC5A1/SLC6A4/SLC7A2/SLC8A2/SLC12A2/TRPC1/CACNA1A/CACNA1B/CACNA1C/CACNA1D/SL…
GO:0005215	Transporter Activity	646	98	5.1e-07	KCNE3/ABCC5/SLC25A15/CFTR/CPLX1/CHP1/SLC52A3/AP3S1/SLC51B/CNGA1/SLC31A1/SLC31A2/SLC9B2/TMEM37/ABCC13/ATP6V0E2/SLC5A12/SLC26A2/SLC51A/SLC39A11/SLC36A1/ABCA3/ATP10B/SYT11/SLC7A8/SLC35A3/GABRB3/GJB2/PCLO/GPM6A/AQP11/SLC26A11/GRIA2/GRIK3/SHROOM2/ITPR1/KCNB1/KCNG1/KCNH2/KCNJ3/KCNJ13/KCNK3/KCNQ1/KPNA5/ATP1A1/ATP1B3/SLC22A18/SLC22A17/SYT17/ATP8A2/ATP6V1B2/PITPNA/ATP6V1G2/CLIC5/SLC6A20/TRPM4/SLC52A1/SVOP…
GO:0004871	Signal Transducer Activity	643	97	7.6e-07	NR1H3/GPR64/GNB5/NEK6/MALT1/LILRB5/NISCH/CANT1/CRY2/OR51E1/CTSH/AKR1C2/DMBT1/ECM1/LPAR1/EFNA4/EFNB3/CELSR3/EPHA2/ERBB2/FGFR2/CBLC/NR5A2/GABBR1/GABRB3/GHR/B9D1/GNAS/GNAZ/GNG4/GPR133/EPHA10/GPR27/GPR35/GRIA2/GRIK3/HNF4G/PLCXD3/FAS/IL10RB/IL12RB1/IL15RA/ITPR1/KCNH2/KLRB1/LGALS9/MST1R/NPY1R/OXTR/P2RY2/SLC22A17/CXXC5/ACKR4/PLCB3/NDFIP2/PPARG/GNG12/MAPK10/LPAR5/SLC44A2/GPR126/PTGER4/BAI3/PTPRH/PTPRN/PT…
GO:0060089	Molecular Transducer Activity	643	97	7.6e-07	NR1H3/GPR64/GNB5/NEK6/MALT1/LILRB5/NISCH/CANT1/CRY2/OR51E1/CTSH/AKR1C2/DMBT1/ECM1/LPAR1/EFNA4/EFNB3/CELSR3/EPHA2/ERBB2/FGFR2/CBLC/NR5A2/GABBR1/GABRB3/GHR/B9D1/GNAS/GNAZ/GNG4/GPR133/EPHA10/GPR27/GPR35/GRIA2/GRIK3/HNF4G/PLCXD3/FAS/IL10RB/IL12RB1/IL15RA/ITPR1/KCNH2/KLRB1/LGALS9/MST1R/NPY1R/OXTR/P2RY2/SLC22A17/CXXC5/ACKR4/PLCB3/NDFIP2/PPARG/GNG12/MAPK10/LPAR5/SLC44A2/GPR126/PTGER4/BAI3/PTPRH/PTPRN/PT…
GO:0022836	Gated Channel Activity	100	26	9.2e-07	KCNE3/CFTR/CNGA1/TMEM37/GABRB3/GRIA2/GRIK3/SHROOM2/ITPR1/KCNB1/KCNG1/KCNH2/KCNJ3/KCNJ13/KCNK3/KCNQ1/CLIC5/SCN3A/SCNN1A/TRPC1/CACNA1A/CACNA1B/CACNA1C/CACNA1D/CACNA2D1/KCNH6
GO:0022839	Ion Gated Channel Activity	100	26	9.2e-07	KCNE3/CFTR/CNGA1/TMEM37/GABRB3/GRIA2/GRIK3/SHROOM2/ITPR1/KCNB1/KCNG1/KCNH2/KCNJ3/KCNJ13/KCNK3/KCNQ1/CLIC5/SCN3A/SCNN1A/TRPC1/CACNA1A/CACNA1B/CACNA1C/CACNA1D/CACNA2D1/KCNH6
GO:0022843	Voltage-gated Cation Channel Activity	44	16	9.5e-07	KCNE3/CNGA1/KCNB1/KCNG1/KCNH2/KCNJ3/KCNJ13/KCNK3/KCNQ1/SCN3A/CACNA1A/CACNA1B/CACNA1C/CACNA1D/CACNA2D1/KCNH6
GO:0022890	Inorganic Cation Transmembrane Transporter Activity	232	45	1.4e-06	KCNE3/CNGA1/SLC31A1/SLC31A2/SLC9B2/TMEM37/ATP6V0E2/SLC39A11/SLC36A1/GPM6A/SHROOM2/ITPR1/KCNB1/KCNG1/KCNH2/KCNJ3/KCNJ13/KCNK3/KCNQ1/ATP1A1/ATP1B3/ATP6V1B2/ATP6V1G2/SLC6A20/TRPM4/SCN3A/SCNN1A/SLC39A8/SLC1A1/SLC5A1/SLC6A4/SLC8A2/TRPC1/CACNA1A/CACNA1B/CACNA1C/CACNA1D/SLC30A4/CACNA2D1/TUSC3/KCNH6/MCU/SLC4A7/SLC23A2/SLC23A1
GO:0022891	Substrate-specific Transmembrane Transporter Activity	421	69	1.8e-06	KCNE3/ABCC5/SLC25A15/CFTR/CNGA1/SLC31A1/SLC31A2/SLC9B2/TMEM37/ATP6V0E2/SLC26A2/SLC39A11/SLC36A1/ATP10B/SLC7A8/SLC35A3/GABRB3/GPM6A/SLC26A11/GRIA2/GRIK3/SHROOM2/ITPR1/KCNB1/KCNG1/KCNH2/KCNJ3/KCNJ13/KCNK3/KCNQ1/ATP1A1/ATP1B3/ATP8A2/ATP6V1B2/PITPNA/ATP6V1G2/CLIC5/SLC6A20/TRPM4/SVOP/SLC2A9/SLC44A2/SCN3A/SCNN1A/SLC39A8/SLC1A1/SLC2A2/SLC5A1/SLC6A4/SLC7A2/SLC8A2/SLC12A2/SLC18A1/TRPC1/CACNA1A/CACNA1B/CAC…
GO:0005261	Cation Channel Activity	95	24	4.2e-06	KCNE3/CNGA1/TMEM37/GPM6A/SHROOM2/ITPR1/KCNB1/KCNG1/KCNH2/KCNJ3/KCNJ13/KCNK3/KCNQ1/TRPM4/SCN3A/SCNN1A/TRPC1/CACNA1A/CACNA1B/CACNA1C/CACNA1D/CACNA2D1/KCNH6/MCU
GO:0004888	Transmembrane Signaling Receptor Activity	350	58	8.7e-06	GPR64/LILRB5/NISCH/OR51E1/CTSH/AKR1C2/LPAR1/EFNA4/EFNB3/CELSR3/EPHA2/ERBB2/FGFR2/GABBR1/GABRB3/GHR/B9D1/GPR133/EPHA10/GPR27/GPR35/GRIA2/GRIK3/FAS/IL10RB/IL12RB1/IL15RA/KLRB1/MST1R/NPY1R/OXTR/P2RY2/SLC22A17/ACKR4/PPARG/LPAR5/GPR126/PTGER4/BAI3/PTPRH/PTPRN/PTPRN2/PTPRR/PTPRZ1/RET/TNFRSF17/BDKRB2/ELOVL4/TLR3/FZD5/FZD3/GPR128/TNFRSF11A/TNFRSF10D/CCRL2/CD3D/CD3E/GPR56
GO:0005216	Ion Channel Activity	132	29	8.8e-06	KCNE3/CFTR/CNGA1/TMEM37/GABRB3/GPM6A/GRIA2/GRIK3/SHROOM2/ITPR1/KCNB1/KCNG1/KCNH2/KCNJ3/KCNJ13/KCNK3/KCNQ1/CLIC5/TRPM4/SCN3A/SCNN1A/TRPC1/CACNA1A/CACNA1B/CACNA1C/CACNA1D/CACNA2D1/KCNH6/MCU
GO:0022838	Substrate-specific Channel Activity	133	29	1e-05	KCNE3/CFTR/CNGA1/TMEM37/GABRB3/GPM6A/GRIA2/GRIK3/SHROOM2/ITPR1/KCNB1/KCNG1/KCNH2/KCNJ3/KCNJ13/KCNK3/KCNQ1/CLIC5/TRPM4/SCN3A/SCNN1A/TRPC1/CACNA1A/CACNA1B/CACNA1C/CACNA1D/CACNA2D1/KCNH6/MCU
GO:0015267	Channel Activity	145	30	2.2e-05	KCNE3/CFTR/CNGA1/TMEM37/GABRB3/GJB2/GPM6A/GRIA2/GRIK3/SHROOM2/ITPR1/KCNB1/KCNG1/KCNH2/KCNJ3/KCNJ13/KCNK3/KCNQ1/CLIC5/TRPM4/SCN3A/SCNN1A/TRPC1/CACNA1A/CACNA1B/CACNA1C/CACNA1D/CACNA2D1/KCNH6/MCU
GO:0022803	Passive Transmembrane Transporter Activity	145	30	2.2e-05	KCNE3/CFTR/CNGA1/TMEM37/GABRB3/GJB2/GPM6A/GRIA2/GRIK3/SHROOM2/ITPR1/KCNB1/KCNG1/KCNH2/KCNJ3/KCNJ13/KCNK3/KCNQ1/CLIC5/TRPM4/SCN3A/SCNN1A/TRPC1/CACNA1A/CACNA1B/CACNA1C/CACNA1D/CACNA2D1/KCNH6/MCU
GO:0005244	Voltage-gated Ion Channel Activity	68	18	3.3e-05	KCNE3/CNGA1/TMEM37/KCNB1/KCNG1/KCNH2/KCNJ3/KCNJ13/KCNK3/KCNQ1/CLIC5/SCN3A/CACNA1A/CACNA1B/CACNA1C/CACNA1D/CACNA2D1/KCNH6
GO:0022832	Voltage-gated Channel Activity	68	18	3.3e-05	KCNE3/CNGA1/TMEM37/KCNB1/KCNG1/KCNH2/KCNJ3/KCNJ13/KCNK3/KCNQ1/CLIC5/SCN3A/CACNA1A/CACNA1B/CACNA1C/CACNA1D/CACNA2D1/KCNH6
GO:0022804	Active Transmembrane Transporter Activity	178	34	3.7e-05	ABCC5/CFTR/SLC9B2/ABCC13/ATP6V0E2/SLC5A12/SLC26A2/SLC36A1/ABCA3/ATP10B/SLC35A3/SLC26A11/ATP1A1/ATP1B3/SLC22A18/ATP8A2/ATP6V1B2/ATP6V1G2/SLC6A20/SLC2A9/ABCD3/SLC1A1/SLC5A1/SLC6A4/SLC8A2/SLC12A2/SLC18A1/SLC19A1/MCU/SLC16A5/ABCG2/SLC4A7/SLC23A2/SLC23A1
GO:0031406	Carboxylic Acid Binding	117	25	5.9e-05	CPS1/AKR1C1/AKR1C2/DPEP1/GOT1/GSTM4/MGST1/OTC/PAM/ACOX1/ST8SIA3/PCK1/PITPNA/PPARG/P4HTM/SHMT1/SLC1A1/SLC19A1/TPH1/TYMS/VDR/SCIN/CBS/SCARB1/NR1H4
GO:0005249	Voltage-gated Potassium Channel Activity	26	10	6.2e-05	KCNE3/CNGA1/KCNB1/KCNG1/KCNH2/KCNJ3/KCNJ13/KCNK3/KCNQ1/KCNH6
GO:0015276	Ligand-gated Ion Channel Activity	37	12	8.1e-05	CFTR/CNGA1/GABRB3/GRIA2/GRIK3/SHROOM2/ITPR1/KCNH2/KCNJ3/KCNJ13/SCNN1A/TRPC1
GO:0022834	Ligand-gated Channel Activity	37	12	8.1e-05	CFTR/CNGA1/GABRB3/GRIA2/GRIK3/SHROOM2/ITPR1/KCNH2/KCNJ3/KCNJ13/SCNN1A/TRPC1
GO:0051183	Vitamin Transporter Activity	11	6	0.0002	SLC52A3/SLC52A1/SLC2A2/SLC19A1/SLC23A2/SLC23A1
GO:0015077	Monovalent Inorganic Cation Transmembrane Transporter Activity	151	28	0.00029	KCNE3/CNGA1/SLC9B2/ATP6V0E2/SLC36A1/SHROOM2/KCNB1/KCNG1/KCNH2/KCNJ3/KCNJ13/KCNK3/KCNQ1/ATP1A1/ATP1B3/ATP6V1B2/ATP6V1G2/SLC6A20/SCN3A/SCNN1A/SLC1A1/SLC5A1/SLC6A4/SLC8A2/KCNH6/SLC4A7/SLC23A2/SLC23A1
GO:0015291	Secondary Active Transmembrane Transporter Activity	94	20	0.00033	SLC9B2/SLC5A12/SLC26A2/SLC36A1/SLC35A3/SLC26A11/SLC22A18/SLC6A20/SLC2A9/SLC1A1/SLC5A1/SLC6A4/SLC8A2/SLC12A2/SLC19A1/MCU/SLC16A5/SLC4A7/SLC23A2/SLC23A1
GO:0004930	G-protein Coupled Receptor Activity	147	27	0.00043	GPR64/NISCH/OR51E1/AKR1C2/LPAR1/CELSR3/GABBR1/GPR133/GPR27/GPR35/GRIK3/NPY1R/OXTR/P2RY2/ACKR4/PPARG/LPAR5/GPR126/PTGER4/BAI3/BDKRB2/ELOVL4/FZD5/FZD3/GPR128/CCRL2/GPR56
GO:0022892	Substrate-specific Transporter Activity	516	71	0.00045	KCNE3/ABCC5/SLC25A15/CFTR/AP3S1/CNGA1/SLC31A1/SLC31A2/SLC9B2/TMEM37/ATP6V0E2/SLC26A2/SLC39A11/SLC36A1/ATP10B/SLC7A8/SLC35A3/GABRB3/GPM6A/SLC26A11/GRIA2/GRIK3/SHROOM2/ITPR1/KCNB1/KCNG1/KCNH2/KCNJ3/KCNJ13/KCNK3/KCNQ1/KPNA5/ATP1A1/ATP1B3/ATP8A2/ATP6V1B2/PITPNA/ATP6V1G2/CLIC5/SLC6A20/TRPM4/SVOP/SLC2A9/SLC44A2/SCN3A/SCNN1A/SLC39A8/SLC1A1/SLC2A2/SLC5A1/SLC6A4/SLC7A2/SLC8A2/SLC12A2/SLC18A1/TRPC1/CACNA1A…
GO:0005509	Calcium Ion Binding	369	54	0.0005	CDH6/RASGRP1/CIB1/SCGN/CHP1/CANT1/MYL6B/DNASE1L3/DSC2/DSG3/CELSR3/F10/FAT1/CDHR3/NINL/CBLC/GALNT3/PCLO/PPP2R3B/DLL1/MICU3/SLC25A24/ANXA4/ANXA7/LTBP3/MMP15/MMP16/MYO5A/PAM/PLA2G2A/PLCB3/PLS1/PLS3/P4HTM/PCDHB14/PRSS2/PRSS3/MAN1C1/RET/S100P/CLSTN2/SPOCK1/SYP/CACNA1B/MMP28/EFHD2/CALB1/LPCAT1/EFHC2/NCALD/PLA2G12B/EFCAB4B/SCIN/MELK
GO:0015081	Sodium Ion Transmembrane Transporter Activity	52	13	0.00074	SHROOM2/ATP1A1/ATP1B3/SLC6A20/SCN3A/SCNN1A/SLC1A1/SLC5A1/SLC6A4/SLC8A2/SLC4A7/SLC23A2/SLC23A1
GO:0015079	Potassium Ion Transmembrane Transporter Activity	46	12	0.00078	KCNE3/CNGA1/KCNB1/KCNG1/KCNH2/KCNJ3/KCNJ13/KCNK3/KCNQ1/ATP1A1/ATP1B3/KCNH6
GO:0008092	Cytoskeletal Protein Binding	505	68	0.00107	ABI2/BAIAP2/CAP2/CDC42EP3/NEK6/IQGAP2/KIF2C/RCAN3/KIF3A/CAPN10/CHP1/KIF12/DBN1/SYNE4/DNASE1/ABLIM3/MAPRE3/CLASP2/SYNE1/OBSL1/COTL1/FRMD3/CLIP3/AMPD1/RACGAP1/BIRC5/SHROOM2/MAP1A/MAP1B/MAP2/MAP6/MYO1E/MYO5A/MYO5B/MYO6/NRCAM/VILL/NUSAP1/LIMA1/PFN2/PLS1/PLS3/KIF1A/CDK5RAP2/FMN2/MKL2/PTPRN/SCNN1A/BICD1/SDC1/SLC6A4/STX1A/EZR/CORO2A/CACNA1C/CACNA1D/MYH14/POF1B/CALD1/CAMK2B/CAPG/ESPN/NCALD/SCIN/WASF1/CCD…
GO:0015145	Monosaccharide Transmembrane Transporter Activity	10	5	0.00117	SLC2A9/SLC2A2/SLC5A1/SLC23A2/SLC23A1
GO:0072341	Modified Amino Acid Binding	30	9	0.00119	CPS1/DPEP1/GSTM4/MGST1/SLC19A1/TYMS/SCIN/CBS/SCARB1
GO:0005262	Calcium Channel Activity	42	11	0.00123	TMEM37/GPM6A/ITPR1/TRPM4/TRPC1/CACNA1A/CACNA1B/CACNA1C/CACNA1D/CACNA2D1/MCU
GO:0003823	Antigen Binding	37	10	0.00157	SLC7A8/TRAC/CD209/IGHM/IGJ/IGKC/IGLC1/LCK/CD1D/CD48
GO:0016782	Transferase Activity, Transferring Sulfur-containing Groups	37	10	0.00157	CHST5/SULT1B1/MPST/SULT1E1/SULT1A2/SULT1A1/SULT2A1/TST/TPST1/HS3ST3B1
GO:0005516	Calmodulin Binding	106	20	0.00165	IQGAP2/CTH/DAPK2/FBXL2/ASPM/KCNQ1/MAP2/MAP6/MYO1E/MYO5A/MYO5B/MYO6/PLCB3/TRPM4/CDK5RAP2/SLC8A2/CACNA1C/MYH14/CALD1/CAMK2B
GO:0000149	SNARE Binding	44	11	0.00186	CPLX2/CPLX1/CAPN10/NAPB/SLC6A4/SNAP25/STX1A/STXBP1/SYP/CACNA1A/STXBP5L
GO:0005267	Potassium Channel Activity	38	10	0.00196	KCNE3/CNGA1/KCNB1/KCNG1/KCNH2/KCNJ3/KCNJ13/KCNK3/KCNQ1/KCNH6
GO:0008417	Fucosyltransferase Activity	11	5	0.00198	CLASP2/FUT2/FUT3/FUT4/FUT6
GO:0015293	Symporter Activity	66	14	0.00259	SLC5A12/SLC36A1/SLC35A3/SLC22A18/SLC6A20/SLC2A9/SLC1A1/SLC5A1/SLC6A4/SLC12A2/SLC16A5/SLC4A7/SLC23A2/SLC23A1
GO:0015294	Solute:cation Symporter Activity	40	10	0.00296	SLC35A3/SLC6A20/SLC2A9/SLC1A1/SLC5A1/SLC6A4/SLC12A2/SLC4A7/SLC23A2/SLC23A1
GO:0016597	Amino Acid Binding	60	13	0.00299	CPS1/DPEP1/GSTM4/MGST1/OTC/SHMT1/SLC1A1/SLC19A1/TPH1/TYMS/SCIN/CBS/SCARB1
GO:0000146	Microfilament Motor Activity	12	5	0.00314	MYO1E/MYO5A/MYO5B/MYO6/MYH14
GO:0005245	Voltage-gated Calcium Channel Activity	12	5	0.00314	CACNA1A/CACNA1B/CACNA1C/CACNA1D/CACNA2D1
GO:0008242	Omega Peptidase Activity	12	5	0.00314	GGT6/BACE1/GGH/USP13/JOSD1
GO:0046965	Retinoid X Receptor Binding	12	5	0.00314	HMGA1/PPARG/VDR/NR0B2/NR1H4
GO:0051119	Sugar Transmembrane Transporter Activity	17	6	0.00322	SLC35A3/SLC2A9/SLC2A2/SLC5A1/SLC23A2/SLC23A1
GO:0005496	Steroid Binding	54	12	0.00342	NR1H3/AKR1C1/AKR1C2/HSD11B2/PAQR5/SULT1E1/SYP/TSPO/VDR/CALB1/PAQR8/NR1H4
GO:0015085	Calcium Ion Transmembrane Transporter Activity	54	12	0.00342	TMEM37/GPM6A/ITPR1/TRPM4/SLC8A2/TRPC1/CACNA1A/CACNA1B/CACNA1C/CACNA1D/CACNA2D1/MCU
GO:0008238	Exopeptidase Activity	76	15	0.00386	NAALADL1/GGT6/CPE/CPN1/CTSH/DPEP1/BACE1/DPP7/TRHDE/RNPEP/XPNPEP1/GGH/USP13/SCRN1/JOSD1
GO:0008146	Sulfotransferase Activity	29	8	0.00398	CHST5/SULT1B1/SULT1E1/SULT1A2/SULT1A1/SULT2A1/TPST1/HS3ST3B1
GO:0017075	Syntaxin-1 Binding	13	5	0.00471	CPLX2/CPLX1/SLC6A4/STXBP1/SYP
GO:0008514	Organic Anion Transmembrane Transporter Activity	78	15	0.00499	ABCC5/SLC25A15/CFTR/SLC36A1/SLC7A8/SLC35A3/PITPNA/SLC6A20/SLC1A1/SLC7A2/SLC7A7/SLC16A5/SLC4A7/SLC23A2/SLC23A1
GO:0015144	Carbohydrate Transmembrane Transporter Activity	19	6	0.00601	SLC35A3/SLC2A9/SLC2A2/SLC5A1/SLC23A2/SLC23A1
GO:0015370	Solute:sodium Symporter Activity	19	6	0.00601	SLC6A20/SLC1A1/SLC5A1/SLC6A4/SLC23A2/SLC23A1
GO:1901476	Carbohydrate Transporter Activity	19	6	0.00601	SLC35A3/SLC2A9/SLC2A2/SLC5A1/SLC23A2/SLC23A1
GO:0008509	Anion Transmembrane Transporter Activity	119	20	0.00656	ABCC5/SLC25A15/CFTR/SLC26A2/SLC36A1/SLC7A8/SLC35A3/GABRB3/SLC26A11/PITPNA/CLIC5/SLC6A20/SLC1A1/SLC7A2/SLC12A2/SLC7A7/SLC16A5/SLC4A7/SLC23A2/SLC23A1
GO:0019200	Carbohydrate Kinase Activity	14	5	0.00677	KHK/PFKFB4/PFKM/RBKS/HKDC1
GO:0004857	Enzyme Inhibitor Activity	203	30	0.00726	TNK2/CDKN1A/IQGAP2/PKIG/CHP1/CARD16/SH3RF2/DPEP1/TNFAIP8/SPINK4/PCSK1N/SFN/ANXA4/HSPB1/BIRC5/KAL1/SERPINA10/PRKAG2/SERPINB5/SERPINI1/SERPINF2/PPP1R14D/PKIA/RPS6KA3/SCG5/SPOCK1/PDZD3/PPP1R1B/PTTG1/CAMK2N2
GO:0008289	Lipid Binding	528	66	0.00753	AKT3/NR1H3/RASGRP1/NISCH/ACAP3/ARAP2/ARHGAP42/ADRBK2/AKR1C1/AKR1C2/DNM1/DPEP1/LPAR1/AMER3/F10/UNC13A/ARHGEF9/MCF2L/PSD3/NR5A2/NGEF/CLIP3/PLEK2/PCLO/ANXA4/ANXA7/APBA1/HSD11B2/ITPR1/PLEKHM3/MTM1/MYO1E/NCF4/OTC/ACOX1/PFN2/PITPNA/PLA2G2A/PLD1/PPARG/KIF1A/PAQR5/WIPI1/APPL2/FERMT1/STAP2/TEX2/SH3GL2/SULT1E1/SYP/TSPO/VDR/CALB1/PLEKHS1/DGKD/PAQR8/SCIN/CADPS/CDK5R2/PHLDB2/CD1D/SYTL4/SCARB1/MELK/IQSEC1/NR1H4
GO:0005154	Epidermal Growth Factor Receptor Binding	15	5	0.00939	TNK2/CBLC/ATXN2/TGFA/YES1
GO:0008093	Cytoskeletal Adaptor Activity	15	5	0.00939	ABI2/BAIAP2/OBSL1/BICD1/MTSS1
GO:0072509	Divalent Inorganic Cation Transmembrane Transporter Activity	76	14	0.00963	TMEM37/GPM6A/ITPR1/TRPM4/SLC8A2/TRPC1/CACNA1A/CACNA1B/CACNA1C/CACNA1D/SLC30A4/CACNA2D1/TUSC3/MCU
GO:0051015	Actin Filament Binding	54	11	0.00984	SHROOM2/MYO1E/MYO6/LIMA1/PLS1/SLC6A4/EZR/CORO2A/MYH14/ESPN/SCIN
GO:0005003	Ephrin Receptor Activity	10	4	0.00991	EFNA4/EFNB3/EPHA2/EPHA10
GO:0008373	Sialyltransferase Activity	10	4	0.00991	ST8SIA3/ST6GALNAC1/ST6GAL1/ST6GALNAC5
GO:0003707	Steroid Hormone Receptor Activity	34	8	0.01111	NR1H3/NR5A2/HNF4G/PPARG/VDR/NR0B2/NR1I2/NR1H4
GO:0019905	Syntaxin Binding	34	8	0.01111	CPLX2/CPLX1/NAPB/SLC6A4/STXBP1/SYP/CACNA1A/STXBP5L
GO:0004620	Phospholipase Activity	55	11	0.01129	SMPDL3A/LIPH/SMPDL3B/PLA1A/PLA2G2A/PLCB3/PLD1/HRASLS/BDKRB2/CCL5/PLA2G12B
GO:0043028	Cysteine-type Endopeptidase Regulator Activity Involved In Apoptotic Process	35	8	0.01325	CTSH/DPEP1/TNFAIP8/NGFRAP1/PYCARD/BIRC5/RPS6KA3/CASP1
GO:0004866	Endopeptidase Inhibitor Activity	79	14	0.01345	CARD16/DPEP1/TNFAIP8/SPINK4/PCSK1N/BIRC5/KAL1/SERPINA10/SERPINB5/SERPINI1/SERPINF2/RPS6KA3/SPOCK1/PTTG1
GO:0008236	Serine-type Peptidase Activity	79	14	0.01345	PRSS16/CTSH/F10/DPP7/PCSK1/PCSK2/PRSS2/PRSS3/PRSS8/HTRA1/TMPRSS4/DPP10/ST14/TMPRSS2
GO:0017137	Rab GTPase Binding	42	9	0.01353	GDI1/MYO5A/MYO5B/BICD1/SLC6A4/RILP/CCDC64/SYTL4/RIMS2
GO:0004869	Cysteine-type Endopeptidase Inhibitor Activity	29	7	0.01491	CARD16/DPEP1/TNFAIP8/BIRC5/RPS6KA3/SPOCK1/PTTG1
GO:0017171	Serine Hydrolase Activity	80	14	0.01495	PRSS16/CTSH/F10/DPP7/PCSK1/PCSK2/PRSS2/PRSS3/PRSS8/HTRA1/TMPRSS4/DPP10/ST14/TMPRSS2
GO:0061134	Peptidase Regulator Activity	112	18	0.01498	CARD16/CTSH/DPEP1/TNFAIP8/NGFRAP1/SPINK4/PCSK1N/PYCARD/BIRC5/KAL1/SERPINA10/SERPINB5/SERPINI1/SERPINF2/RPS6KA3/SPOCK1/CASP1/PTTG1
GO:0005001	Transmembrane Receptor Protein Tyrosine Phosphatase Activity	17	5	0.01655	PTPRH/PTPRN/PTPRN2/PTPRR/PTPRZ1
GO:0019198	Transmembrane Receptor Protein Phosphatase Activity	17	5	0.01655	PTPRH/PTPRN/PTPRN2/PTPRR/PTPRZ1
GO:0030414	Peptidase Inhibitor Activity	81	14	0.01658	CARD16/DPEP1/TNFAIP8/SPINK4/PCSK1N/BIRC5/KAL1/SERPINA10/SERPINB5/SERPINI1/SERPINF2/RPS6KA3/SPOCK1/PTTG1
GO:0030170	Pyridoxal Phosphate Binding	37	8	0.01843	CTH/GOT1/OAT/MARC2/MOCOS/SPTLC3/SHMT1/CBS
GO:0019207	Kinase Regulator Activity	107	17	0.0197	CDKN1A/MALT1/PKIG/CHP1/CKS2/SFN/RIIAD1/HSPB1/PRKAG2/PKIA/CCL5/PPP1R1B/IKBKAP/CDK5R2/MOB1B/KLF4/CAMK2N2
GO:0030291	Protein Serine/threonine Kinase Inhibitor Activity	24	6	0.01998	CDKN1A/PKIG/SFN/HSPB1/PRKAG2/PKIA
GO:0042626	ATPase Activity, Coupled To Transmembrane Movement Of Substances	75	13	0.02006	ABCC5/CFTR/ABCC13/ATP6V0E2/ABCA3/ATP10B/ATP1A1/ATP1B3/ATP8A2/ATP6V1B2/ATP6V1G2/ABCD3/ABCG2
GO:0090484	Drug Transporter Activity	12	4	0.02009	SLC22A18/SLC18A1/SLC19A1/ABCG2
GO:0061135	Endopeptidase Regulator Activity	83	14	0.02024	CARD16/DPEP1/TNFAIP8/SPINK4/PCSK1N/BIRC5/KAL1/SERPINA10/SERPINB5/SERPINI1/SERPINF2/RPS6KA3/SPOCK1/PTTG1
GO:0070011	Peptidase Activity, Acting On L-amino Acid Peptides	347	44	0.02083	NAALADL1/PRSS16/MALT1/CAPN10/GGT6/TRABD2A/CPE/CPN1/CTSH/CTSS/USP51/LONRF2/DPEP1/F10/BACE1/TINAG/PYCARD/DPP7/TRHDE/USP27X/MMP15/MMP16/PCSK1/PCSK2/PRSS2/PRSS3/PRSS8/HTRA1/TMPRSS4/DPP10/RNPEP/ST14/TMPRSS2/XPNPEP1/MMP28/MMEL1/USP11/CASP1/CASP7/SPPL2A/GGH/USP13/SCRN1/JOSD1
GO:0042974	Retinoic Acid Receptor Binding	18	5	0.0212	HMGA1/PPARG/VDR/NR0B2/NR1H4
GO:0070064	Proline-rich Region Binding	18	5	0.0212	ABI2/BAIAP2/GHR/APBB1/GAREM
GO:0004712	Protein Serine/threonine/tyrosine Kinase Activity	31	7	0.02135	TNK2/TESK2/MAPK10/TGFA/MAPKAPK3/DYRK2/AURKB
GO:0016820	Hydrolase Activity, Acting On Acid Anhydrides, Catalyzing Transmembrane Movement Of Substances	76	13	0.02221	ABCC5/CFTR/ABCC13/ATP6V0E2/ABCA3/ATP10B/ATP1A1/ATP1B3/ATP8A2/ATP6V1B2/ATP6V1G2/ABCD3/ABCG2
GO:0043492	ATPase Activity, Coupled To Movement Of Substances	76	13	0.02221	ABCC5/CFTR/ABCC13/ATP6V0E2/ABCA3/ATP10B/ATP1A1/ATP1B3/ATP8A2/ATP6V1B2/ATP6V1G2/ABCD3/ABCG2
GO:0004879	Ligand-activated Sequence-specific DNA Binding RNA Polymerase II Transcription Factor Activity	32	7	0.0252	NR1H3/NR5A2/HNF4G/PPARG/VDR/NR1I2/NR1H4
GO:0004713	Protein Tyrosine Kinase Activity	110	17	0.02523	TNK2/TESK2/EFNA4/EFNB3/EPHA2/ERBB2/FGFR2/EPHA10/LCK/MST1R/NEK1/STYK1/PTK6/RET/YES1/DYRK2/MELK
GO:0008017	Microtubule Binding	110	17	0.02523	KIF2C/KIF3A/CHP1/KIF12/MAPRE3/CLASP2/CLIP3/RACGAP1/BIRC5/MAP1A/MAP1B/MAP2/MAP6/NUSAP1/KIF1A/CDK5RAP2/JAKMIP2
GO:0046943	Carboxylic Acid Transmembrane Transporter Activity	54	10	0.02555	SLC25A15/SLC36A1/SLC7A8/SLC6A20/SLC1A1/SLC7A2/SLC7A7/SLC16A5/SLC23A2/SLC23A1
GO:0008233	Peptidase Activity	362	45	0.02668	NAALADL1/PRSS16/MALT1/CAPN10/GGT6/TRABD2A/CPE/CPN1/CTSH/CTSS/USP51/LONRF2/DPEP1/F10/BACE1/QPCT/TINAG/PYCARD/DPP7/TRHDE/USP27X/MMP15/MMP16/PCSK1/PCSK2/PRSS2/PRSS3/PRSS8/HTRA1/TMPRSS4/DPP10/RNPEP/ST14/TMPRSS2/XPNPEP1/MMP28/MMEL1/USP11/CASP1/CASP7/SPPL2A/GGH/USP13/SCRN1/JOSD1
GO:0004860	Protein Kinase Inhibitor Activity	47	9	0.02727	CDKN1A/PKIG/CHP1/SFN/HSPB1/PRKAG2/PKIA/PPP1R1B/CAMK2N2
GO:0004867	Serine-type Endopeptidase Inhibitor Activity	40	8	0.02869	SPINK4/PCSK1N/KAL1/SERPINA10/SERPINB5/SERPINI1/SERPINF2/SPOCK1
GO:0005342	Organic Acid Transmembrane Transporter Activity	55	10	0.02872	SLC25A15/SLC36A1/SLC7A8/SLC6A20/SLC1A1/SLC7A2/SLC7A7/SLC16A5/SLC23A2/SLC23A1
GO:0004252	Serine-type Endopeptidase Activity	63	11	0.0295	CTSH/F10/PCSK1/PCSK2/PRSS2/PRSS3/PRSS8/HTRA1/TMPRSS4/ST14/TMPRSS2
GO:0033293	Monocarboxylic Acid Binding	33	7	0.0295	AKR1C1/AKR1C2/ACOX1/PITPNA/PPARG/VDR/NR1H4
GO:0019210	Kinase Inhibitor Activity	48	9	0.0309	CDKN1A/PKIG/CHP1/SFN/HSPB1/PRKAG2/PKIA/PPP1R1B/CAMK2N2
GO:0015171	Amino Acid Transmembrane Transporter Activity	34	7	0.03427	SLC25A15/SLC36A1/SLC7A8/SLC6A20/SLC1A1/SLC7A2/SLC7A7
GO:0015399	Primary Active Transmembrane Transporter Activity	81	13	0.03561	ABCC5/CFTR/ABCC13/ATP6V0E2/ABCA3/ATP10B/ATP1A1/ATP1B3/ATP8A2/ATP6V1B2/ATP6V1G2/ABCD3/ABCG2
GO:0015405	P-P-bond-hydrolysis-driven Transmembrane Transporter Activity	81	13	0.03561	ABCC5/CFTR/ABCC13/ATP6V0E2/ABCA3/ATP10B/ATP1A1/ATP1B3/ATP8A2/ATP6V1B2/ATP6V1G2/ABCD3/ABCG2
GO:0000981	Sequence-specific DNA Binding RNA Polymerase II Transcription Factor Activity	176	24	0.0364	NR1H3/CDX1/CEBPA/FOXP4/ZNF488/GATA5/ZFP90/DACH1/FOXD1/NR5A2/HNF4G/ZFHX3/OVOL1/PEG3/PITX2/PPARG/PROX1/BCL11B/ZSCAN18/VDR/BHLHE41/NR1I2/KLF4/NR1H4
GO:0004714	Transmembrane Receptor Protein Tyrosine Kinase Activity	42	8	0.03739	EFNA4/EFNB3/EPHA2/ERBB2/FGFR2/EPHA10/MST1R/RET
GO:0015296	Anion:cation Symporter Activity	21	5	0.03993	SLC1A1/SLC12A2/SLC4A7/SLC23A2/SLC23A1
GO:0033764	Steroid Dehydrogenase Activity, Acting On The CH-OH Group Of Donors, NAD Or NADP As Acceptor	21	5	0.03993	AKR1C1/AKR1C2/HSD3B1/HSD11B2/HSD17B2
GO:0016298	Lipase Activity	66	11	0.03997	SMPDL3A/LIPH/SMPDL3B/PLA1A/PLA2G2A/PLCB3/PLD1/HRASLS/BDKRB2/CCL5/PLA2G12B
GO:0001102	RNA Polymerase II Activating Transcription Factor Binding	28	6	0.04072	HIPK2/NEUROD1/PITX2/BEX1/TP53BP1/BHLHE41
GO:0003779	Actin Binding	270	34	0.04206	CAP2/IQGAP2/DBN1/SYNE4/DNASE1/ABLIM3/SYNE1/COTL1/SHROOM2/MYO1E/MYO5A/MYO5B/MYO6/VILL/LIMA1/PFN2/PLS1/PLS3/FMN2/MKL2/SCNN1A/SLC6A4/EZR/CORO2A/MYH14/POF1B/CALD1/CAMK2B/CAPG/ESPN/NCALD/SCIN/WASF1/MTSS1
GO:0004033	Aldo-keto Reductase (NADP) Activity	15	4	0.0443	AKR1C1/AKR1C2/AKR7A3/AKR1B1
GO:0005044	Scavenger Receptor Activity	29	6	0.04745	DMBT1/TINAG/CD163L1/ACKR4/TMPRSS4/TMPRSS2
GO:0001190	RNA Polymerase II Transcription Factor Binding Transcription Factor Activity Involved In Positive Regulation Of Transcription	22	5	0.04785	HIPK2/NEUROD1/PITX2/KLF4/NR1H4
GO:0015179	L-amino Acid Transmembrane Transporter Activity	22	5	0.04785	SLC25A15/SLC36A1/SLC7A8/SLC1A1/SLC7A2
GO:0019887	Protein Kinase Regulator Activity	93	14	0.04815	CDKN1A/PKIG/CHP1/CKS2/SFN/RIIAD1/HSPB1/PRKAG2/PKIA/CCL5/PPP1R1B/IKBKAP/CDK5R2/CAMK2N2
GO:0004197	Cysteine-type Endopeptidase Activity	60	10	0.04879	MALT1/CAPN10/CTSH/CTSS/TINAG/PYCARD/USP11/CASP1/CASP7/USP13

## Sheet: Reactome Pathways
Description	P.Value	adj.P.Val	Count	Activity	Activity.Score	Sig.Gene.Names	Sig.Genes
Gluconeogenesis	0.00762668	0.0344586	2	Down-regulated	-10.0001	RRM2/GLRX	6241/2745
Lysine catabolism	0.0153128	0.0480338	2	Down-regulated	-10.0001	RRM2/GLRX	6241/2745
Antigen Activates B Cell Receptor Leading to Generation of Second Messengers	0.0016282	0.0344586	5	Down-regulated	-8.89551	BLNK/MALT1/MYO5B/TBL1X/PPARGC1B	29760/10892/4645/6907/133522
B Cell Activation	0.00201293	0.0344586	5	Down-regulated	-8.89551	BLNK/MALT1/MYO5B/TBL1X/PPARGC1B	29760/10892/4645/6907/133522
The citric acid (TCA) cycle and respiratory electron transport	0.00166193	0.0344586	3	Down-regulated	-7.74933	ACO2/RRM2/GLRX	50/6241/2745
Pyruvate metabolism and Citric Acid (TCA) cycle	0.00244791	0.0344586	3	Down-regulated	-7.74933	ACO2/RRM2/GLRX	50/6241/2745
Pyruvate metabolism	0.00244791	0.0344586	3	Down-regulated	-7.74933	ACO2/RRM2/GLRX	50/6241/2745
Citric acid cycle (TCA cycle)	0.00302881	0.0344586	3	Down-regulated	-7.74933	ACO2/RRM2/GLRX	50/6241/2745
Adaptive Immune System	9.11699e-05	0.0344586	8	Down-regulated	-7.13958	LCK/CD3E/CD3D/MALT1/BLNK/MYO5B/TBL1X/PPARGC1B	3932/916/915/10892/29760/4645/6907/133522
TCR signaling	0.00219062	0.0344586	4	Down-regulated	-3.91293	LCK/CD3E/CD3D/MALT1	3932/916/915/10892
Phosphorylation of CD3 and TCR zeta chains	0.00526848	0.0344586	4	Down-regulated	-3.91293	LCK/CD3E/CD3D/MALT1	3932/916/915/10892
Metabolism of vitamins and cofactors	0.0100022	0.0344586	2	Down-regulated	-3.75373	ACO2/FAS	50/355
Metabolism of water-soluble vitamins and cofactors	0.0100022	0.0344586	2	Down-regulated	-3.75373	ACO2/FAS	50/355
Defects in vitamin and cofactor metabolism	0.0100022	0.0344586	2	Down-regulated	-3.75373	ACO2/FAS	50/355
Defects in cobalamin (B12) metabolism	0.0100022	0.0344586	2	Down-regulated	-3.75373	ACO2/FAS	50/355
Defective AMN causes hereditary megaloblastic anemia 1	0.0100022	0.0344586	2	Down-regulated	-3.75373	ACO2/FAS	50/355
Defective CUBN causes hereditary megaloblastic anemia 1	0.0100022	0.0344586	2	Down-regulated	-3.75373	ACO2/FAS	50/355
Defective TCN2 causes hereditary megaloblastic anemia	0.0100022	0.0344586	2	Down-regulated	-3.75373	ACO2/FAS	50/355
Defective LMBRD1 causes methylmalonic aciduria and homocystinuria type cblF	0.0100022	0.0344586	2	Down-regulated	-3.75373	ACO2/FAS	50/355
Defective GIF causes intrinsic factor deficiency	0.0100022	0.0344586	2	Down-regulated	-3.75373	ACO2/FAS	50/355
Defective MMACHC causes methylmalonic aciduria and homocystinuria type cblC	0.0100022	0.0344586	2	Down-regulated	-3.75373	ACO2/FAS	50/355
Defective MMADHC causes methylmalonic aciduria and homocystinuria type cblD	0.0100022	0.0344586	2	Down-regulated	-3.75373	ACO2/FAS	50/355
Defective MTRR causes methylmalonic aciduria and homocystinuria type cblE	0.0100022	0.0344586	2	Down-regulated	-3.75373	ACO2/FAS	50/355
Defective MTR causes methylmalonic aciduria and homocystinuria type cblG	0.0100022	0.0344586	2	Down-regulated	-3.75373	ACO2/FAS	50/355
Defective MMAB causes methylmalonic aciduria type cblB	0.0100022	0.0344586	2	Down-regulated	-3.75373	ACO2/FAS	50/355
Defective MMAA causes methylmalonic aciduria type cblA	0.0100022	0.0344586	2	Down-regulated	-3.75373	ACO2/FAS	50/355
Defective MUT causes methylmalonic aciduria mut type	0.0100022	0.0344586	2	Down-regulated	-3.75373	ACO2/FAS	50/355
Defective CD320 causes methylmalonic aciduria	0.0100022	0.0344586	2	Down-regulated	-3.75373	ACO2/FAS	50/355
Defects in biotin (Btn) metabolism	0.0100022	0.0344586	2	Down-regulated	-3.75373	ACO2/FAS	50/355
Defective HLCS causes multiple carboxylase deficiency	0.0100022	0.0344586	2	Down-regulated	-3.75373	ACO2/FAS	50/355
Defective BTD causes biotidinase deficiency	0.0100022	0.0344586	2	Down-regulated	-3.75373	ACO2/FAS	50/355
Generation of second messenger molecules	0.00616805	0.0344586	3	Down-regulated	-3.72864	CD3E/CD3D/MALT1	916/915/10892
Translocation of ZAP-70 to Immunological synapse	0.0152196	0.0479941	3	Down-regulated	-3.72864	CD3E/CD3D/MALT1	916/915/10892
Downstream TCR signaling	0.0269399	0.0790946	3	Down-regulated	-3.72864	CD3E/CD3D/MALT1	916/915/10892
Costimulation by the CD28 family	0.0411905	0.113132	3	Down-regulated	-3.72864	CD3E/CD3D/MALT1	916/915/10892
CD28 co-stimulation	0.0411905	0.113132	3	Down-regulated	-3.72864	CD3E/CD3D/MALT1	916/915/10892
CD28 dependent PI3K/Akt signaling	0.0411905	0.113132	3	Down-regulated	-3.72864	CD3E/CD3D/MALT1	916/915/10892
Role of LAT2/NTAL/LAB on calcium mobilization	0.0411905	0.113132	3	Down-regulated	-3.72864	CD3E/CD3D/MALT1	916/915/10892
Fc epsilon receptor (FCERI) signaling	0.00143376	0.0344586	6	Down-regulated	-3.42617	CD3E/CD3D/MALT1/MYO5B/TBL1X/PPARGC1B	916/915/10892/4645/6907/133522
Cell Cycle, Mitotic	0.0206648	0.0638146	17	Down-regulated	-3.39745	CDC20/BUB1B/CDK1/PPP2R3B/CEP76/MAD2L1/NDC80/SPC25/BIRC5/AURKB/CENPN/CLASP2/MPP2/PTTG1/TOP2A/CCNB2/CAPG	991/701/983/28227/79959/4085/10403/57405/332/9212/55839/23122/4355/9232/7153/9133/822
Mitotic G1-G1/S phases	0.0206648	0.0638146	17	Down-regulated	-3.39745	CDC20/BUB1B/CDK1/PPP2R3B/CEP76/MAD2L1/NDC80/SPC25/BIRC5/AURKB/CENPN/CLASP2/MPP2/PTTG1/TOP2A/CCNB2/CAPG	991/701/983/28227/79959/4085/10403/57405/332/9212/55839/23122/4355/9232/7153/9133/822
Signaling by ERBB2	0.00580221	0.0344586	5	Down-regulated	-3.36415	MALT1/MYO5B/TBL1X/PPARGC1B/ERBB2	10892/4645/6907/133522/2064
Mitotic G2-G2/M phases	0.0244404	0.0731983	16	Down-regulated	-3.25596	CDC20/BUB1B/CDK1/PPP2R3B/CEP76/MAD2L1/NDC80/SPC25/BIRC5/AURKB/CENPN/CLASP2/MPP2/PTTG1/CCNB2/CAPG	991/701/983/28227/79959/4085/10403/57405/332/9212/55839/23122/4355/9232/9133/822
Mitotic M-M/G1 phases	0.0244404	0.0731983	16	Down-regulated	-3.25596	CDC20/BUB1B/CDK1/PPP2R3B/CEP76/MAD2L1/NDC80/SPC25/BIRC5/AURKB/CENPN/CLASP2/MPP2/PTTG1/CCNB2/CAPG	991/701/983/28227/79959/4085/10403/57405/332/9212/55839/23122/4355/9232/9133/822
DNA Replication	0.0244404	0.0731983	16	Down-regulated	-3.25596	CDC20/BUB1B/CDK1/PPP2R3B/CEP76/MAD2L1/NDC80/SPC25/BIRC5/AURKB/CENPN/CLASP2/MPP2/PTTG1/CCNB2/CAPG	991/701/983/28227/79959/4085/10403/57405/332/9212/55839/23122/4355/9232/9133/822
Mitochondrial Fatty Acid Beta-Oxidation	0.00850497	0.0344586	1	Down-regulated	-3.24776	ACO2	50
mitochondrial fatty acid beta-oxidation of unsaturated fatty acids	0.00875876	0.0344586	1	Down-regulated	-3.24776	ACO2	50
Respiratory electron transport, ATP synthesis by chemiosmotic coupling, and heat production by uncoupling proteins.	0.00875876	0.0344586	1	Down-regulated	-3.24776	ACO2	50
Respiratory electron transport	0.00875876	0.0344586	1	Down-regulated	-3.24776	ACO2	50
Propionyl-CoA catabolism	0.0124386	0.0417645	1	Down-regulated	-3.24776	ACO2	50
Regulation of pyruvate dehydrogenase (PDH) complex	0.012867	0.0426039	1	Down-regulated	-3.24776	ACO2	50
Cobalamin (Cbl, vitamin B12) transport and metabolism	0.0133767	0.0435656	1	Down-regulated	-3.24776	ACO2	50
Import of palmitoyl-CoA into the mitochondrial matrix	0.029927	0.0874339	1	Down-regulated	-3.22453	PRKAG2	51422
Immune System	0.000800527	0.0344586	16	Down-regulated	-3.20729	LCK/CD3E/CD3D/MALT1/BLNK/TLR3/GHR/MYO5B/TBL1X/PPARGC1B/MAPKAPK3/CYFIP2/BAIAP2/ISG20/CBX6/PHC1	3932/916/915/10892/29760/7098/2690/4645/6907/133522/7867/26999/10458/3669/23466/1911
Visual phototransduction	0.00368369	0.0344586	3	Down-regulated	-3.12371	MYO5B/TBL1X/PPARGC1B	4645/6907/133522
Diseases associated with visual transduction	0.00368369	0.0344586	3	Down-regulated	-3.12371	MYO5B/TBL1X/PPARGC1B	4645/6907/133522
Muscle contraction	0.00782329	0.0344586	3	Down-regulated	-3.12371	MYO5B/TBL1X/PPARGC1B	4645/6907/133522
Smooth Muscle Contraction	0.00782329	0.0344586	3	Down-regulated	-3.12371	MYO5B/TBL1X/PPARGC1B	4645/6907/133522
CaM pathway	0.00782329	0.0344586	3	Down-regulated	-3.12371	MYO5B/TBL1X/PPARGC1B	4645/6907/133522
Ca-dependent events	0.00782329	0.0344586	3	Down-regulated	-3.12371	MYO5B/TBL1X/PPARGC1B	4645/6907/133522
Calmodulin induced events	0.00845589	0.0344586	3	Down-regulated	-3.12371	MYO5B/TBL1X/PPARGC1B	4645/6907/133522
The phototransduction cascade	0.0110823	0.0375285	3	Down-regulated	-3.12371	MYO5B/TBL1X/PPARGC1B	4645/6907/133522
Inactivation, recovery and regulation of the phototransduction cascade	0.0110823	0.0375285	3	Down-regulated	-3.12371	MYO5B/TBL1X/PPARGC1B	4645/6907/133522
Effects of PIP2 hydrolysis	0.0132457	0.043376	3	Down-regulated	-3.12371	MYO5B/TBL1X/PPARGC1B	4645/6907/133522
Peptide hormone metabolism	0.00223555	0.0344586	4	Down-regulated	-3.09596	MALT1/MYO5B/TBL1X/PPARGC1B	10892/4645/6907/133522
Synthesis, Secretion, and Deacylation of Ghrelin	0.00223555	0.0344586	4	Down-regulated	-3.09596	MALT1/MYO5B/TBL1X/PPARGC1B	10892/4645/6907/133522
FCERI mediated Ca+2 mobilization	0.00292119	0.0344586	4	Down-regulated	-3.09596	MALT1/MYO5B/TBL1X/PPARGC1B	10892/4645/6907/133522
Platelet Adhesion to exposed collagen	0.0038726	0.0344586	4	Down-regulated	-3.09596	MALT1/MYO5B/TBL1X/PPARGC1B	10892/4645/6907/133522
GPVI-mediated activation cascade	0.0038726	0.0344586	4	Down-regulated	-3.09596	MALT1/MYO5B/TBL1X/PPARGC1B	10892/4645/6907/133522
Platelet activation, signaling and aggregation	0.00397631	0.0344586	4	Down-regulated	-3.09596	MALT1/MYO5B/TBL1X/PPARGC1B	10892/4645/6907/133522
Complement cascade	0.00407739	0.0344586	4	Down-regulated	-3.09596	MALT1/MYO5B/TBL1X/PPARGC1B	10892/4645/6907/133522
Initial triggering of complement	0.00407739	0.0344586	4	Down-regulated	-3.09596	MALT1/MYO5B/TBL1X/PPARGC1B	10892/4645/6907/133522
Creation of C4 and C2 activators	0.00407739	0.0344586	4	Down-regulated	-3.09596	MALT1/MYO5B/TBL1X/PPARGC1B	10892/4645/6907/133522
Classical antibody-mediated complement activation	0.00407739	0.0344586	4	Down-regulated	-3.09596	MALT1/MYO5B/TBL1X/PPARGC1B	10892/4645/6907/133522
Cell surface interactions at the vascular wall	0.00410731	0.0344586	4	Down-regulated	-3.09596	MALT1/MYO5B/TBL1X/PPARGC1B	10892/4645/6907/133522
DAP12 interactions	0.00422425	0.0344586	4	Down-regulated	-3.09596	MALT1/MYO5B/TBL1X/PPARGC1B	10892/4645/6907/133522
DAP12 signaling	0.00422425	0.0344586	4	Down-regulated	-3.09596	MALT1/MYO5B/TBL1X/PPARGC1B	10892/4645/6907/133522
Signal amplification	0.00453646	0.0344586	4	Down-regulated	-3.09596	MALT1/MYO5B/TBL1X/PPARGC1B	10892/4645/6907/133522
Role of phospholipids in phagocytosis	0.00464174	0.0344586	4	Down-regulated	-3.09596	MALT1/MYO5B/TBL1X/PPARGC1B	10892/4645/6907/133522
Opioid Signalling	0.00479824	0.0344586	4	Down-regulated	-3.09596	MALT1/MYO5B/TBL1X/PPARGC1B	10892/4645/6907/133522
G-protein mediated events	0.00479824	0.0344586	4	Down-regulated	-3.09596	MALT1/MYO5B/TBL1X/PPARGC1B	10892/4645/6907/133522
PLC beta mediated events	0.00479824	0.0344586	4	Down-regulated	-3.09596	MALT1/MYO5B/TBL1X/PPARGC1B	10892/4645/6907/133522
Synthesis of IP3 and IP4 in the cytosol	0.00479824	0.0344586	4	Down-regulated	-3.09596	MALT1/MYO5B/TBL1X/PPARGC1B	10892/4645/6907/133522
IPs transport between cytosol and ER lumen	0.00479824	0.0344586	4	Down-regulated	-3.09596	MALT1/MYO5B/TBL1X/PPARGC1B	10892/4645/6907/133522
Synthesis of IPs in the ER lumen	0.00479824	0.0344586	4	Down-regulated	-3.09596	MALT1/MYO5B/TBL1X/PPARGC1B	10892/4645/6907/133522
IPs transport between ER lumen and cytosol	0.00479824	0.0344586	4	Down-regulated	-3.09596	MALT1/MYO5B/TBL1X/PPARGC1B	10892/4645/6907/133522
Synthesis of PIPs at the Golgi membrane	0.00479824	0.0344586	4	Down-regulated	-3.09596	MALT1/MYO5B/TBL1X/PPARGC1B	10892/4645/6907/133522
PIPs transport between Golgi and plasma membranes	0.00479824	0.0344586	4	Down-regulated	-3.09596	MALT1/MYO5B/TBL1X/PPARGC1B	10892/4645/6907/133522
Synthesis of PIPs at the plasma membrane	0.00479824	0.0344586	4	Down-regulated	-3.09596	MALT1/MYO5B/TBL1X/PPARGC1B	10892/4645/6907/133522
PIPs transport between plasma and early endosome membranes	0.00479824	0.0344586	4	Down-regulated	-3.09596	MALT1/MYO5B/TBL1X/PPARGC1B	10892/4645/6907/133522
Synthesis of PIPs at the early endosome membrane	0.00479824	0.0344586	4	Down-regulated	-3.09596	MALT1/MYO5B/TBL1X/PPARGC1B	10892/4645/6907/133522
PIPs transport between early endosome and Golgi membranes	0.00479824	0.0344586	4	Down-regulated	-3.09596	MALT1/MYO5B/TBL1X/PPARGC1B	10892/4645/6907/133522
PIPs transport between early and late endosome membranes	0.00479824	0.0344586	4	Down-regulated	-3.09596	MALT1/MYO5B/TBL1X/PPARGC1B	10892/4645/6907/133522
Synthesis of PIPs at the late endosome membrane	0.00479824	0.0344586	4	Down-regulated	-3.09596	MALT1/MYO5B/TBL1X/PPARGC1B	10892/4645/6907/133522
PIPs transport between late endosome and Golgi membranes	0.00479824	0.0344586	4	Down-regulated	-3.09596	MALT1/MYO5B/TBL1X/PPARGC1B	10892/4645/6907/133522
ADP signalling through P2Y purinoceptor 1	0.00492548	0.0344586	4	Down-regulated	-3.09596	MALT1/MYO5B/TBL1X/PPARGC1B	10892/4645/6907/133522
Regulation of Insulin Secretion	0.00498474	0.0344586	4	Down-regulated	-3.09596	MALT1/MYO5B/TBL1X/PPARGC1B	10892/4645/6907/133522
Chemokine receptors bind chemokines	0.00531012	0.0344586	4	Down-regulated	-3.09596	MALT1/MYO5B/TBL1X/PPARGC1B	10892/4645/6907/133522
Formyl peptide receptors bind formyl peptides and many other ligands	0.00531012	0.0344586	4	Down-regulated	-3.09596	MALT1/MYO5B/TBL1X/PPARGC1B	10892/4645/6907/133522
Relaxin receptors	0.00531012	0.0344586	4	Down-regulated	-3.09596	MALT1/MYO5B/TBL1X/PPARGC1B	10892/4645/6907/133522
Dopamine receptors	0.00531012	0.0344586	4	Down-regulated	-3.09596	MALT1/MYO5B/TBL1X/PPARGC1B	10892/4645/6907/133522
Adenosine P1 receptors	0.00531012	0.0344586	4	Down-regulated	-3.09596	MALT1/MYO5B/TBL1X/PPARGC1B	10892/4645/6907/133522
Hydroxycarboxylic acid-binding receptors	0.00531012	0.0344586	4	Down-regulated	-3.09596	MALT1/MYO5B/TBL1X/PPARGC1B	10892/4645/6907/133522
Calcitonin-like ligand receptors	0.00531012	0.0344586	4	Down-regulated	-3.09596	MALT1/MYO5B/TBL1X/PPARGC1B	10892/4645/6907/133522
G alpha (s) signalling events	0.00531012	0.0344586	4	Down-regulated	-3.09596	MALT1/MYO5B/TBL1X/PPARGC1B	10892/4645/6907/133522
G alpha (i) signalling events	0.00531012	0.0344586	4	Down-regulated	-3.09596	MALT1/MYO5B/TBL1X/PPARGC1B	10892/4645/6907/133522
G-protein beta:gamma signalling	0.00531012	0.0344586	4	Down-regulated	-3.09596	MALT1/MYO5B/TBL1X/PPARGC1B	10892/4645/6907/133522
ADP signalling through P2Y purinoceptor 12	0.00531012	0.0344586	4	Down-regulated	-3.09596	MALT1/MYO5B/TBL1X/PPARGC1B	10892/4645/6907/133522
Platelet Aggregation (Plug Formation)	0.00531012	0.0344586	4	Down-regulated	-3.09596	MALT1/MYO5B/TBL1X/PPARGC1B	10892/4645/6907/133522
Eicosanoid ligand-binding receptors	0.00556692	0.0344586	4	Down-regulated	-3.09596	MALT1/MYO5B/TBL1X/PPARGC1B	10892/4645/6907/133522
Prostanoid ligand receptors	0.00556692	0.0344586	4	Down-regulated	-3.09596	MALT1/MYO5B/TBL1X/PPARGC1B	10892/4645/6907/133522
Thromboxane signalling through TP receptor	0.00556692	0.0344586	4	Down-regulated	-3.09596	MALT1/MYO5B/TBL1X/PPARGC1B	10892/4645/6907/133522
Regulation of Insulin Secretion by Acetylcholine	0.00570997	0.0344586	4	Down-regulated	-3.09596	MALT1/MYO5B/TBL1X/PPARGC1B	10892/4645/6907/133522
Regulation of Insulin Secretion by Free Fatty Acids	0.00570997	0.0344586	4	Down-regulated	-3.09596	MALT1/MYO5B/TBL1X/PPARGC1B	10892/4645/6907/133522
Regulation of Insulin Secretion by Fatty Acids Bound to GPR40 (FFAR1)	0.00570997	0.0344586	4	Down-regulated	-3.09596	MALT1/MYO5B/TBL1X/PPARGC1B	10892/4645/6907/133522
Lectin pathway of complement activation	0.00578311	0.0344586	4	Down-regulated	-3.09596	MALT1/MYO5B/TBL1X/PPARGC1B	10892/4645/6907/133522
Ficolins bind to repetitive carbohydrate structures on the target cell surface	0.00578311	0.0344586	4	Down-regulated	-3.09596	MALT1/MYO5B/TBL1X/PPARGC1B	10892/4645/6907/133522
Alternative complement activation	0.00578311	0.0344586	4	Down-regulated	-3.09596	MALT1/MYO5B/TBL1X/PPARGC1B	10892/4645/6907/133522
Activation of C3 and C5	0.00578311	0.0344586	4	Down-regulated	-3.09596	MALT1/MYO5B/TBL1X/PPARGC1B	10892/4645/6907/133522
Amine ligand-binding receptors	0.00604612	0.0344586	4	Down-regulated	-3.09596	MALT1/MYO5B/TBL1X/PPARGC1B	10892/4645/6907/133522
Muscarinic acetylcholine receptors	0.00604612	0.0344586	4	Down-regulated	-3.09596	MALT1/MYO5B/TBL1X/PPARGC1B	10892/4645/6907/133522
Adrenoceptors	0.00604612	0.0344586	4	Down-regulated	-3.09596	MALT1/MYO5B/TBL1X/PPARGC1B	10892/4645/6907/133522
Histamine receptors	0.00604612	0.0344586	4	Down-regulated	-3.09596	MALT1/MYO5B/TBL1X/PPARGC1B	10892/4645/6907/133522
Serotonin receptors	0.00604612	0.0344586	4	Down-regulated	-3.09596	MALT1/MYO5B/TBL1X/PPARGC1B	10892/4645/6907/133522
Hormone ligand-binding receptors	0.00604612	0.0344586	4	Down-regulated	-3.09596	MALT1/MYO5B/TBL1X/PPARGC1B	10892/4645/6907/133522
Nucleotide-like (purinergic) receptors	0.00604612	0.0344586	4	Down-regulated	-3.09596	MALT1/MYO5B/TBL1X/PPARGC1B	10892/4645/6907/133522
P2Y receptors	0.00604612	0.0344586	4	Down-regulated	-3.09596	MALT1/MYO5B/TBL1X/PPARGC1B	10892/4645/6907/133522
Opsins	0.00604612	0.0344586	4	Down-regulated	-3.09596	MALT1/MYO5B/TBL1X/PPARGC1B	10892/4645/6907/133522
Free fatty acid receptors	0.00604612	0.0344586	4	Down-regulated	-3.09596	MALT1/MYO5B/TBL1X/PPARGC1B	10892/4645/6907/133522
Class C/3 (Metabotropic glutamate/pheromone receptors)	0.00604612	0.0344586	4	Down-regulated	-3.09596	MALT1/MYO5B/TBL1X/PPARGC1B	10892/4645/6907/133522
GPCR downstream signaling	0.00604612	0.0344586	4	Down-regulated	-3.09596	MALT1/MYO5B/TBL1X/PPARGC1B	10892/4645/6907/133522
G alpha (q) signalling events	0.00604612	0.0344586	4	Down-regulated	-3.09596	MALT1/MYO5B/TBL1X/PPARGC1B	10892/4645/6907/133522
Gastrin-CREB signalling pathway via PKC and MAPK	0.00604612	0.0344586	4	Down-regulated	-3.09596	MALT1/MYO5B/TBL1X/PPARGC1B	10892/4645/6907/133522
Downstream signaling of activated FGFR	0.0064289	0.0344586	4	Down-regulated	-3.09596	MALT1/MYO5B/TBL1X/PPARGC1B	10892/4645/6907/133522
Downstream signal transduction	0.0064289	0.0344586	4	Down-regulated	-3.09596	MALT1/MYO5B/TBL1X/PPARGC1B	10892/4645/6907/133522
Signaling by PDGF	0.00690979	0.0344586	4	Down-regulated	-3.09596	MALT1/MYO5B/TBL1X/PPARGC1B	10892/4645/6907/133522
Thrombin signalling through proteinase activated receptors (PARs)	0.00715835	0.0344586	4	Down-regulated	-3.09596	MALT1/MYO5B/TBL1X/PPARGC1B	10892/4645/6907/133522
EGFR interacts with phospholipase C-gamma	0.00851251	0.0344586	4	Down-regulated	-3.09596	MALT1/MYO5B/TBL1X/PPARGC1B	10892/4645/6907/133522
DAG and IP3 signaling	0.00851251	0.0344586	4	Down-regulated	-3.09596	MALT1/MYO5B/TBL1X/PPARGC1B	10892/4645/6907/133522
FGFR1 ligand binding and activation	0.00851251	0.0344586	4	Down-regulated	-3.09596	MALT1/MYO5B/TBL1X/PPARGC1B	10892/4645/6907/133522
FGFR1b ligand binding and activation	0.00851251	0.0344586	4	Down-regulated	-3.09596	MALT1/MYO5B/TBL1X/PPARGC1B	10892/4645/6907/133522
FGFR1c ligand binding and activation	0.00851251	0.0344586	4	Down-regulated	-3.09596	MALT1/MYO5B/TBL1X/PPARGC1B	10892/4645/6907/133522
FGFR2 ligand binding and activation	0.00851251	0.0344586	4	Down-regulated	-3.09596	MALT1/MYO5B/TBL1X/PPARGC1B	10892/4645/6907/133522
FGFR2b ligand binding and activation	0.00851251	0.0344586	4	Down-regulated	-3.09596	MALT1/MYO5B/TBL1X/PPARGC1B	10892/4645/6907/133522
FGFR2c ligand binding and activation	0.00851251	0.0344586	4	Down-regulated	-3.09596	MALT1/MYO5B/TBL1X/PPARGC1B	10892/4645/6907/133522
FGFR3 ligand binding and activation	0.00851251	0.0344586	4	Down-regulated	-3.09596	MALT1/MYO5B/TBL1X/PPARGC1B	10892/4645/6907/133522
FGFR3b ligand binding and activation	0.00851251	0.0344586	4	Down-regulated	-3.09596	MALT1/MYO5B/TBL1X/PPARGC1B	10892/4645/6907/133522
FGFR3c ligand binding and activation	0.00851251	0.0344586	4	Down-regulated	-3.09596	MALT1/MYO5B/TBL1X/PPARGC1B	10892/4645/6907/133522
FGFR4 ligand binding and activation	0.00851251	0.0344586	4	Down-regulated	-3.09596	MALT1/MYO5B/TBL1X/PPARGC1B	10892/4645/6907/133522
Phospholipase C-mediated cascade	0.00851251	0.0344586	4	Down-regulated	-3.09596	MALT1/MYO5B/TBL1X/PPARGC1B	10892/4645/6907/133522
PLC-gamma1 signalling	0.00851251	0.0344586	4	Down-regulated	-3.09596	MALT1/MYO5B/TBL1X/PPARGC1B	10892/4645/6907/133522
PLCG1 events in ERBB2 signaling	0.00851251	0.0344586	4	Down-regulated	-3.09596	MALT1/MYO5B/TBL1X/PPARGC1B	10892/4645/6907/133522
G beta:gamma signalling through PLC beta	0.00851251	0.0344586	4	Down-regulated	-3.09596	MALT1/MYO5B/TBL1X/PPARGC1B	10892/4645/6907/133522
Platelet calcium homeostasis	0.00851251	0.0344586	4	Down-regulated	-3.09596	MALT1/MYO5B/TBL1X/PPARGC1B	10892/4645/6907/133522
Elevation of cytosolic Ca2+ levels	0.00851251	0.0344586	4	Down-regulated	-3.09596	MALT1/MYO5B/TBL1X/PPARGC1B	10892/4645/6907/133522
PLC-mediated hydrolysis of PIP2	0.00851251	0.0344586	4	Down-regulated	-3.09596	MALT1/MYO5B/TBL1X/PPARGC1B	10892/4645/6907/133522
Inositol phosphate metabolism	0.00851251	0.0344586	4	Down-regulated	-3.09596	MALT1/MYO5B/TBL1X/PPARGC1B	10892/4645/6907/133522
Aquaporin-mediated transport	0.00890507	0.0344586	4	Down-regulated	-3.09596	MALT1/MYO5B/TBL1X/PPARGC1B	10892/4645/6907/133522
Regulation of Water Balance by Renal Aquaporins	0.00890507	0.0344586	4	Down-regulated	-3.09596	MALT1/MYO5B/TBL1X/PPARGC1B	10892/4645/6907/133522
Regulation of Insulin Secretion by Glucagon-like Peptide-1	0.00890507	0.0344586	4	Down-regulated	-3.09596	MALT1/MYO5B/TBL1X/PPARGC1B	10892/4645/6907/133522
Class A/1 (Rhodopsin-like receptors)	0.0091449	0.0344586	4	Down-regulated	-3.09596	MALT1/MYO5B/TBL1X/PPARGC1B	10892/4645/6907/133522
Signaling by FGFR	0.00974256	0.0344586	4	Down-regulated	-3.09596	MALT1/MYO5B/TBL1X/PPARGC1B	10892/4645/6907/133522
Signaling by FGFR in disease	0.00974256	0.0344586	4	Down-regulated	-3.09596	MALT1/MYO5B/TBL1X/PPARGC1B	10892/4645/6907/133522
Peptide ligand-binding receptors	0.00992416	0.0344586	4	Down-regulated	-3.09596	MALT1/MYO5B/TBL1X/PPARGC1B	10892/4645/6907/133522
Vasopressin-like receptors	0.00992416	0.0344586	4	Down-regulated	-3.09596	MALT1/MYO5B/TBL1X/PPARGC1B	10892/4645/6907/133522
FGFR1c and Klotho ligand binding and activation	0.0107309	0.0367563	4	Down-regulated	-3.09596	MALT1/MYO5B/TBL1X/PPARGC1B	10892/4645/6907/133522
FGFR ligand binding and activation	0.0141552	0.044875	4	Down-regulated	-3.09596	MALT1/MYO5B/TBL1X/PPARGC1B	10892/4645/6907/133522
Klotho-mediated ligand binding	0.0141552	0.044875	4	Down-regulated	-3.09596	MALT1/MYO5B/TBL1X/PPARGC1B	10892/4645/6907/133522
Cell Cycle	0.0367168	0.102738	18	Down-regulated	-2.71325	REC8/CDC20/BUB1B/CDK1/PPP2R3B/CEP76/MAD2L1/NDC80/SPC25/BIRC5/AURKB/CENPN/CLASP2/MPP2/PTTG1/TOP2A/CCNB2/CAPG	9985/991/701/983/28227/79959/4085/10403/57405/332/9212/55839/23122/4355/9232/7153/9133/822
Hemostasis	0.00341097	0.0344586	5	Down-regulated	-1.85849	GNAS/MALT1/MYO5B/TBL1X/PPARGC1B	2778/10892/4645/6907/133522
Platelet homeostasis	0.00518148	0.0344586	5	Down-regulated	-1.85849	GNAS/MALT1/MYO5B/TBL1X/PPARGC1B	2778/10892/4645/6907/133522
Prostacyclin signalling through prostacyclin receptor	0.00765003	0.0344586	5	Down-regulated	-1.85849	GNAS/MALT1/MYO5B/TBL1X/PPARGC1B	2778/10892/4645/6907/133522
Signaling by GPCR	0.0125434	0.0417645	5	Down-regulated	-1.85849	MALT1/MYO5B/TBL1X/PPARGC1B/GNAS	10892/4645/6907/133522/2778
GPCR ligand binding	0.0125434	0.0417645	5	Down-regulated	-1.85849	MALT1/MYO5B/TBL1X/PPARGC1B/GNAS	10892/4645/6907/133522/2778
Class B/2 (Secretin family receptors)	0.0135982	0.0435728	5	Down-regulated	-1.85849	MALT1/MYO5B/TBL1X/PPARGC1B/GNAS	10892/4645/6907/133522/2778
Glucagon-type ligand receptors	0.0135982	0.0435728	5	Down-regulated	-1.85849	MALT1/MYO5B/TBL1X/PPARGC1B/GNAS	10892/4645/6907/133522/2778
Glucagon signaling in metabolic regulation	0.0135982	0.0435728	5	Down-regulated	-1.85849	MALT1/MYO5B/TBL1X/PPARGC1B/GNAS	10892/4645/6907/133522/2778
Fcgamma receptor (FCGR) dependent phagocytosis	0.00280022	0.0344586	8	Down-regulated	-1.67659	CD3E/CD3D/MALT1/MYO5B/TBL1X/PPARGC1B/CYFIP2/BAIAP2	916/915/10892/4645/6907/133522/26999/10458
Innate Immune System	0.00291094	0.0344586	12	Down-regulated	-1.40136	CD3E/CD3D/MALT1/TLR3/MYO5B/TBL1X/PPARGC1B/MAPKAPK3/CYFIP2/BAIAP2/CBX6/PHC1	916/915/10892/7098/4645/6907/133522/7867/26999/10458/23466/1911
Metabolism of proteins	0.00362028	0.0344586	6	Down-regulated	-0.628864	SH3GL2/SNAP23/MALT1/MYO5B/TBL1X/PPARGC1B	6456/8773/10892/4645/6907/133522
Signaling by ERBB4	0.0181689	0.0566947	5	Down-regulated	-0.607834	MALT1/GHR/MYO5B/TBL1X/PPARGC1B	10892/2690/4645/6907/133522
Disease	0.00427419	0.0344586	8	Down-regulated	-0.0923494	LRIG1/SH3GL2/MALT1/MYO5B/TBL1X/PPARGC1B/ACO2/FAS	26018/6456/10892/4645/6907/133522/50/355
